# Supplementary material for: Longitudinal trajectories of blood glucose and 30-day mortality in patients with diabetes mellitus combined with acute myocardial infarction: A retrospective cohort analysis of the MIMIC database
Source: PLoS One. 2024 Sep 13;19(9):e0307905. doi: 10.1371/journal.pone.0307905 (PMC11398677; doi:10.1371/journal.pone.0307905)
Supplement: S1 Data — (XLSX) [file pone.0307905.s004.xlsx]

## Sheet: Sheet1
subject_id	ID	class	hadm_id	stay_id	intime	outtime	los	first_careunit	last_careunit	gender	dod	expire_flag	age	hospital_expire_flag	admittime	dischtime	intime_dod_day	race	insurance	marital_status	deathtime	height	height_unit	weight	weight_unit	heart_rate	heart_rate_unit	systolic	systolic_unit	diastolic	diastolic_unit	respiratory_rate	respiratory_rate_unit	temperature	temperature_unit	spo2	spo2_unit	wbc	wbc_unit	lymphocytes	lymphocytes_unit	neutrophil	neutrophil_unit	platelet	platelet_unit	hemoglobin	hemoglobin_unit	rdw	rdw_unit
21	1	1	109451	217847	85722.9	85728.8	5.9017	CCU	CCU	M	85873	1	87.44	0	2134/9/11 12:17	2134/9/24 16:15	150.131	WHITE	Medicare	MARRIED		175.26	cm	65.6	kg	84	BPM	114	mmHg	56	mmHg	21	BPM	37.1111	Deg.C	100	%	23.5	K/uL					261	K/uL	10.8	g/dL	17.4	%
25	2	1	129635	203487	95271.1	95274.7	3.5466	CCU	CCU	M		0	58.95	0	2160/11/2 2:06	2160/11/5 14:55		WHITE	Private	MARRIED		185.42	cm	100.4	kg	72	BPM	114	mmHg	52	mmHg	21	BPM	36.7222	Deg.C	95	%	11.7	K/uL					227	K/uL	11	g/dL	13	%
130	3	1	198214	211157	80292.8	80296.4	3.6404	CSRU	CSRU	M	80461	1	61.41	0	2119/10/29 14:49	2119/11/5 17:00	168.196	WHITE	Private	SINGLE		180.34	cm	108.9	kg	96	BPM	112	mmHg	72	mmHg	25	BPM	36.8889	Deg.C	93	%	11.5	K/uL					233	K/uL	12.8	g/dL	12.6	%
199	4	1	125590	235675	100180	100186	5.2517	CSRU	CSRU	M		0	48.5	0	2174/4/6 19:50	2174/4/19 14:45		WHITE	Medicare	SINGLE		188	cm	139.117	kg	85	bpm	95	mmHg	52	mmHg	14	insp/min			94	%	20.6	K/uL					253	K/uL	9.4	g/dL	13.2	%
209	5	1	135807	206719	80257.4	80261.7	4.3144	CSRU	CSRU	M		0	65.7	0	2119/9/21 19:57	2119/10/3 14:05		WHITE	Medicare	SINGLE				73.8	kg	88	BPM	111	mmHg	54	mmHg	12	BPM	36	Deg.C	100	%	7.8	K/uL					158	K/uL	11.1	g/dL	15.5	%
249	6	2	116935	215044	91299.8	91305.6	5.7262	TSICU	MICU	F		0	74.77	0	2149/12/17 20:41	2149/12/31 14:55		WHITE	Medicare	DIVORCED				69	kg	95	BPM	138	mmHg	69	mmHg	25	BPM	38.1111	Deg.C	98	%	28.5	K/uL					301	K/uL	11.9	g/dL	14.5	%
511	7	1	136962	215958	97478.6	97480.5	1.8789	CSRU	CSRU	F	97993	1	79.61	0	2166/11/17 19:57	2166/11/24 13:10	514.416	WHITE	Medicare	DIVORCED		157.48	cm	50.9	kg	84	BPM	116	mmHg	56	mmHg	12	BPM	36	Deg.C	100	%	7.2	K/uL					53	K/uL	8.1	g/dL	14.2	%
527	8	1	165891	247080	100672	100673	1.8346	CSRU	CSRU	M		0	72.33	0	2175/8/10 16:04	2175/8/21 15:45		UNKNOWN/NOT SPECIFIED	Medicare	MARRIED						87	BPM	160	mmHg	71	mmHg	10	BPM	35.2	Deg.C	100	%	11.7	K/uL					118	K/uL	10.6	g/dL	16.3	%
571	9	3	193189	200432	75526.8	75533.7	6.9484	CCU	CCU	M		0	56.72	0	2106/10/12 19:00	2106/10/20 17:00		WHITE	Medicare	SINGLE		172.72	cm	64	kg	92	BPM	153	mmHg	57	mmHg	30	BPM	38.1111	Deg.C	97	%	11	K/uL					86	K/uL	11.1	g/dL	13.7	%
624	10	1	120063	240464	102586	102588	1.602	MICU	MICU	F		0	78.56	0	2180/11/12 3:57	2180/11/17 14:55		WHITE	Medicare	MARRIED		152.4	cm	79	kg	53	BPM	159	mmHg	68	mmHg	12	BPM	36.2222	Deg.C	100	%	6.1	K/uL					178	K/uL	10.1	g/dL	15.4	%
806	11	1	149888	239074	74170.6	74174.5	3.8918	CCU	CSRU	M	74251	1	83.1	0	2103/1/19 18:19	2103/2/3 18:25	80.4306	WHITE	Medicare					68	kg	62	BPM	189	mmHg	75	mmHg	18	BPM	35.2778	Deg.C	98	%	9.3	K/uL					116	K/uL	8.9	g/dL	12.9	%
811	12	1	106435	249886	90372.7	90374.5	1.7278	CSRU	CSRU	M		0	57.18	0	2147/6/5 15:59	2147/6/9 16:45		UNKNOWN/NOT SPECIFIED	Medicare	MARRIED						90	BPM	108	mmHg	61	mmHg	12	BPM	36	Deg.C	100	%	5.6	K/uL					107	K/uL	8.9	g/dL	12.9	%
864	13	1	138624	205434	78494.4	78495.5	1.0711	CSRU	CSRU	M		0	71.2	0	2114/11/25 11:02	2114/12/2 18:00		WHITE	Private	MARRIED		180.34	cm	112	kg	84	BPM	122	mmHg	46	mmHg	12	BPM	36.3333	Deg.C	100	%	8.4	K/uL					102	K/uL	8.8	g/dL	14.5	%
890	14	1	171089	292851	101531	101536	4.3919	CSRU	CSRU	M		0	64.06	0	2177/12/18 15:27	2178/1/5 19:40		WHITE	Private	MARRIED		170.18	cm	78.6	kg	89	BPM	179	mmHg	74	mmHg	16	BPM	35	Deg.C	100	%	10.5	K/uL					146	K/uL	9	g/dL	14	%
906	15	1	113399	210602	99074.9	99088.3	13.3743	MICU	CCU	M	99089	1	77.87	1	2171/4/2 22:49	2171/4/16 7:49	14.0479	WHITE	Medicare	MARRIED	2171/4/16 7:49	162.56	cm	52	kg	118	BPM	102	mmHg	39	mmHg	19	BPM		Deg.C	100	%	12.6	K/uL	6.7	%	89.6	%	230	K/uL	7.6	g/dL	14.3	%
924	16	1	111034	230858	82887.8	82929.4	41.6512	CCU	SICU	F		0	59.85	0	2126/12/7 19:14	2127/1/18 10:53		WHITE	Private	MARRIED		157.48	cm	61.4	kg	98	BPM	107	mmHg	39	mmHg	19	BPM	37	Deg.C	98	%	16.1	K/uL					219	K/uL	12.8	g/dL	13.3	%
1018	17	1	128155	295909	75428.5	75431.4	2.9628	CSRU	CSRU	F		0	68.3	0	2106/6/26 2:28	2106/7/13 11:28		UNKNOWN/NOT SPECIFIED	Medicare	DIVORCED		160.02	cm	113.9	kg	90	BPM	94	mmHg	50	mmHg	12	BPM	34.8	Deg.C	100	%	14.9	K/uL					194	K/uL	11.2	g/dL	14.9	%
1036	18	1	132480	256624	96877.4	96887.5	10.0825	CSRU	CSRU	F	97270	1	79.04	0	2165/3/18 14:16	2165/4/12 13:30	392.583	HISPANIC OR LATINO	Medicare	MARRIED		152.4	cm	57.3	kg	120	BPM	105	mmHg	44	mmHg	12	BPM	35.4	Deg.C	98	%	17.5	K/uL					75	K/uL	8.6	g/dL	16	%
1049	19	2	117138	264612	79871.6	79877.5	5.9303	CCU	CCU	M	79878	1	72.05	1	2118/9/4 14:21	2118/9/10 11:25	6.4002	WHITE	Medicare	SINGLE	2118/9/10 11:25	180.34	cm	97.7	kg	65	BPM	105	mmHg	63	mmHg	22	BPM	36.7222	Deg.C	100	%	20.3	K/uL	9.2	%	88.4	%	186	K/uL	11.1	g/dL	16	%
1114	20	2	164691	246051	95303.8	95309.8	5.9264	CCU	CCU	M	95326	1	59.44	1	2160/12/4 19:56	2160/12/26 10:34	22.1673	WHITE	Private	SINGLE	2160/12/26 10:34	172.72	cm	127	kg	105	BPM	89	mmHg	62	mmHg	14	BPM	38.4444	Deg.C	92	%	36.8	K/uL	2	%	90	%	276	K/uL	11.9	g/dL	15.7	%
1141	21	2	153413	270235	106769	106809	39.7886	CCU	TSICU	M	106837	1	84.46	0	2192/4/25 20:57	2192/6/4 18:11	68.029	WHITE	Medicare	WIDOWED				76.1	kg	109	BPM	172	mmHg	68	mmHg	33	BPM	38.2778	Deg.C	93	%	14.5	K/uL	15.5	%	78.2	%	307	K/uL	13.1	g/dL	13.5	%
1287	22	1	111856	255532	87145.6	87149.6	3.9931	CSRU	CSRU	F	89119	1	73.31	0	2138/7/26 5:20	2138/8/12 10:46	1973.36	UNKNOWN/NOT SPECIFIED	Medicare	WIDOWED		160.02	cm	60	kg	84	BPM	65	mmHg	35	mmHg	12	BPM	34.5	Deg.C	100	%
1395	23	1	139826	206305	93364	93366.7	2.7116	CCU	CCU	M		0	59.05	0	2155/8/13 20:39	2155/8/19 16:25		HISPANIC OR LATINO	Government	SINGLE		167.64	cm	69.7	kg	104	BPM	139	mmHg	100	mmHg	18	BPM	36.7778	Deg.C	100	%	8.6	K/uL					168	K/uL	13.3	g/dL	13.1	%
1422	24	1	188514	298816	87874.7	87876.9	2.2156	MICU	MICU	F	88134	1	42.42	0	2140/8/2 17:08	2140/8/5 18:40	259.284	WHITE	Medicare	MARRIED				136	kg	110	BPM	115	mmHg	57	mmHg	20	BPM	36.3889	Deg.C	100	%	15.5	K/uL					370	K/uL	12.2	g/dL	13.5	%
1725	25	1	190024	271378	85986.4	85991.7	5.2573	CSRU	CSRU	F		0	58.5	0	2135/5/31 18:27	2135/6/15 13:20		WHITE	Private	MARRIED		175.26	cm	83.1	kg	80	BPM	124	mmHg	51	mmHg	10	BPM	37.2	Deg.C	100	%	11.5	K/uL					137	K/uL	9.3	g/dL	13.4	%
1787	26	1	126981	280080	79271.7	79274.1	2.4303	MICU	MICU	M	79274	1	84.36	1	2117/1/12 16:43	2117/1/14 12:00	2.3013	WHITE	Medicare	MARRIED	2117/1/14 12:00	167.64	cm	66	kg	102	BPM	98	mmHg	38	mmHg	36	BPM	35.7222	Deg.C	99	%	10.7	K/uL	5.1	%	92.3	%	262	K/uL	11	g/dL	17.7	%
1816	27	1	137693	295697	110386	110405	19.0319	CCU	CCU	M	110999	1	68.11	0	2202/3/22 18:25	2202/4/23 13:00	613.231	WHITE	Medicare	MARRIED		177.8	cm	85	kg	104	BPM	105	mmHg	61	mmHg	25	BPM	37.4444	Deg.C	97	%	25.6	K/uL	5.5	%	88.5	%	400	K/uL	10.2	g/dL	15.2	%
1855	28	1	150580	284701	81868.7	81889.8	21.0834	CCU	CCU	M	81958	1	68.08	0	2124/2/22 16:41	2124/3/16 17:48	89.3038	WHITE	Medicare	MARRIED		177.8	cm	100	kg	88	BPM	127	mmHg	63	mmHg	23	BPM	33.2222	Deg.C	100	%	12.8	K/uL	14	%	58	%	138	K/uL	12	g/dL	14.4	%
1999	29	2	168476	255570	90340.7	90352.5	11.7346	CCU	CSRU	M	91584	1	51.49	0	2147/5/4 17:29	2147/5/25 11:15	1243.27	WHITE	Government	SINGLE		172.72	cm	86.2	kg	88	BPM	98	mmHg	65	mmHg	22	BPM	36.8333	Deg.C	95	%	11.9	K/uL					272	K/uL	13.3	g/dL	13	%
2061	30	1	174783	256004	75621.7	75636.2	14.521	SICU	SICU	M	75637	1	83.64	1	2107/1/5 14:23	2107/1/30 1:36	15.3334	WHITE	Medicare	MARRIED	2107/1/30 1:36	162.56	cm	62	kg	77	BPM	92	mmHg	70	mmHg	38	BPM	36.1111	Deg.C	76	%	16.6	K/uL					169	K/uL	9.8	g/dL	20.3	%
2333	31	1	168363	295859	108187	108204	16.3914	CSRU	CSRU	F	108671	1	79.66	0	2196/3/9 22:00	2196/4/2 15:00	483.524	WHITE	Medicare	WIDOWED				98.5	kg	88	BPM	101	mmHg	51	mmHg	12	BPM	35.6	Deg.C	100	%	17.2	K/uL					153	K/uL	12.1	g/dL	17.6	%
2363	32	1	145547	234226	86302.3	86307.6	5.2418	CSRU	CSRU	M		0	65.64	0	2136/4/2 17:59	2136/4/24 15:25		BLACK/AFRICAN AMERICAN	Medicare	DIVORCED		182.88	cm	78	kg	71	BPM	132	mmHg	56	mmHg	16	BPM	36.5	Deg.C	100	%	6.7	K/uL					181	K/uL	8.2	g/dL	14.2	%
2369	33	2	162773	236595	103237	103239	1.4536	CSRU	CCU	M		0	71.13	0	2182/8/25 6:15	2182/9/1 15:48		WHITE	Medicare	MARRIED				70	kg	98	bpm	152	mmHg	61	mmHg	21	insp/min	37.2778	Deg.C	97	%	8	K/uL					79	K/uL	11.5	g/dL	15.5	%
2395	34	1	110590	298143	99475.3	99479.5	4.145	CSRU	CSRU	F	100255	1	79.01	0	2172/5/5 19:13	2172/5/14 13:23	779.682	UNKNOWN/NOT SPECIFIED	Medicare	MARRIED		167.64	cm	122.6	kg	91	BPM	115	mmHg	59	mmHg	12	BPM	36.6	Deg.C	100	%	13.7	K/uL					141	K/uL	11.2	g/dL	16.8	%
2433	35	1	188795	293467	78956.7	78962.4	5.7575	CCU	CSRU	M		0	72.38	0	2116/3/3 16:13	2116/3/10 15:29		UNKNOWN/NOT SPECIFIED	Medicare	MARRIED		170.18	cm	82.7	kg	60	BPM	166	mmHg	72	mmHg	21	BPM	37.1111	Deg.C	93	%	10.3	K/uL					162	K/uL	12.8	g/dL	13	%
2518	36	1	192107	256825	75969.4	75971.6	2.2308	CSRU	CSRU	F		0	67.16	0	2107/12/25 12:10	2108/1/3 13:10		WHITE	Medicare	WIDOWED		152.4	cm	90	kg	90	BPM	112	mmHg	48	mmHg	6	BPM	35.4	Deg.C	100	%	14.4	K/uL					231	K/uL	8.5	g/dL	14.3	%
2641	37	1	197552	293590	88511.7	88520.6	8.9262	CSRU	CSRU	M	88574	1	78.66	0	2142/4/28 17:38	2142/6/6 15:00	62.3246	UNKNOWN/NOT SPECIFIED	Medicare	MARRIED		151.13	cm	73	kg	80	BPM	142	mmHg	69	mmHg	10	BPM	35.7	Deg.C	100	%	11.5	K/uL					270	K/uL	5.9	g/dL	14.8	%
2788	38	3	168980	289730	106226	106234	8.2703	CCU	CCU	M	106234	1	66.03	1	2190/10/30 14:29	2190/11/7 18:30	8.3945	WHITE	Private	MARRIED	2190/11/7 18:30	175.26	cm	101	kg	65	BPM	100	mmHg	70	mmHg	20	BPM	37	Deg.C	100	%	10.8	K/uL	11.3	%	82.5	%	201	K/uL	12.7	g/dL	14	%
2862	39	1	122408	212392	85570.6	85573.6	2.9376	CCU	CCU	F		0	63.97	0	2134/4/12 14:55	2134/4/17 14:11		UNKNOWN/NOT SPECIFIED	Private	UNKNOWN (DEFAULT)		162.56	cm	82	kg	85	BPM	97	mmHg	56	mmHg	12	BPM	36.5556	Deg.C	98	%	7.2	K/uL					246	K/uL	11	g/dL	13	%
2964	40	1	154284	252638	107734	107736	2.0725	CCU	CCU	F	109853	1	69.87	0	2194/12/16 16:35	2194/12/22 16:45	2119.31	UNKNOWN/NOT SPECIFIED	Private	WIDOWED		167.64	cm	73	kg	75	BPM	134	mmHg	66	mmHg	25	BPM	36.3333	Deg.C	94	%	16.6	K/uL	13.7	%	81.5	%	302	K/uL	11.3	g/dL	13.6	%
3118	41	1	109738	288782	76010.5	76011.5	1.0413	CSRU	CSRU	M		0	54.16	0	2108/2/3 19:15	2108/2/13 13:20		WHITE	Private	MARRIED		182.88	cm	103	kg	88	BPM	135	mmHg	69	mmHg	12	BPM	36.5	Deg.C	100	%	9.5	K/uL					147	K/uL	8.7	g/dL	13.6	%
3174	42	1	139084	298890	93958.4	93965.6	7.2329	CSRU	CSRU	M	94757	1	83.42	0	2157/3/28 14:34	2157/4/8 11:17	798.623	UNKNOWN/NOT SPECIFIED	Medicare	SINGLE		175.26	cm	70	kg	88	BPM	115	mmHg	53	mmHg	2	BPM	37.8	Deg.C	100	%	6.5	K/uL					133	K/uL	10.5	g/dL	14.1	%
3288	43	1	119522	212089	105262	105264	1.4455	CSRU	CSRU	F	106750	1	59.31	0	2188/3/8 3:24	2188/3/17 12:10	1487.68	BLACK/AFRICAN AMERICAN	Private	DIVORCED		165.1	cm	86.1	kg	86	BPM	131	mmHg	78	mmHg	11	BPM	36.2	Deg.C	100	%	15.1	K/uL					129	K/uL	7.9	g/dL	13.1	%
3485	44	1	146432	264217	107042	107049	6.276	CSRU	CSRU	M	108453	1	78.23	0	2193/1/24 7:15	2193/2/2 12:00	1410.57	WHITE	Medicare	MARRIED		172.72	cm	81.8	kg	84	BPM	98	mmHg	41	mmHg	12	BPM	35.5	Deg.C	100	%	10.6	K/uL					62	K/uL	8.2	g/dL	13.6	%
3513	45	1	113429	204783	108860	108871	10.2919	CSRU	MICU	F	111264	1	68.47	0	2198/1/13 1:36	2198/1/29 13:03	2403.61	WHITE	Medicare	MARRIED		157.48	cm	62.5	kg	88	BPM	102	mmHg	43	mmHg	10	BPM	36.1	Deg.C	99	%	12.7	K/uL					202	K/uL	9.9	g/dL	12.8	%
3521	46	2	139374	265674	90159.6	90182.9	23.3315	CCU	MICU	M	90637	1	75.89	0	2146/11/4 14:06	2146/11/30 15:11	477.409	UNKNOWN/NOT SPECIFIED	Medicare					84.2	kg	123	BPM		mmHg		mmHg	16	BPM	37.6667	Deg.C	98	%	16	K/uL	6.8	%	83.8	%	269	K/uL	14.3	g/dL	13.6	%
3555	47	1	172469	286855	102038	102041	2.9603	CSRU	CSRU	M		0	50.12	0	2179/5/9 3:05	2179/5/23 12:00		BLACK/AFRICAN AMERICAN	Medicare	SINGLE				91.3	kg	95	BPM	111	mmHg	66	mmHg	16	BPM	35.7	Deg.C	100	%	12.3	K/uL					182	K/uL	7.8	g/dL	13.7	%
3659	48	1	193782	294661	96742.3	96744.5	2.1647	CSRU	CSRU	M		0	76.19	0	2164/11/3 0:27	2164/11/19 13:18		WHITE	Medicare	SINGLE		175.26	cm	81.4	kg	87	BPM	103	mmHg	56	mmHg	10	BPM	35.9	Deg.C	100	%	6.3	K/uL					81	K/uL	8.8	g/dL	15.1	%
3868	49	1	107365	261153	82346.8	82351.5	4.6544	CSRU	CSRU	F	82491	1	64.87	0	2125/6/14 19:26	2125/6/29 19:10	144.188	BLACK/AFRICAN AMERICAN	Medicaid	MARRIED				119.4	kg	95	BPM	125	mmHg	62	mmHg	13	BPM	37.8889	Deg.C	56	%	10.4	K/uL					219	K/uL	9	g/dL	16.9	%
3876	50	4	179743	251326	96547.3	96549.6	2.3257	SICU	CCU	M		0	48.27	0	2164/4/30 15:38	2164/5/13 18:00		WHITE	Private	SINGLE						81	BPM	108	mmHg	49	mmHg	24	BPM	37.3333	Deg.C	98	%	13.3	K/uL					239	K/uL	9.4	g/dL	15.7	%
3895	51	1	151195	221654	87749.2	87764.4	15.236	SICU	SICU	F	89943	1	73.81	0	2140/3/29 9:30	2140/4/19 12:05	2193.81	BLACK/AFRICAN AMERICAN	Medicare	SINGLE		175.26	cm	127.9	kg	119	BPM	95	mmHg	53	mmHg	23	BPM	37.5	Deg.C	100	%	16.3	K/uL	6.5	%	88.9	%	307	K/uL	9.8	g/dL	14.2	%
3914	52	1	160191	237710	108751	108756	4.0871	CSRU	CSRU	M	109950	1	75.93	0	2197/9/17 4:00	2197/10/9 15:30	1198.53	UNKNOWN/NOT SPECIFIED	Medicare	MARRIED				92.3	kg	84	BPM	106	mmHg	43	mmHg	28	BPM	36.1	Deg.C	98	%	20	K/uL					103	K/uL	13.8	g/dL	14.8	%
4038	53	3	127497	266763	81516.1	81519	2.9253	MICU	MICU	F		0	57.09	0	2123/3/7 1:12	2123/3/18 20:02		WHITE	Private	MARRIED		167.64	cm	91.5	kg	80	BPM	88	mmHg	39	mmHg	21	BPM	37.0556	Deg.C	97	%	14.3	K/uL	1	%	90	%	135	K/uL	10.7	g/dL	17.8	%
4070	54	2	148621	226882	80490.1	80491.9	1.8698	CCU	CCU	M	80507	1	77.23	1	2120/5/15 1:10	2120/5/31 1:21	16.9496	WHITE	Medicare	MARRIED	2120/5/31 1:21			69	kg	63	BPM	121	mmHg	57	mmHg	16	BPM	38	Deg.C	98	%	10.2	K/uL					333	K/uL	13.1	g/dL	12.8	%
4115	55	1	188447	272808	75178.4	75181.1	2.6513	CSRU	CSRU	M	75731	1	71.53	0	2105/10/22 19:28	2105/11/8 14:04	552.598	WHITE	Medicare	DIVORCED		179.07	cm	96	kg	103	BPM	106	mmHg	53	mmHg	12	BPM	36.1	Deg.C	100	%	15.7	K/uL					156	K/uL	7.8	g/dL	14	%
4305	56	4	190920	245555	83859.4	83860.6	1.1945	CSRU	CSRU	M	83861	1	79.28	1	2129/8/3 20:37	2129/8/6 10:58	1.5489	WHITE	Medicare	MARRIED	2129/8/6 10:58	143.51	cm	93.5	kg	132	BPM	86	mmHg	50	mmHg	12	BPM	37.2	Deg.C	99	%	26.5	K/uL					144	K/uL	10.7	g/dL	13.6	%
4469	57	1	192196	298308	84659.2	84663.8	4.5303	MICU	MICU	M		0	73.38	0	2131/10/14 5:30	2131/10/19 17:04		WHITE	Medicare	MARRIED				65.3	kg	99	BPM	92	mmHg	35	mmHg	18	BPM	36.8333	Deg.C	100	%	2.6	K/uL	21	%	28	%	235	K/uL	8.6	g/dL	15.3	%
4497	58	1	125337	233357	82529.5	82531.6	2.0733	CSRU	CSRU	M		0	63.44	0	2125/12/14 11:36	2125/12/20 12:35		WHITE	Government	MARRIED		167.64	cm	115	kg	86	BPM	108	mmHg	51	mmHg	10	BPM	35.6	Deg.C	100	%	9.7	K/uL					76	K/uL	10.9	g/dL	13.4	%
4535	59	1	113469	295060	85250.8	85254.6	3.771	CSRU	CSRU	M	85345	1	64.67	0	2133/5/26 19:31	2133/6/4 12:10	94.1784	WHITE	Medicaid	SINGLE				132.4	kg	119	BPM	135	mmHg	59	mmHg	10	BPM	35.6667	Deg.C	95	%	13.3	K/uL					337	K/uL	10.6	g/dL	13.9	%
4543	60	1	199091	224798	102657	102662	4.7315	MICU	MICU	M	102675	1	83.23	0	2181/1/21 21:12	2181/1/30 17:31	18.1138	WHITE	Private					62.1	kg	106	BPM	103	mmHg	60	mmHg	26	BPM	35.7778	Deg.C	99	%	12.9	K/uL	2	%	66	%	90	K/uL	11.7	g/dL	14.1	%
4843	61	1	142702	288456	109148	109150	1.2326	CSRU	CSRU	F		0	40.69	0	2198/10/29 15:12	2198/11/4 14:03		WHITE	Private	MARRIED		172.72	cm	122	kg	83	BPM	125	mmHg	68	mmHg	14	BPM	37.8	Deg.C	100	%	10	K/uL					197	K/uL	8.3	g/dL	13.9	%
4861	62	1	183425	219707	105641	105648	7.0782	CCU	CCU	M		0	49.9	0	2189/3/24 18:35	2189/4/3 16:59		WHITE	Private	MARRIED		167.64	cm	63	kg	119	BPM	91	mmHg	83	mmHg	16	BPM	36.2222	Deg.C	99	%	20.7	K/uL	20	%	76.2	%	373	K/uL	12.1	g/dL	12.8	%
4935	63	1	166829	242566	80020.4	80021.5	1.1391	CSRU	CSRU	M	82518	1	62.45	0	2119/1/19 21:11	2119/2/9 16:35	2497.63	WHITE	Private	MARRIED		190.5	cm	122.7	kg	92	BPM	147	mmHg	77	mmHg	12	BPM	35.3	Deg.C	96	%	17.9	K/uL					180	K/uL	12.1	g/dL	16	%
4985	64	2	120917	202678	75969.8	75995.6	25.7363	CCU	CSRU	M	77639	1	64.56	0	2107/12/29 20:01	2108/1/24 13:00	1669.16	UNKNOWN/NOT SPECIFIED	Medicaid	MARRIED		167.64	cm	87	kg	94	BPM	91	mmHg	54	mmHg	26	BPM	36.7778	Deg.C	95	%	11.5	K/uL					282	K/uL	14.6	g/dL	14.2	%
5193	65	1	116508	293724	85516.4	85517.7	1.3541	CSRU	CSRU	F	87047	1	66.41	0	2134/2/17 8:23	2134/2/20 18:45	1530.65	WHITE	Medicare	MARRIED		170.18	cm	86.4	kg	86	BPM	135	mmHg	71	mmHg	22	BPM	36.4444	Deg.C	100	%	6	K/uL	14.3	%	80.3	%	226	K/uL	8.1	g/dL	12.8	%
5327	66	1	174793	247104	77215.4	77220.4	5.0484	CSRU	CSRU	F		0	58.28	0	2111/5/21 22:23	2111/6/5 16:00		WHITE	Private	DIVORCED		152.4	cm	91.3	kg	108	BPM	118	mmHg	56	mmHg	11	BPM	36.4	Deg.C	90	%	19.3	K/uL					181	K/uL	10.6	g/dL	16	%
5393	67	2	132943	283525	79888.5	79890.6	2.0968	CSRU	CSRU	M		0	54.11	0	2118/9/20 21:09	2118/9/25 14:52		BLACK/AFRICAN AMERICAN	Private	MARRIED						72	BPM	122	mmHg	57	mmHg	10	BPM	34.5	Deg.C	100	%	7.1	K/uL					154	K/uL	8.6	g/dL	13.3	%
5430	68	3	138555	223166	88713.8	88719.5	5.7833	CSRU	CSRU	M		0	56.15	0	2142/11/19 18:08	2142/11/30 14:49		WHITE	Private	MARRIED		180.34	cm	105	kg	71	BPM	166	mmHg	73	mmHg	25	BPM	37.2778	Deg.C	96	%	8	K/uL					325	K/uL	10.5	g/dL	13.7	%
5470	69	1	145764	254807	77513.5	77518.8	5.3158	CSRU	CSRU	F		0	89.01	0	2112/3/18 18:12	2112/3/26 18:30		UNKNOWN/NOT SPECIFIED	Medicare	WIDOWED		147.32	cm	54.1	kg	97	BPM	142	mmHg	67	mmHg	15	BPM	35	Deg.C	99	%	5.7	K/uL					135	K/uL	8.1	g/dL	15.5	%
5532	70	3	164052	282302	87003.5	87005.6	2.1165	TSICU	TSICU	F	87006	1	77.26	1	2138/3/15 9:53	2138/3/17 11:07	2.5285	WHITE	Medicare	DIVORCED	2138/3/17 11:07	152.4	cm	63	kg	74	BPM	103	mmHg	56	mmHg	16	BPM	33.5	Deg.C	100	%	13	K/uL					71	K/uL	13	g/dL	15.3	%
5734	71	2	169478	263425	107921	107923	2.0056	CSRU	CSRU	M	110678	1	84.02	0	2195/6/19 14:27	2195/6/28 15:35	2756.51	WHITE	Medicare	MARRIED		160.02	cm	67.3	kg	85	BPM	90	mmHg	47	mmHg	10	BPM	35.9	Deg.C	100	%	13.3	K/uL					133	K/uL	10.6	g/dL	13.9	%
5913	72	1	127224	207278	97916.5	97922	5.5726	CCU	CCU	F	99436	1	89	0	2168/1/30 11:15	2168/2/16 16:54	1519.53	WHITE	Medicare	SINGLE				70	kg	119	BPM	127	mmHg	95	mmHg	31	BPM	35.4444	Deg.C	98	%	21.2	K/uL					182	K/uL	12.2	g/dL	14.1	%
6170	73	3	162681	271027	104440	104448	8.002	CSRU	CSRU	M		0	42.44	0	2185/12/9 15:54	2185/12/26 17:00		WHITE	Government	MARRIED		170.18	cm	80	kg	144	BPM	157	mmHg	82	mmHg	33	BPM	37.4444	Deg.C	100	%	24.4	K/uL	8.3	%	86.1	%	375	K/uL	15.3	g/dL	12.8	%
6315	74	3	104516	214614	96341.2	96348.8	7.6139	MICU	MICU	M	96482	1	89	0	2163/10/8 5:24	2163/10/25 17:58	140.772	PATIENT DECLINED TO ANSWER	Medicare	WIDOWED				71.3	kg	95	BPM	94	mmHg	39	mmHg	19	BPM	36.0556	Deg.C	87	%	17.7	K/uL	5.9	%	90.3	%	456	K/uL	11	g/dL	16.3	%
6338	75	1	146793	200136	100161	100166	4.231	CCU	CSRU	M		0	68.11	0	2174/3/24 10:31	2174/3/30 18:29		UNKNOWN/NOT SPECIFIED	Private	MARRIED		172.72	cm	100	kg	84	BPM	110	mmHg	76	mmHg	19	BPM	36.8	Deg.C	97	%	14	K/uL	9	%	77	%	167	K/uL	11.4	g/dL	14	%
6392	76	3	182162	234103	106305	106309	3.3581	SICU	SICU	M	106597	1	62.58	0	2191/1/18 6:35	2191/1/27 15:50	291.586	BLACK/AFRICAN AMERICAN	Medicare	SINGLE		182.88	cm	84.9	kg	78	BPM	107	mmHg	49	mmHg	16	BPM	36.3333	Deg.C	99	%	13.6	K/uL	11.2	%	85.7	%	251	K/uL	9.2	g/dL	18.8	%
6440	77	4	136247	289460	93310.2	93313.8	3.6305	MICU	MICU	M		0	23.45	0	2155/6/21 3:54	2155/6/25 21:55		WHITE	Medicare	SINGLE						104	BPM	146	mmHg	82	mmHg	28	BPM	36.8889	Deg.C	96	%	12.8	K/uL					373	K/uL	8.3	g/dL	15.2	%
6453	78	1	123616	231802	98164.6	98166.6	1.9216	CSRU	CSRU	M		0	72.16	0	2168/10/3 14:07	2168/10/9 15:03		UNKNOWN/NOT SPECIFIED	Medicare	MARRIED		182.88	cm	90.9	kg	89	BPM	134	mmHg	68	mmHg	13	BPM	36.8333	Deg.C	100	%	12.6	K/uL					258	K/uL	11.5	g/dL	13	%
6464	79	1	127644	218467	91951.4	91952.6	1.2688	CSRU	CSRU	F	92143	1	74.72	0	2151/9/30 15:04	2151/10/5 11:46	191.643	UNKNOWN/NOT SPECIFIED	Medicare			152.4	cm	49.4	kg	88	BPM	138	mmHg	71	mmHg	10	BPM	36.3	Deg.C	100	%	19	K/uL					219	K/uL	11	g/dL	16.6	%
6478	80	1	143019	268615	103459	103462	3.149	CSRU	CSRU	M		0	75.23	0	2183/4/1 14:54	2183/4/8 18:20		UNKNOWN/NOT SPECIFIED	Medicare			180.34	cm	72.87	kg	84	BPM	128	mmHg	68	mmHg	12	BPM	35.5	Deg.C	100	%	9	K/uL					122	K/uL	9.6	g/dL	15.2	%
6484	81	1	106119	256379	89000.4	89001.7	1.2406	CSRU	CSRU	M		0	46.9	0	2143/8/30 16:40	2143/9/7 13:08		UNKNOWN/NOT SPECIFIED	Private	MARRIED		172.72	cm	79.66	kg	87	BPM	124	mmHg	54	mmHg	12	BPM	35.8	Deg.C	100	%	12.2	K/uL					244	K/uL	12.1	g/dL	12.6	%
6534	82	1	120753	235998	81854.3	81855.5	1.1991	CSRU	CSRU	F		0	68.26	0	2124/2/4 19:27	2124/2/16 12:10		WHITE	Medicare	SINGLE		160.02	cm	59.7	kg	92	BPM	126	mmHg	54	mmHg	10	BPM	35.5	Deg.C	100	%	7.8	K/uL					124	K/uL	10.5	g/dL	12.5	%
6542	83	2	182154	276700	103124	103138	13.55	CCU	CCU	F	104609	1	84.15	0	2182/5/3 19:44	2182/5/24 13:55	1485	WHITE	Medicare	MARRIED		167.64	cm	72	kg	86	BPM	79	mmHg	44	mmHg	12	BPM	39.5556	Deg.C	95	%	15.5	K/uL	2	%	91	%	169	K/uL	11.5	g/dL	13.2	%
6543	84	1	163221	250566	98433.2	98443.8	10.5463	MICU	MICU	M	99432	1	59.5	0	2169/6/30 5:37	2169/7/13 16:15	998.764	WHITE	Private	SINGLE		165.1	cm	86	kg	108	BPM	131	mmHg	69	mmHg	23	BPM	37.3889	Deg.C	100	%	8.6	K/uL	2	%	79	%	171	K/uL	10.1	g/dL	19	%
6639	85	2	186534	219582	109742	109760	17.7631	SICU	SICU	F	109760	1	82.23	1	2200/6/16 19:03	2200/7/4 12:40	18.205	WHITE	Medicare		2200/7/4 12:40			66.3	kg	55	BPM	111	mmHg	55	mmHg	16	BPM	36.1667	Deg.C	98	%	16.7	K/uL					222	K/uL	12	g/dL	13.6	%
6685	86	1	110678	242957	104397	104400	3.7426	CCU	CSRU	M	105195	1	74.21	0	2185/10/25 6:00	2185/11/3 15:22	798.29	WHITE	Medicare	WIDOWED		175.26	cm	87	kg	91	BPM	137	mmHg	71	mmHg	25	BPM	36.9444	Deg.C	98	%	8.7	K/uL					205	K/uL	10.1	g/dL	14.5	%
6713	87	2	135319	296080	87909.2	87911.9	2.6882	MICU	MICU	F		0	83.51	0	2140/9/6 5:01	2140/9/13 15:15		WHITE	Medicare	SINGLE				61.4	kg	117	BPM	132	mmHg	49	mmHg	23	BPM	36.3889	Deg.C	100	%	25.4	K/uL	8.9	%	84.9	%	346	K/uL	10.6	g/dL	13	%
6845	88	3	183628	278226	81186.6	81191.6	4.9277	CCU	CCU	F		0	59.92	0	2122/4/11 14:55	2122/4/18 13:30		WHITE	Private	MARRIED				60	kg	87	BPM	138	mmHg	65	mmHg	26	BPM	35.5556	Deg.C	100	%	25	K/uL	8	%	80	%	146	K/uL	11.1	g/dL	14.5	%
6875	89	1	168723	225303	106692	106694	2.0164	CSRU	CCU	M		0	69.57	0	2192/2/8 22:10	2192/2/12 14:20		WHITE	Medicare	MARRIED		185.42	cm	97.7	kg	91	BPM	107	mmHg	65	mmHg	12	BPM	36.5	Deg.C	98	%	10.3	K/uL	6.2	%	88.4	%	198	K/uL	11.6	g/dL	14	%
6944	90	1	184159	290636	90516.1	90543.6	27.4985	MICU	MICU	M	90627	1	69.46	0	2147/10/27 3:20	2147/11/23 14:45	110.859	WHITE	Medicare			172.72	cm	156.3	kg	137	BPM	138	mmHg	58	mmHg	19	BPM	38.4444	Deg.C	90	%	20	K/uL					362	K/uL	11.9	g/dL	14.9	%
7177	91	1	141121	290245	73526.4	73530.5	4.0335	CSRU	CSRU	M		0	68.26	0	2101/4/18 18:29	2101/4/26 16:50		WHITE	Medicare	MARRIED				89.7	kg	96	BPM	110	mmHg	55	mmHg	10	BPM	37.5	Deg.C	100	%	17.3	K/uL					158	K/uL	10.6	g/dL	13.3	%
7213	92	1	188142	278290	76690.3	76692.8	2.4157	CSRU	CSRU	F		0	64.53	0	2109/12/13 15:24	2109/12/27 14:05		UNKNOWN/NOT SPECIFIED	Private	MARRIED		157.48	cm	115	kg	95	BPM	108	mmHg	57	mmHg	10	BPM	36.2	Deg.C	100	%	29	K/uL					278	K/uL	9	g/dL	15.9	%
7375	93	3	165955	259101	78997.5	79000.6	3.0821	MICU	MICU	M		0	73.7	0	2116/4/13 12:54	2116/4/21 18:50		WHITE	Medicare	MARRIED		175.26	cm	108.2	kg	73	BPM	145	mmHg	59	mmHg	17	BPM	36.0556	Deg.C	99	%	16.7	K/uL					169	K/uL	10.3	g/dL	14.8	%
7387	94	1	104881	269270	105256	105259	2.1498	CSRU	CSRU	M		0	56.54	0	2188/3/1 3:39	2188/3/15 14:50		WHITE	Private	DIVORCED		172.72	cm	105.1	kg	95	BPM	119	mmHg	63	mmHg	10	BPM	35.9	Deg.C	99	%	18.4	K/uL					176	K/uL	10.6	g/dL	13	%
7427	95	2	161280	240434	86284.6	86288.8	4.1299	CCU	CCU	F		0	73	0	2136/3/26 15:23	2136/4/4 11:47		WHITE	Medicare	MARRIED				115.6	kg	127	BPM	116	mmHg	64	mmHg	40	BPM	38	Deg.C	93	%	28.8	K/uL					161	K/uL	11	g/dL	13.2	%
7442	96	1	121743	271991	91227.5	91230.4	2.9505	CSRU	CSRU	M		0	61.06	0	2149/10/5 16:16	2149/10/11 14:00		UNKNOWN/NOT SPECIFIED	Private	MARRIED				106.2	kg	87	BPM	123	mmHg	74	mmHg	23	BPM	35.9	Deg.C	100	%	11.9	K/uL					221	K/uL	11.5	g/dL	13.7	%
7636	97	1	104843	230933	76100.8	76107.5	6.6958	SICU	SICU	F	76974	1	81.47	0	2108/5/8 6:09	2108/5/22 15:13	873.205	WHITE - EASTERN EUROPEAN	Medicare	WIDOWED		149.86	cm	88	kg	94	BPM	95	mmHg	39	mmHg	20	BPM	37.4444	Deg.C	94	%	22.2	K/uL					270	K/uL	11.6	g/dL	14.1	%
7638	98	4	147653	202494	92894.1	92899.5	5.416	CCU	CSRU	M	93915	1	74.05	0	2154/5/1 2:47	2154/5/9 15:38	1020.88	UNKNOWN/NOT SPECIFIED	Medicare	MARRIED		167.64	cm	79	kg	73	BPM	129	mmHg	58	mmHg	15	BPM	36.8889	Deg.C	100	%	13.5	K/uL					108	K/uL	10.3	g/dL	14.9	%
7710	99	1	157877	228683	74770.1	74771.6	1.4432	CCU	CSRU	M		0	68.62	0	2104/9/16 3:10	2104/9/21 14:15		UNKNOWN/NOT SPECIFIED	Medicare	MARRIED		182.88	cm	98	kg	75	BPM	116	mmHg	61	mmHg	14	BPM	36.7222	Deg.C	99	%	11.4	K/uL					195	K/uL	9.4	g/dL	13.5	%
7720	100	1	110106	286615	79595.4	79596.5	1.0229	CSRU	CSRU	M		0	69.98	0	2117/12/1 9:45	2117/12/8 15:13		WHITE	Medicare	MARRIED		172.72	cm	91	kg	87	BPM	104	mmHg	42	mmHg	17	BPM	35.9444	Deg.C	97	%	12.1	K/uL					190	K/uL	10.3	g/dL	13	%
7816	101	1	188222	227451	108290	108294	4.046	CCU	CCU	F		0	44.08	0	2196/6/24 15:31	2196/6/30 15:15		WHITE	Private	DIVORCED						141	BPM	121	mmHg	92	mmHg	26	BPM	39	Deg.C	91	%	31.3	K/uL	12.7	%	84.2	%	623	K/uL	16.1	g/dL	12.8	%
7826	102	2	147838	213569	97520.6	97522.8	2.1674	CCU	CCU	F	97524	1	60.78	1	2166/12/30 15:07	2167/1/2 12:00	3.3688	WHITE	Self Pay	MARRIED	2167/1/2 12:00	160.02	cm	89.7	kg	107	BPM	160	mmHg	107	mmHg	30	BPM	37.4444	Deg.C	99	%	14.9	K/uL	4.2	%	93.5	%	385	K/uL	8.8	g/dL	13.5	%
7910	103	1	120268	217156	90635.8	90637.2	1.3639	MICU	MICU	M	90637	1	63.91	1	2148/2/23 19:06	2148/2/24 3:51	1.2028	UNKNOWN/NOT SPECIFIED	Private	MARRIED	2148/2/24 3:51			88.6	kg	114	BPM	117	mmHg	48	mmHg	20	BPM	39.6111	Deg.C	93	%	11.1	K/uL					79	K/uL	9	g/dL	18.3	%
8011	104	1	167813	262562	101088	101121	33.621	SICU	SICU	F	101122	1	81.5	1	2176/10/3 8:30	2176/11/8 5:40	34.1601	WHITE	Medicare	WIDOWED	2176/11/8 5:40			76.1	kg	114	BPM	94	mmHg	52	mmHg	8	BPM	37	Deg.C	100	%	22.5	K/uL	9.8	%	87.3	%	315	K/uL	11.6	g/dL	16.1	%
8047	105	1	119841	235264	106369	106374	4.3447	CSRU	CSRU	M		0	60.34	0	2191/3/22 12:16	2191/4/9 14:00		WHITE	Private	MARRIED		182.88	cm	134	kg	50	BPM	90	mmHg	45	mmHg	10	BPM	36.9	Deg.C	96	%	22.1	K/uL					171	K/uL	11.9	g/dL	12.4	%
8109	106	2	192031	203082	93514.8	93526.7	11.9476	CCU	MICU	F		0	67.56	0	2156/1/11 18:04	2156/1/23 16:30		WHITE	Medicare	SINGLE		152	cm	61.8	kg	67	bpm	141	mmHg	65	mmHg	16	insp/min	37.6667	Deg.C	94	%	21.1	K/uL	2	%	75	%	223	K/uL	9.6	g/dL	15.6	%
8131	107	3	118498	232085	90321.6	90324.8	3.2364	CCU	CCU	F	90325	1	52.66	1	2147/4/13 21:29	2147/4/18 12:00	3.4004	UNKNOWN/NOT SPECIFIED	Medicaid	SINGLE	2147/4/18 12:00	160.02	cm	68	kg	104	BPM	97	mmHg	62	mmHg	28	BPM	34.7778	Deg.C	99	%	13.7	K/uL	12	%	81	%	139	K/uL	14.6	g/dL	13.6	%
8142	108	3	189946	250828	106226	106235	8.888	CCU	CSRU	F	108299	1	76.99	0	2190/10/30 18:29	2190/11/12 14:00	2073.17	UNKNOWN/NOT SPECIFIED	Medicare	WIDOWED		154.94	cm	57	kg	85	BPM	93	mmHg	43	mmHg	16	BPM	36.8889	Deg.C	100	%	11.8	K/uL	5	%	93	%	200	K/uL	10.8	g/dL	13.1	%
8467	109	1	146357	238550	85796.5	85798.9	2.406	CSRU	CSRU	M	87165	1	70.61	0	2134/11/24 7:15	2134/12/1 14:00	1368.52	UNKNOWN/NOT SPECIFIED	Medicare	MARRIED		180.34	cm	85.6	kg	88	BPM	92	mmHg	46	mmHg	19	BPM	35.8	Deg.C	100	%	11.5	K/uL					238	K/uL	9.3	g/dL	13.2	%
8601	110	1	161104	257256	106033	106034	1.1292	CSRU	CSRU	F		0	60.51	0	2190/4/20 18:23	2190/4/27 10:43		UNKNOWN/NOT SPECIFIED	Private	MARRIED		157.48	cm	65.2	kg	90	BPM	127	mmHg	66	mmHg	10	BPM	35.6	Deg.C	100	%	15.7	K/uL					233	K/uL	12.7	g/dL	13.1	%
8779	111	1	196636	293680	82448.5	82450.5	1.953	CSRU	CSRU	M		0	56	0	2125/9/21 15:51	2125/9/28 13:00		WHITE	Private	MARRIED				100.7	kg	94	BPM	108	mmHg	65	mmHg	10	BPM	35.7222	Deg.C	100	%	7.7	K/uL					171	K/uL	8.6	g/dL	13.1	%
8800	112	2	156641	209368	89088.8	89090.5	1.748	CCU	CCU	M		0	64.38	0	2143/11/29 18:51	2143/12/24 13:26		UNKNOWN/NOT SPECIFIED	Medicaid	MARRIED		185	cm	102.7	kg	101	bpm	118	mmHg	104	mmHg	19	insp/min	36.2778	Deg.C	95	%	9.6	K/uL	12	%	82.7	%	243	K/uL	13	g/dL	13.4	%
8896	113	1	140267	204140	101258	101260	1.7688	MICU	CCU	M	103670	1	70.19	0	2177/3/24 18:45	2177/3/29 13:16	2412.22	BLACK/AFRICAN AMERICAN	Medicare	SINGLE		175.26	cm	97	kg	78	BPM	155	mmHg	50	mmHg	16	BPM	35.6667	Deg.C	100	%	11.4	K/uL					93	K/uL	11.2	g/dL	14.1	%
8917	114	1	118190	264694	74436.3	74440.5	4.2411	CSRU	CSRU	F		0	56.4	0	2103/10/14 15:41	2103/10/24 13:10		WHITE	Medicare	MARRIED		170.18	cm	131.2	kg	87	BPM	121	mmHg	53	mmHg	14	BPM	35.8	Deg.C	99	%	10.1	K/uL					155	K/uL	10.2	g/dL	15.2	%
8968	115	1	146944	298174	76810	76815.7	5.7115	MICU	MICU	M	77818	1	86.44	0	2110/4/18 0:46	2110/4/26 14:28	1007.97	WHITE	Medicare	MARRIED				113.4	kg	95	BPM	105	mmHg	58	mmHg	25	BPM	36.1667	Deg.C	97	%	11.6	K/uL	3	%	74	%	242	K/uL	12.8	g/dL	14.3	%
9052	116	2	152259	264136	80629.4	80637.7	8.2413	MICU	TSICU	F		0	57.39	0	2120/9/27 16:15	2120/11/5 18:20		WHITE	Private	MARRIED				108	kg	68	BPM	98	mmHg	62	mmHg	16	BPM	35.6667	Deg.C	100	%	10.8	K/uL	2	%	87	%	370	K/uL	8.3	g/dL	16.7	%
9084	117	2	132951	215788	76541.4	76542.5	1.0743	CSRU	CSRU	M		0	53.09	0	2109/7/20 17:57	2109/7/26 17:58		UNKNOWN/NOT SPECIFIED	Private	SINGLE		180.34	cm	100	kg	88	BPM	107	mmHg	55	mmHg	11	BPM	36.8889	Deg.C	100	%	11.5	K/uL					210	K/uL	8.6	g/dL	12.8	%
9090	118	1	182065	298142	103278	103280	1.8414	MICU	MICU	M	103280	1	78.46	1	2182/9/22 0:00	2182/10/6 11:15	2.2349	WHITE	Medicare	MARRIED	2182/10/6 11:15					68	BPM	124	mmHg	93	mmHg	16	BPM	36.5556	Deg.C	94	%	18.8	K/uL	4.9	%	93.2	%	148	K/uL	11.2	g/dL	17.4	%
9104	119	1	140239	258188	83724.4	83727.8	3.308	CSRU	CSRU	M		0	67.69	0	2129/3/17 20:13	2129/3/30 12:05		WHITE	Medicare	DIVORCED		187.96	cm	108.9	kg	77	BPM	91	mmHg	39	mmHg	13	BPM	35.6	Deg.C	100	%	17.4	K/uL					118	K/uL	9.9	g/dL	16.3	%
9258	120	3	183354	202664	93057.7	93059.1	1.4203	CCU	CCU	M	93060	1	74.44	1	2154/10/11 17:06	2154/10/13 1:15	2.2864	UNKNOWN/NOT SPECIFIED	Self Pay		2154/10/13 1:15			60	kg	105	BPM	97	mmHg	77	mmHg	23	BPM	35.5556	Deg.C	94	%	23.2	K/uL	3.9	%	91.3	%	264	K/uL	12.9	g/dL	13.5	%
9333	121	2	133732	282889	97802.3	97807.5	5.2201	CSRU	CSRU	F		0	60.58	0	2167/10/6 18:35	2167/10/16 13:13		UNKNOWN/NOT SPECIFIED	Private			154.94	cm	82	kg	99	BPM	111	mmHg	42	mmHg	10	BPM	36.6	Deg.C	100	%	11.8	K/uL					124	K/uL	9.2	g/dL	13.6	%
9339	122	1	152646	260628	78936.4	78937.7	1.3005	CSRU	CSRU	M		0	72.73	0	2116/2/12 11:00	2116/2/18 14:30		WHITE	Medicare	WIDOWED		182.88	cm	93.18	kg	69	BPM	118	mmHg	56	mmHg	15	BPM	37	Deg.C	100	%	12.8	K/uL					141	K/uL	10.3	g/dL	14.3	%
9379	123	1	148493	245779	110106	110107	1.0372	CSRU	CSRU	F		0	59.66	0	2201/6/10 21:02	2201/6/19 12:30		UNKNOWN/NOT SPECIFIED	Self Pay	SINGLE		165.1	cm	92	kg	78	BPM	105	mmHg	49	mmHg	14	BPM	36.7	Deg.C	97	%	13.7	K/uL					141	K/uL	10	g/dL	13.9	%
9446	124	1	154895	223204	106060	106062	1.1938	CSRU	CSRU	F	109663	1	51.07	0	2190/5/16 3:45	2190/5/22 13:02	3602.69	WHITE	Private	MARRIED		167.64	cm	105.5	kg	78	BPM	85	mmHg	49	mmHg	12	BPM	36.2	Deg.C	99	%	13.6	K/uL					153	K/uL	10.1	g/dL	14.5	%
9480	125	1	163737	284012	85367.4	85368.5	1.0516	CSRU	CSRU	M		0	64.66	0	2133/9/21 7:15	2133/9/25 23:08		OTHER	Private	MARRIED						88	BPM	95	mmHg	56	mmHg	10	BPM	35.1	Deg.C	100	%	8.1	K/uL					156	K/uL	8.2	g/dL	12.3	%
9487	126	1	112385	205135	87271.3	87272.6	1.2452	CSRU	CSRU	M	88491	1	66.99	0	2138/12/2 18:04	2138/12/12 15:14	1219.68	WHITE	Medicare	MARRIED		175.26	cm	72.7	kg	54	BPM	145	mmHg	60	mmHg	12	BPM	36.8889	Deg.C	100	%	9.5	K/uL					132	K/uL	11	g/dL	16	%
9714	127	3	113949	237057	73488.8	73496.8	7.917	CCU	CCU	M		0	64.55	0	2101/3/14 17:37	2101/3/25 14:00		WHITE	Private	DIVORCED		175.26	cm	77	kg	135	BPM	90	mmHg	52	mmHg	23	BPM	36.6667	Deg.C	89	%	15.7	K/uL	6.2	%	88.5	%	210	K/uL	13.8	g/dL	13.7	%
9786	128	1	160470	279755	92097.5	92098.5	1.0389	CSRU	CSRU	M		0	60.83	0	2152/2/21 11:26	2152/2/28 12:14		UNKNOWN/NOT SPECIFIED	Private	MARRIED						88	BPM	115	mmHg	68	mmHg	10	BPM	36.2	Deg.C	100	%	17.3	K/uL					256	K/uL	7.8	g/dL	13.7	%
9800	129	1	186995	278555	92273.6	92290.2	16.6297	MICU	MICU	M	92291	1	56.59	1	2152/8/18 14:58	2152/9/4 1:15	17.375	WHITE	Medicare	SINGLE	2152/9/4 1:15	160.02	cm	50.8	kg	84	BPM	117	mmHg	64	mmHg	19	BPM	38.3889	Deg.C	96	%	11.1	K/uL	11	%	74	%	156	K/uL	11.9	g/dL	15.8	%
9829	130	1	132665	219905	82057.3	82059.7	2.3776	CSRU	CSRU	M		0	66.87	0	2124/8/25 3:06	2124/9/7 15:05		WHITE	Private	MARRIED		185.42	cm	101.3	kg	90	BPM	102	mmHg	50	mmHg	12	BPM	35.2	Deg.C	100	%	9	K/uL					175	K/uL	8.4	g/dL	12.9	%
9889	131	1	100068	204988	106665	106670	4.5003	CSRU	CSRU	F	106682	1	74.34	0	2192/1/5 15:35	2192/1/20 17:29	16.5455	BLACK/AFRICAN AMERICAN	Medicare	WIDOWED		160.02	cm	63.2761	kg	92	bpm	119	mmHg	62	mmHg	12	insp/min		Deg.C	100	%	15.1	K/uL					94	K/uL	8.7	g/dL	16.8	%
9965	132	3	187939	234985	95735	95740.8	5.7889	CCU	CCU	F	98290	1	89	0	2162/2/9 0:42	2162/2/16 15:53	2554.97	WHITE	Medicare	WIDOWED		160.02	cm	85.3	kg	60	BPM	139	mmHg	60	mmHg	23	BPM	35.7222	Deg.C	95	%	16.5	K/uL					293	K/uL	13.5	g/dL	12.9	%
10045	133	1	126949	203766	83970.9	83977.2	6.3034	MICU	SICU	F	83978	1	68.67	1	2129/11/24 0:31	2129/12/1 1:45	7.05	WHITE	Medicare	MARRIED	2129/12/1 1:45	165.1	cm	89.6	kg	50	BPM	97	mmHg	42	mmHg	13	BPM	35.8889	Deg.C	94	%	43.6	K/uL	2	%	75	%	225	K/uL	12.2	g/dL	17	%
10163	134	1	180691	249684	75932.6	75934.6	1.9618	CSRU	CSRU	F	76577	1	87.5	0	2107/11/17 16:46	2107/11/28 14:15	644.414	WHITE	Medicare	WIDOWED		160.02	cm	67	kg	85	BPM	85	mmHg	28	mmHg	14	BPM	36.8	Deg.C	100	%	13.4	K/uL					109	K/uL	11.6	g/dL	13.6	%
10174	135	3	155234	229061	84418.7	84420.6	1.9467	MICU	MICU	M	87969	1	56.45	0	2131/2/15 16:42	2131/2/21 12:22	3550.3	WHITE	Government	SINGLE				97.7	kg	78	BPM	109	mmHg	63	mmHg	10	BPM	34.8333	Deg.C	100	%	11.2	K/uL	5.4	%	91.9	%	205	K/uL	12.8	g/dL	12.9	%
10286	136	1	196133	260588	79007.5	79014.4	6.9593	CSRU	CSRU	F	80744	1	72.75	0	2116/4/21 17:32	2116/5/5 13:20	1736.51	WHITE	Medicare	WIDOWED				111.2	kg	90	BPM	125	mmHg	56	mmHg	10	BPM	35.8	Deg.C	99	%	8.5	K/uL					131	K/uL	8.3	g/dL	14.3	%
10413	137	1	191641	203743	87524.5	87526.5	2.036	CSRU	CSRU	M		0	75.08	0	2139/8/16 17:54	2139/8/27 16:45		UNKNOWN/NOT SPECIFIED	Medicare	WIDOWED				73.2	kg	80	BPM	106	mmHg	55	mmHg	12	BPM	36	Deg.C	100	%	17.9	K/uL					286	K/uL	9	g/dL	14.4	%
10541	138	1	147288	263877	88337.5	88338.7	1.1639	CSRU	CSRU	M	89764	1	69.26	0	2141/11/7 20:31	2141/11/15 17:15	1426.47	UNKNOWN/NOT SPECIFIED	Medicare	MARRIED		172.72	cm	111.7	kg	106	BPM	128	mmHg	54	mmHg	20	BPM	36.2	Deg.C	100	%	12.1	K/uL					248	K/uL	8.8	g/dL	15.1	%
10611	139	1	155152	283814	84568.5	84572.4	3.9579	CSRU	CSRU	M	87014	1	82.31	0	2131/7/13 13:13	2131/7/23 11:15	2445.52	WHITE	Medicare	MARRIED		165.1	cm	74.81	kg	71	BPM	113	mmHg	40	mmHg	16	BPM	36.0556	Deg.C	98	%	11.8	K/uL	14	%	69	%	107	K/uL	10.6	g/dL	13.2	%
10727	140	1	112768	283027	90690.3	90691.4	1.1153	CSRU	CSRU	M		0	83.22	0	2148/4/16 19:42	2148/4/23 17:09		UNKNOWN/NOT SPECIFIED	Medicare	MARRIED		167.64	cm	84	kg	90	BPM	130	mmHg	51	mmHg	10	BPM	36.2	Deg.C	100	%	11.3	K/uL					105	K/uL	9.8	g/dL	12.9	%
10859	141	1	104246	226444	101126	101128	1.3088	CSRU	CSRU	M		0	69.4	0	2176/11/9 20:23	2176/11/18 14:20		WHITE	Private	MARRIED		182.88	cm	81.8	kg	86	BPM	143	mmHg	65	mmHg	10	BPM	35.1	Deg.C	99	%	12.4	K/uL	4	%	85	%	213	K/uL	8.7	g/dL	16.5	%
10971	142	1	190255	256692	80744.5	80748.4	3.9715	CSRU	CSRU	M	81281	1	75.03	0	2121/1/20 20:06	2121/2/1 13:33	536.531	UNKNOWN/NOT SPECIFIED	Medicare	MARRIED		175.26	cm	76	kg	87	BPM	103	mmHg	41	mmHg	12	BPM	36	Deg.C	100	%	23.3	K/uL					222	K/uL	10.3	g/dL	13.7	%
11072	143	1	139491	255603	97396.9	97398.8	1.9142	CSRU	CCU	M		0	51.97	0	2166/8/28 21:09	2166/9/2 14:47		UNKNOWN/NOT SPECIFIED	Private	MARRIED		180.34	cm	90	kg	96	BPM	115	mmHg	58	mmHg	10	BPM	35.7	Deg.C	100	%	15.1	K/uL	14.2	%	80.2	%	220	K/uL	10.8	g/dL	13.6	%
11078	144	1	174072	279102	102710	102714	3.1	CSRU	CSRU	F	102800	1	81.23	0	2181/3/9 14:06	2181/3/23 14:38	89.6014	UNKNOWN/NOT SPECIFIED	Medicare							59	BPM	145	mmHg	44	mmHg	11	BPM	37.6	Deg.C	99	%	17.3	K/uL					211	K/uL	10.5	g/dL	13.4	%
11198	145	1	149543	252707	105107	105109	1.1935	CSRU	CSRU	M	105126	1	70.06	0	2187/10/4 17:24	2187/10/13 15:00	18.5905	WHITE	Private	MARRIED				78	kg	74	BPM	108	mmHg	47	mmHg	12	BPM	35.4	Deg.C	100	%	2.8	K/uL					109	K/uL	9.8	g/dL	16.3	%
11205	146	1	147894	298641	90289.4	90292.4	3.0465	CSRU	CSRU	M	92432	1	75.67	0	2147/2/23 17:31	2147/3/21 12:20	2142.63	WHITE	Medicare	MARRIED		172.72	cm	86.1	kg	88	BPM	100	mmHg	51	mmHg	10	BPM	35.9	Deg.C	100	%	16	K/uL					271	K/uL	9.3	g/dL	15.3	%
11238	147	1	102334	223374	80261.6	80264.4	2.8214	CSRU	CSRU	M	81707	1	74.1	0	2119/9/26 16:38	2119/10/7 15:23	1445.38	WHITE	Medicare	MARRIED		177.8	cm	101.8	kg	81	BPM	108	mmHg	42	mmHg	10	BPM	35.2	Deg.C	100	%	18.2	K/uL					167	K/uL	9.4	g/dL	14.2	%
11318	148	1	122038	251212	82116.8	82122.8	6.0008	CCU	CCU	F	83259	1	72.7	0	2124/10/27 18:13	2124/11/6 16:30	1142.24	WHITE	Medicare	DIVORCED		167.64	cm	85	kg	144	BPM	103	mmHg	55	mmHg	21	BPM	38.0556	Deg.C	99	%	31.3	K/uL	6	%	90	%	275	K/uL	12.8	g/dL	15.9	%
11335	149	1	171028	228430	99766.9	99768.7	1.8532	CCU	CCU	F		0	39.69	0	2173/2/22 20:57	2173/2/26 11:31		WHITE	Private	MARRIED						86	BPM	133	mmHg	82	mmHg	15	BPM	36.7778	Deg.C	100	%	12.4	K/uL					251	K/uL	11.8	g/dL	14	%
11378	150	3	130429	213376	93117.9	93125.2	7.3228	MICU	MICU	M	94416	1	44.83	0	2154/12/10 21:39	2154/12/19 3:53	1298.1	UNKNOWN/NOT SPECIFIED	Medicaid	SINGLE				67.3	kg	110	BPM	116	mmHg	52	mmHg	19	BPM	35.7778	Deg.C	90	%	18.2	K/uL					386	K/uL	12.1	g/dL	13.4	%
11395	151	1	111542	206090	89142.5	89147.7	5.2746	MICU	MICU	M	89200	1	63.03	0	2144/1/16 15:26	2144/3/3 16:30	57.5336	WHITE	Medicare	MARRIED				89	kg	110	BPM	144	mmHg	67	mmHg	26	BPM	39.6111	Deg.C	97	%	14.6	K/uL	4.9	%	88.7	%	379	K/uL	9.7	g/dL	14.4	%
11431	152	1	133663	262203	101531	101538	6.4355	CCU	CCU	F		0	62.47	0	2177/12/23 10:36	2178/1/5 18:35		WHITE	Private	WIDOWED				89.1	kg	75	BPM	124	mmHg	80	mmHg	16	BPM	36.6667	Deg.C	100	%	12.3	K/uL	21.7	%	71.5	%	180	K/uL	12.1	g/dL	15.1	%
11472	153	1	142545	287905	91362.4	91364.7	2.3121	CSRU	CSRU	M		0	49.05	0	2150/2/17 12:58	2150/2/23 17:48		WHITE	Medicare	MARRIED		172.72	cm	52.7	kg	88	BPM	132	mmHg	57	mmHg	10	BPM	35.7	Deg.C	100	%	16.7	K/uL					165	K/uL	8.6	g/dL	15.3	%
11555	154	2	192133	233969	102435	102438	2.9305	MICU	MICU	M	102438	1	89	1	2180/6/13 21:51	2180/6/16 16:30	3.088	WHITE	Medicare	WIDOWED	2180/6/16 16:30			77.4	kg	87	BPM	133	mmHg	52	mmHg	23	BPM	34.2222	Deg.C	90	%	16.1	K/uL					354	K/uL	9.6	g/dL	14.5	%
11597	155	1	190903	216534	75423.6	75424.7	1.1458	CCU	CCU	F		0	42.96	0	2106/7/1 13:47	2106/7/5 15:10		WHITE	Medicaid	DIVORCED						103	BPM	159	mmHg	80	mmHg	18	BPM	36.7778	Deg.C	92	%	19.5	K/uL	11.2	%	80.1	%	296	K/uL	12.7	g/dL	13.7	%
11618	156	1	197247	218910	95443.6	95448.5	4.8472	CCU	CSRU	F	97151	1	65.16	0	2161/4/23 15:24	2161/5/1 17:45	1707.36	WHITE	Medicare	MARRIED		157.48	cm	77	kg	66	BPM	145	mmHg	65	mmHg	16	BPM	36.2222	Deg.C	100	%	13.7	K/uL					285	K/uL	12.8	g/dL	14.6	%
11644	157	1	116578	281962	83291.7	83293.6	1.9014	CSRU	CSRU	M	85881	1	71	0	2128/1/11 7:14	2128/1/21 12:10	2589.3	WHITE	Private	MARRIED				78	kg	91	BPM	94	mmHg	40	mmHg	14	BPM	35.8	Deg.C	100	%	17.8	K/uL					157	K/uL	11.3	g/dL	13.5	%
11659	158	1	139378	268486	93494.3	93496.9	2.59	TSICU	TSICU	M	93497	1	81.33	1	2155/12/22 7:18	2155/12/24 20:40	2.6939	OTHER	Private	WIDOWED	2155/12/24 20:40	177.8	cm	75	kg	63	BPM	129	mmHg	51	mmHg	14	BPM	35.7222	Deg.C	99	%	7.4	K/uL					145	K/uL	12.6	g/dL	16.1	%
11890	159	1	179470	267617	86316.5	86319.5	3.0132	CSRU	CSRU	M		0	71.42	0	2136/4/26 16:40	2136/5/2 16:00		WHITE	Medicare	MARRIED		172.72	cm	76.6	kg	89	BPM	116	mmHg	51	mmHg	12	BPM	36	Deg.C	99	%	5.6	K/uL					116	K/uL	8.9	g/dL	11.9	%
11892	160	1	193055	224730	92220.7	92231.9	11.1387	CSRU	CCU	M	92277	1	67.95	0	2152/6/26 17:33	2152/7/26 13:55	56.2667	WHITE	Medicare			231.14	cm	100.1	kg	102	BPM	109	mmHg	66	mmHg	19	BPM	36.3889	Deg.C	100	%	7.9	K/uL					187	K/uL	9.7	g/dL	12.6	%
11920	161	2	109117	283171	80993.6	80996.7	3.0927	CCU	CCU	F	83696	1	80.17	0	2121/9/28 19:54	2121/10/9 12:54	2702.37	WHITE	Medicare	DIVORCED		165.1	cm	69	kg	93	BPM	111	mmHg	62	mmHg	20	BPM	36.7778	Deg.C	100	%	12.3	K/uL					289	K/uL	10.5	g/dL	14.3	%
12033	162	2	146730	216408	77719.3	77720.4	1.1391	CSRU	CSRU	M		0	61.73	0	2112/10/11 20:27	2112/10/17 15:38		UNKNOWN/NOT SPECIFIED	Private	MARRIED		167.64	cm	74	kg	80	BPM	112	mmHg	54	mmHg	12	BPM	36	Deg.C	94	%	16.1	K/uL					114	K/uL	12.2	g/dL	13	%
12099	163	2	142437	280100	85386.8	85389.8	3.0133	CCU	CSRU	M	85403	1	59.55	0	2133/10/10 17:54	2133/10/13 16:30	16.2088	UNKNOWN/NOT SPECIFIED	Medicare	MARRIED		177.8	cm	118	kg	117	BPM	85	mmHg	48	mmHg	19	BPM	36.6	Deg.C	93	%	18.9	K/uL					144	K/uL	10.8	g/dL	14.7	%
12123	164	1	148428	291110	86489.5	86490.8	1.2965	CSRU	CSRU	M		0	62.98	0	2136/10/12 9:40	2136/10/22 14:22		UNKNOWN/NOT SPECIFIED	Private	MARRIED		170.18	cm	76.3	kg	80	BPM	147	mmHg	73	mmHg	10	BPM	35.7778	Deg.C	100	%	7.9	K/uL					120	K/uL	7.5	g/dL	14.3	%
12234	165	1	166663	219697	95997.3	95999.5	2.1704	CSRU	CSRU	M		0	60.01	0	2162/10/27 16:58	2162/11/2 14:55		OTHER	Private	MARRIED		180.34	cm	107	kg	80	BPM	145	mmHg	82	mmHg	10	BPM	35.1	Deg.C	100	%	9.6	K/uL					87	K/uL	9.6	g/dL	13	%
12292	166	1	147822	219166	105809	105811	1.5107	MICU	MICU	M	105812	1	61	0	2189/9/9 5:53	2189/9/10 16:00	2.7536	WHITE	Medicare	SINGLE		177.8	cm	71.5	kg	112	BPM	130	mmHg	70	mmHg	20	BPM	37.7778	Deg.C	100	%	20.4	K/uL	8	%	77	%	86	K/uL	8.5	g/dL	17	%
12294	167	2	104136	238473	97369.3	97374.7	5.4612	CSRU	CSRU	F		0	43.75	0	2166/7/31 10:24	2166/8/8 12:10		WHITE	Private	MARRIED		160.02	cm	69.5	kg	94	BPM	102	mmHg	70	mmHg	10	BPM	35.5	Deg.C	100	%	19.4	K/uL					260	K/uL	8.8	g/dL	14	%
12345	168	1	199172	252375	77382.6	77388.6	6.0216	CSRU	CSRU	F	79789	1	65.04	0	2111/11/11 13:55	2111/11/21 12:15	2406.42	WHITE	Medicare	MARRIED				107.4	kg	69	BPM	110	mmHg	50	mmHg	12	BPM	35.7	Deg.C	100	%	10.3	K/uL					63	K/uL	11.3	g/dL	15.9	%
12403	169	3	165905	216944	103760	103766	5.3793	MICU	MICU	M	104204	1	69.26	0	2184/1/30 9:00	2184/2/14 18:27	443.655	BLACK/AFRICAN AMERICAN	Private	MARRIED		186.69	cm	103.9	kg	87	BPM	167	mmHg	48	mmHg	20	BPM	36.0556	Deg.C	100	%	8.1	K/uL	2.9	%	94	%	241	K/uL	8.1	g/dL	15.4	%
12408	170	1	188117	256289	104907	104958	50.173	CSRU	CSRU	M	105074	1	75.44	0	2187/3/19 18:42	2187/5/11 12:00	166.672	WHITE	Medicare	UNKNOWN (DEFAULT)		175.26	cm	77.7	kg	77	BPM	134	mmHg	56	mmHg	10	BPM	35.8	Deg.C	100	%	7.3	K/uL					88	K/uL	9	g/dL	14.5	%
12450	171	1	114966	200660	107201	107209	7.9331	MICU	MICU	M	107230	1	64.21	0	2193/7/2 2:18	2193/7/26 14:20	28.9022	WHITE	Medicaid	MARRIED		175.26	cm	81.6	kg	110	BPM	119	mmHg	68	mmHg	29	BPM	35.8333	Deg.C	90	%	9.7	K/uL	29	%	54	%	278	K/uL	9.6	g/dL	15.9	%
12481	172	2	163533	240665	87645.6	87650.8	5.1031	CCU	CSRU	M		0	61.24	0	2139/12/17 15:36	2139/12/27 18:00		UNKNOWN/NOT SPECIFIED	Private	MARRIED		167.64	cm	86.2	kg	55	BPM	158	mmHg	67	mmHg	13	BPM	36.8333	Deg.C	98	%	15	K/uL					200	K/uL	12.5	g/dL	13	%
12528	173	2	191830	280594	102982	102985	2.5351	MICU	MICU	F	102985	1	89	1	2181/12/13 4:20	2181/12/15 16:20	2.8177	WHITE	Medicare	WIDOWED	2181/12/15 16:20	165.1	cm	57.5	kg	113	BPM	133	mmHg	43	mmHg	28	BPM	38.7778	Deg.C	100	%	8	K/uL					167	K/uL	10.3	g/dL	13.6	%
12538	174	1	157096	226483	106103	106104	1.0149	CSRU	CSRU	F		0	68.55	0	2190/6/30 7:15	2190/7/7 11:50		WHITE	Medicare	DIVORCED				104	kg	84	BPM	94	mmHg	55	mmHg	12	BPM	35.9	Deg.C	100	%	12.4	K/uL					107	K/uL	8.6	g/dL	15.8	%
12795	175	2	187660	274370	87971.4	87978.8	7.3185	CCU	CCU	F	89060	1	85.2	0	2140/11/7 9:24	2140/11/18 12:30	1088.55	WHITE	Medicare	SINGLE		167.64	cm	113.398	kg	94	bpm	119	mmHg	61	mmHg	17	insp/min	36.5556	Deg.C	96	%	12.7	K/uL					275	K/uL	12.8	g/dL	15	%
12833	176	1	118486	260426	103723	103726	2.1526	CSRU	CSRU	F	106582	1	78.38	0	2183/12/22 15:08	2184/1/3 12:00	2858.56	UNKNOWN/NOT SPECIFIED	Medicare	WIDOWED		162.56	cm	86.7	kg	87	BPM	105	mmHg	45	mmHg	17	BPM	36	Deg.C	100	%	10.7	K/uL					121	K/uL	8.9	g/dL	14.1	%
12952	177	1	101940	213357	83100.7	83103.5	2.7695	CCU	CSRU	F		0	71	0	2127/7/8 17:15	2127/7/17 19:45		WHITE	Medicare	WIDOWED		177.8	cm	96	kg	75	BPM	130	mmHg	69	mmHg	20	BPM	37.3333	Deg.C	99	%	9.9	K/uL					297	K/uL	12.1	g/dL	12.7	%
13004	178	2	117622	266591	87814.4	87821.9	7.4529	CSRU	CSRU	F		0	51.23	0	2140/6/2 19:27	2140/6/14 12:45		WHITE	Government	SINGLE		154.94	cm	104.5	kg	101	BPM	122	mmHg	79	mmHg	12	BPM	37.1	Deg.C	100	%	18.3	K/uL					151	K/uL	11.9	g/dL	13.2	%
13033	179	1	147922	244056	103232	103235	2.9406	MICU	MICU	M	105233	1	34.32	0	2182/8/19 17:06	2182/8/23 18:18	2001.29	BLACK/AFRICAN AMERICAN	Medicare	SINGLE		167.64	cm	81.1	kg	99	BPM	149	mmHg	80	mmHg	21	BPM	37.5556	Deg.C	96	%	8.5	K/uL					157	K/uL	9.5	g/dL	13.1	%
13054	180	2	184484	233138	85814.5	85823.5	8.9354	CSRU	CSRU	M	88208	1	65.8	0	2134/12/12 12:56	2135/1/3 14:16	2393.46	UNKNOWN/NOT SPECIFIED	Medicare	MARRIED		185.42	cm	96	kg	114	BPM	125	mmHg	63	mmHg	22	BPM	37.3	Deg.C	95	%	10.2	K/uL					191	K/uL	13	g/dL	12.7	%
13251	181	4	194852	233698	82735.8	82738.8	2.9493	CCU	CCU	F	83356	1	79	0	2126/7/8 19:39	2126/7/22 13:34	620.181	UNKNOWN/NOT SPECIFIED	Medicare	UNKNOWN (DEFAULT)																		17.3	K/uL	3	%	92	%	192	K/uL	10.4	g/dL	15.2	%
13351	182	1	163327	213647	95766.6	95770.8	4.1896	SICU	SICU	F	95801	1	54.97	1	2162/2/4 3:59	2162/4/15 8:25	34.3826	WHITE	Private	MARRIED	2162/4/15 8:25	162.56	cm	81.8	kg	67	BPM	108	mmHg	61	mmHg	12	BPM	35.2778	Deg.C	99	%	10	K/uL					416	K/uL	11.3	g/dL	20.3	%
13366	183	1	124541	232794	78276.5	78279.6	3.1548	CSRU	CSRU	F		0	59.51	0	2114/4/18 11:12	2114/5/1 15:00		WHITE	Medicare	SINGLE		156.21	cm	0	kg	90	BPM	83	mmHg	53	mmHg	22	BPM	35.5	Deg.C	100	%	12.8	K/uL					133	K/uL	11.2	g/dL	13.9	%
13413	184	1	189909	269320	93735.5	93736.7	1.1681	MICU	MICU	M	93913	1	39.17	0	2156/8/19 11:50	2156/8/28 18:58	177.506	WHITE	Medicare	SINGLE						95	BPM	135	mmHg	74	mmHg	24	BPM	37.0556	Deg.C	97	%	15.9	K/uL					261	K/uL	9.2	g/dL	15.3	%
13469	185	1	110940	239529	98992.9	98996.5	3.647	CSRU	CSRU	F		0	64.5	0	2171/1/10 20:30	2171/1/16 13:45		UNKNOWN/NOT SPECIFIED	Government	MARRIED		152.4	cm	75	kg	87	BPM	95	mmHg	31	mmHg	13	BPM	35.8	Deg.C	100	%	8.6	K/uL					342	K/uL	10.2	g/dL	14.8	%
13599	186	2	190685	219044	103041	103054	13.0621	SICU	SICU	M	103767	1	70.65	0	2182/2/8 23:01	2182/4/25 16:20	726.41	WHITE	Medicare	MARRIED		152.4	cm	87.7	kg	103	BPM	172	mmHg	57	mmHg	15	BPM	37.9444	Deg.C	100	%	16.8	K/uL					416	K/uL	9.2	g/dL	16.4	%
13648	187	1	151923	295196	96706.1	96707.6	1.5061	CCU	CCU	F	96927	1	46.75	0	2164/10/7 1:27	2164/10/26 19:45	220.938	WHITE	Medicaid	SINGLE		154.94	cm	69	kg	70	BPM	134	mmHg	93	mmHg	21	BPM	36.4444	Deg.C	96	%	4.6	K/uL	36.4	%	55.3	%	315	K/uL	10.9	g/dL	18.5	%
13744	188	1	181330	277942	73433.4	73456.7	23.2368	CSRU	CCU	M		0	79.14	0	2101/1/14 13:26	2101/2/10 16:08		UNKNOWN/NOT SPECIFIED	Medicare			170.18	cm	62.9	kg	74	BPM	115	mmHg	42	mmHg	10	BPM	35.6	Deg.C	100	%	12.3	K/uL					95	K/uL	9.7	g/dL	13.4	%
13840	189	1	103467	293382	99655.6	99656.7	1.1097	CSRU	CSRU	M		0	70.44	0	2172/10/30 15:05	2172/11/9 13:05		UNKNOWN/NOT SPECIFIED	Medicare			182.88	cm	99.4	kg	90	BPM	120	mmHg	58	mmHg	10	BPM	36.1	Deg.C	99	%	11.7	K/uL					160	K/uL	7	g/dL	13.9	%
13934	190	2	118258	209214	93038.8	93045.8	7.0446	MICU	MICU	M	93049	1	83.22	1	2154/9/22 19:01	2154/10/2 19:30	10.206	UNKNOWN/NOT SPECIFIED	Medicare	WIDOWED	2154/10/2 19:30			90.6	kg	70	BPM	107	mmHg	56	mmHg	22	BPM	36.5556	Deg.C	100	%	14.9	K/uL	3	%	53	%	233	K/uL	10.3	g/dL	13.8	%
13944	191	1	105040	291342	81806.7	81809.8	3.0848	MICU	MICU	F	81834	1	58.25	0	2123/12/22 16:41	2124/1/1 11:45	27.3022	WHITE	Medicare	WIDOWED				100.3	kg	76	BPM	145	mmHg	56	mmHg	19	BPM	35.9444	Deg.C	95	%	10.4	K/uL					260	K/uL	10.5	g/dL	16.5	%
14130	192	1	132707	225049	85875.5	85878.6	3.1099	CSRU	CSRU	M	86095	1	82.56	0	2135/2/10 16:51	2135/2/17 12:10	219.535	WHITE	Medicare	MARRIED		167.64	cm	66.1	kg	94	BPM	107	mmHg	63	mmHg	10	BPM	35.3	Deg.C	100	%	12.9	K/uL					157	K/uL	12.1	g/dL	15.1	%
14131	193	1	175560	255478	76584.4	76596.6	12.2111	SICU	CCU	F	79740	1	51.35	0	2109/8/28 16:40	2109/9/18 20:28	3155.56	WHITE	Private	MARRIED				91.5	kg	88	BPM	142	mmHg	62	mmHg	32	BPM	37.7	Deg.C	87	%	19.7	K/uL					211	K/uL	10.8	g/dL	13.6	%
14245	194	1	171966	215296	87615.3	87617.5	2.1849	CSRU	CSRU	M	90476	1	71.78	0	2139/11/16 18:49	2139/11/21 16:07	2860.67	WHITE	Medicare	MARRIED		182.88	cm	101	kg	83	BPM	103	mmHg	45	mmHg	12	BPM	36.1	Deg.C	100	%	22.4	K/uL					173	K/uL	11.8	g/dL	13.7	%
14444	195	1	114251	217945	105127	105129	2.0716	CCU	CCU	F		0	44.81	0	2187/10/27 21:09	2187/11/3 18:03		UNKNOWN/NOT SPECIFIED	Medicaid	SINGLE						84	BPM	104	mmHg	47	mmHg	24	BPM	37.8333	Deg.C	95	%	19	K/uL	23.2	%	73	%	279	K/uL	12.3	g/dL	13	%
14456	196	3	116251	267353	79226.5	79236.8	10.2477	CCU	CCU	F	82131	1	69.24	0	2116/11/28 12:01	2116/12/10 17:34	2904.5	WHITE	Medicare	WIDOWED		160.02	cm	116	kg	48	BPM	110	mmHg	44	mmHg	20	BPM	36.5556	Deg.C	91	%	17.4	K/uL	7.6	%	89.5	%	214	K/uL	9.8	g/dL	14.1	%
14458	197	3	107873	266333	78418.8	78420.8	1.9347	CCU	CCU	F	79091	1	64.09	0	2114/9/12 13:22	2114/10/4 19:28	672.156	BLACK/AFRICAN AMERICAN	Private	DIVORCED		152.4	cm	55	kg	120	BPM	101	mmHg	42	mmHg	19	BPM	38.7778	Deg.C	72	%	10.2	K/uL					299	K/uL	11.3	g/dL	17.8	%
14496	198	3	112676	238867	83994.3	83995.5	1.2181	CSRU	CSRU	F		0	46.82	0	2129/12/17 20:23	2129/12/19 12:36		UNKNOWN/NOT SPECIFIED	Private	SINGLE		167.64	cm	70.9	kg	151	BPM	107	mmHg	61	mmHg	12	BPM	35.9	Deg.C	98	%	10.3	K/uL					73	K/uL	9.3	g/dL	14	%
14572	199	1	189993	213815	108729	108738	8.0909	CSRU	CSRU	F		0	44.97	0	2197/9/2 3:50	2197/9/22 14:35		WHITE	Private	SINGLE		167.64	cm	110	kg	101	BPM	105	mmHg	67	mmHg	14	BPM	36.2222	Deg.C	100	%	22.6	K/uL					124	K/uL	9.2	g/dL	13.3	%
14579	200	1	108941	242076	81078.3	81079.6	1.3141	TSICU	MICU	M	82348	1	65.6	0	2121/12/23 7:15	2121/12/28 18:31	1269.72	WHITE	Private	MARRIED				90	kg	75	BPM	75	mmHg	45	mmHg	14	BPM	37.1667	Deg.C	99	%	10	K/uL					245	K/uL	10.7	g/dL	15.6	%
14613	201	2	110874	268183	105606	105608	1.1917	CSRU	CSRU	M	106817	1	61.99	0	2189/2/16 13:42	2189/2/23 13:24	1210.52	UNKNOWN/NOT SPECIFIED	Medicare	MARRIED		180.34	cm	97.6	kg	86	BPM	109	mmHg	48	mmHg	11	BPM	36.8	Deg.C	100	%	21.8	K/uL					208	K/uL	6.7	g/dL	13.7	%
14640	202	1	152772	253934	82599.7	82604.4	4.701	CSRU	CSRU	M	83218	1	57.04	0	2126/2/22 12:37	2126/3/1 12:30	618.291	WHITE	Medicare	SINGLE		170.18	cm	87.7	kg	99	BPM	109	mmHg	52	mmHg	12	BPM		Deg.C	96	%	12.3	K/uL					189	K/uL	9.2	g/dL	14	%
14701	203	3	188486	269482	83800.2	83808.7	8.5285	MICU	MICU	F	85624	1	46.79	0	2129/6/7 4:45	2129/6/18 18:23	1823.8	WHITE	Medicare	SINGLE		167.64	cm	71.2	kg	106	BPM	123	mmHg	57	mmHg	19	BPM	36.6667	Deg.C	93	%	16.6	K/uL					318	K/uL	8.8	g/dL	12.1	%
14722	204	1	161571	273486	74567.4	74568.5	1.0625	CSRU	CSRU	M	75523	1	74.89	0	2104/2/25 13:54	2104/3/1 15:31	955.557	UNKNOWN/NOT SPECIFIED	Medicare	MARRIED		180.34	cm	85	kg	88	BPM	120	mmHg	64	mmHg	8	BPM	35.7778	Deg.C	100	%	11.2	K/uL					190	K/uL	10.2	g/dL	12.9	%
14748	205	3	182675	206175	85880.9	85882.7	1.7709	CSRU	MICU	M		0	56.05	0	2135/2/16 20:30	2135/2/21 13:13		WHITE	Medicare	MARRIED				84.2	kg	96	BPM	143	mmHg	54	mmHg	20	BPM	35.7778	Deg.C	95	%	8.9	K/uL					178	K/uL	11.4	g/dL	12.9	%
14749	206	1	182417	284375	98682.3	98683.6	1.3217	CSRU	CSRU	M		0	57.92	0	2170/3/3 8:27	2170/3/14 16:30		WHITE	Private	MARRIED		170.18	cm	89	kg	77	BPM	159	mmHg	60	mmHg	12	BPM		Deg.C	100	%	13.5	K/uL					133	K/uL	8.6	g/dL	13.1	%
14787	207	1	114814	226869	78363.6	78366.6	3.0362	CCU	CCU	F	78382	1	73.87	1	2114/7/12 22:47	2114/8/6 6:35	18.4282	WHITE	Medicare	MARRIED	2114/8/6 6:35			75.5	kg	59	BPM	162	mmHg	31	mmHg	22	BPM	36	Deg.C	95	%	8.5	K/uL					258	K/uL	10.8	g/dL	17	%
14822	208	2	105653	247785	84238.9	84241.7	2.8604	CCU	CSRU	F	86588	1	73.36	0	2130/8/19 2:23	2130/8/25 15:55	2349.15	UNKNOWN/NOT SPECIFIED	Medicare	WIDOWED		165.1	cm	92.2	kg	76	BPM	127	mmHg	83	mmHg	22	BPM	37.3333	Deg.C	95	%	8.6	K/uL					196	K/uL	9.6	g/dL	14.4	%
14911	209	1	111700	227921	84612.3	84615.4	3.1021	CSRU	CSRU	M	85979	1	87.87	0	2131/8/23 18:32	2131/9/3 15:38	1366.66	WHITE	Medicare	MARRIED		160.02	cm	76.5	kg	88	BPM	98	mmHg	58	mmHg	8	BPM	35.7	Deg.C	100	%	15.3	K/uL					143	K/uL	11.5	g/dL	15.9	%
15141	210	1	129833	293625	87091.4	87093.7	2.2499	CSRU	CSRU	M		0	81.7	0	2138/6/10 16:13	2138/6/17 12:45		UNKNOWN/NOT SPECIFIED	Medicare	MARRIED		172.72	cm	92.7	kg	96	BPM	143	mmHg	57	mmHg	7	BPM	36.7	Deg.C	100	%	8.4	K/uL					81	K/uL	10.6	g/dL	15	%
15276	211	1	138479	201823	80742.5	80744.5	2.0201	CSRU	CSRU	M		0	55.28	0	2121/1/20 19:17	2121/1/29 13:29		UNKNOWN/NOT SPECIFIED	Medicare	UNKNOWN (DEFAULT)				91	kg	88	BPM	113	mmHg	56	mmHg	10	BPM	36.2	Deg.C	99	%	19.1	K/uL					217	K/uL	10.5	g/dL	15.1	%
15311	212	1	195196	267389	90944.7	90947.6	2.838	MICU	MICU	F	91086	1	81.56	0	2148/12/28 17:01	2149/1/5 13:32	141.289	WHITE	Medicare	MARRIED				79.7	kg	80	bpm	165	mmHg	49	mmHg	26	insp/min	36.0556	Deg.C	98	%	16.4	K/uL	4	%	82	%	145	K/uL	11.5	g/dL	16	%
15357	213	1	102981	209788	105075	105079	4.0315	CCU	CCU	M	105509	1	75.01	0	2187/9/5 21:00	2187/9/13 16:36	434.036	UNKNOWN/NOT SPECIFIED	Medicare	MARRIED						81	BPM	118	mmHg	58	mmHg	19	BPM	35.9444	Deg.C	97	%	10.6	K/uL					218	K/uL	11.1	g/dL	16.7	%
15464	214	2	107791	285168	94327	94329.7	2.7603	MICU	MICU	F	95329	1	79.02	0	2158/4/2 23:05	2158/4/11 14:43	1002.04	UNKNOWN/NOT SPECIFIED	Medicare	MARRIED				75.5	kg	101	BPM	97	mmHg	35	mmHg	19	BPM	37	Deg.C	100	%	12.1	K/uL					209	K/uL	9.6	g/dL	13.4	%
15480	215	2	177622	207650	104430	104436	5.9552	CCU	CCU	M		0	62.62	0	2185/11/29 17:58	2185/12/7 19:40		PATIENT DECLINED TO ANSWER	Private	MARRIED				93	kg	83	BPM	124	mmHg	60	mmHg	20	BPM	34.9444	Deg.C	93	%	24.6	K/uL	4.3	%	91.8	%	327	K/uL	14.6	g/dL	13.8	%
15530	216	1	182515	279165	109979	109982	3.0441	CSRU	CSRU	M		0	50.8	0	2201/2/6 18:41	2201/2/15 17:00		WHITE	Private	MARRIED		177.8	cm	123.6	kg	102	BPM	93	mmHg	56	mmHg	10	BPM	36.9	Deg.C	100	%	13.7	K/uL					189	K/uL	11.8	g/dL	13.7	%
15763	217	3	105221	255354	91380.4	91383.8	3.3545	CCU	CCU	F	92902	1	41.87	0	2150/3/9 8:36	2150/3/16 13:10	1521.57	WHITE	Private	MARRIED		165.1	cm	47	kg	104	BPM	161	mmHg	87	mmHg	10	BPM	34.8333	Deg.C	87	%	9.7	K/uL					264	K/uL	12.5	g/dL	16.7	%
15784	218	1	197204	210182	78903.5	78906.7	3.2013	SICU	MICU	M	79256	1	79.95	0	2116/1/10 11:59	2116/1/21 17:22	352.498	WHITE	Medicare	MARRIED				100	kg	94	BPM	110	mmHg	73	mmHg	20	BPM	35.5556	Deg.C	100	%	6.5	K/uL	7.2	%	88	%	111	K/uL	11.5	g/dL	15.1	%
15852	219	1	154720	275153	90705.7	90708.7	2.9638	CCU	CCU	M		0	84.07	0	2148/5/3 17:33	2148/5/8 16:00		BLACK/AFRICAN AMERICAN	Medicare	WIDOWED				89.1	kg	96	BPM	97	mmHg	56	mmHg	23	BPM	36.8333	Deg.C	100	%	11.6	K/uL	6	%	52	%	196	K/uL	10.5	g/dL	16.7	%
15893	220	1	123514	212382	105447	105449	2.0989	CSRU	CSRU	M	106197	1	82.76	0	2188/9/8 16:05	2188/9/21 15:40	750.43	WHITE	Medicare	WIDOWED				108.2	kg	50	BPM	145	mmHg	55	mmHg	12	BPM	34.6	Deg.C	100	%	11.5	K/uL					109	K/uL	10.5	g/dL	17.6	%
16128	221	1	182418	275087	97117.4	97120.5	3.0222	CSRU	CSRU	F		0	62.67	0	2165/11/19 17:30	2165/11/27 17:45		WHITE	Private	MARRIED				93	kg	98	BPM	85	mmHg	48	mmHg	12	BPM	36	Deg.C	94	%	19.9	K/uL					163	K/uL	10.8	g/dL	13.2	%
16421	222	2	101710	259430	76425	76426.7	1.7056	MICU	MICU	M	76432	1	65.82	1	2109/3/28 23:19	2109/4/4 11:04	7.0271	UNKNOWN/NOT SPECIFIED	Medicare	MARRIED	2109/4/4 11:04					105	BPM	106	mmHg	50	mmHg	13	BPM	36.5556	Deg.C	97	%	10.2	K/uL					110	K/uL	9	g/dL	15.3	%
16451	223	2	164789	204447	87538	87539.8	1.8069	CSRU	CSRU	M		0	60.06	0	2139/9/1 0:33	2139/9/4 13:15		UNKNOWN/NOT SPECIFIED	Private					83.1	kg	54	BPM	119	mmHg	63	mmHg	22	BPM	35.9444	Deg.C	95	%	10.6	K/uL					201	K/uL	13.6	g/dL	12.7	%
16549	224	1	110196	208019	77734.4	77737.5	3.0815	CSRU	CSRU	F	79325	1	62.9	0	2112/10/25 20:12	2112/11/4 13:15	1590.59	HISPANIC OR LATINO	Medicaid	MARRIED				77.8	kg	88	BPM	128	mmHg	63	mmHg	12	BPM	36.6	Deg.C	100	%	11.8	K/uL					130	K/uL	8.3	g/dL	16	%
16632	225	1	168374	284441	98402.6	98403.9	1.2191	CCU	CCU	F	99213	1	70.18	0	2169/5/30 15:22	2169/6/5 19:31	810.359	WHITE	Medicare	MARRIED						52	BPM	115	mmHg	67	mmHg	15	BPM	36.4444	Deg.C	100	%	13.7	K/uL	9.6	%	75.3	%	207	K/uL	8.9	g/dL	15.6	%
16636	226	1	141703	237708	76381.6	76386.7	5.1889	CCU	CSRU	F	76532	1	86.59	0	2109/2/9 10:48	2109/2/21 12:45	150.451	WHITE	Medicare	UNKNOWN (DEFAULT)		160.02	cm	79.4	kg	88	BPM	136	mmHg	85	mmHg	26	BPM	37.2222	Deg.C	98	%	11.3	K/uL					266	K/uL	11.2	g/dL	14.8	%
16761	227	1	110575	257860	82695.5	82704.7	9.2124	CSRU	CSRU	F		0	61.07	0	2126/5/16 22:24	2126/6/12 17:00		HISPANIC/LATINO - PUERTO RICAN	Medicaid	WIDOWED						95	BPM	91	mmHg	64	mmHg	12	BPM	36	Deg.C	100	%	14.5	K/uL					124	K/uL	9.1	g/dL	15	%
16853	228	1	131493	206372	101685	101686	1.7285	CSRU	CSRU	F	104018	1	72.08	0	2178/5/25 17:51	2178/6/1 15:30	2333.25	UNKNOWN/NOT SPECIFIED	Medicare	MARRIED				76	kg	77	BPM	117	mmHg	50	mmHg	17	BPM	36	Deg.C	100	%	14.9	K/uL					211	K/uL	11.8	g/dL	14.6	%
16866	229	1	148063	285476	104422	104424	2.0882	TSICU	TSICU	M		0	47.13	0	2185/11/20 14:21	2185/12/7 10:31		PATIENT DECLINED TO ANSWER	Private	MARRIED		182.88	cm	90	kg	111	BPM	136	mmHg	64	mmHg	26	BPM	38.3889	Deg.C	94	%	20.1	K/uL					204	K/uL	10.6	g/dL	14	%
16997	230	1	110594	280246	106937	106942	4.0944	CSRU	CSRU	M	109137	1	75.96	0	2192/10/10 12:40	2192/10/27 11:24	2199.51	UNKNOWN/NOT SPECIFIED	Medicare	MARRIED		172.72	cm	89.4	kg	87	BPM	94	mmHg	36	mmHg	10	BPM	35.9	Deg.C	100	%	9.1	K/uL					118	K/uL	9.7	g/dL	13.6	%
17086	231	1	152002	295074	99986.4	99988.6	2.2021	CSRU	CSRU	F	103393	1	74.02	0	2173/9/28 19:27	2173/10/4 15:51	3406.65	WHITE	Medicare	MARRIED		165.1	cm	60.8	kg	73	BPM	106	mmHg	53	mmHg	10	BPM	36.8	Deg.C	100	%	13.9	K/uL					245	K/uL	9	g/dL	15.4	%
17097	232	2	155084	275842	106272	106290	18.038	MICU	CCU	F		0	77.19	0	2190/12/15 17:14	2191/1/5 13:10		UNKNOWN/NOT SPECIFIED	Medicare	SINGLE				76.2	kg	103	BPM	109	mmHg	49	mmHg	14	BPM	37.1111	Deg.C	98	%	13.7	K/uL					432	K/uL	10.6	g/dL	13.2	%
17149	233	1	142072	245528	93331.9	93334	2.021	CCU	CCU	M		0	57.84	0	2155/7/12 21:39	2155/7/16 12:40		WHITE	Medicare	SINGLE				89	kg	54	BPM	122	mmHg	77	mmHg	18	BPM	36.6667	Deg.C	100	%	8.8	K/uL					169	K/uL	10.8	g/dL	14.5	%
17287	234	1	121996	285975	94391.4	94394.6	3.209	CSRU	CSRU	F	95126	1	83.16	0	2158/6/3 20:46	2158/6/13 10:41	734.595	UNKNOWN/NOT SPECIFIED	Medicare	MARRIED		160.02	cm	53.5	kg	89	BPM	144	mmHg	55	mmHg	10	BPM	36	Deg.C	100	%	10.2	K/uL	7.2	%	84.4	%	265	K/uL	9.4	g/dL	14.3	%
17320	235	1	184215	279681	97418.5	97424.4	5.9603	CSRU	CSRU	M		0	74.79	0	2166/9/14 15:10	2166/9/30 14:55		WHITE	Medicare	MARRIED				78.2	kg	85	BPM	108	mmHg	39	mmHg	10	BPM	36.2	Deg.C	100	%	11.2	K/uL					160	K/uL	7.2	g/dL	19	%
17582	236	1	158296	268548	88248.5	88251.8	3.2413	CSRU	CSRU	F	90256	1	59.4	0	2141/8/8 18:06	2141/8/22 16:10	2007.49	WHITE	Medicaid	DIVORCED		157.48	cm	106.2	kg	84	BPM	96	mmHg	58	mmHg	12	BPM	35.4	Deg.C	100	%	13.7	K/uL					281	K/uL	7.1	g/dL	16	%
17966	237	1	194273	238800	95086.5	95089.8	3.2646	CSRU	SICU	F		0	27.81	0	2160/4/29 19:01	2160/5/12 14:56		UNKNOWN/NOT SPECIFIED	Private	SINGLE				92.6	kg	101	BPM	110	mmHg	59	mmHg	10	BPM		Deg.C	100	%	14.3	K/uL					194	K/uL	7.4	g/dL	14.3	%
18094	238	1	183206	265794	77832	77834.6	2.6536	MICU	MICU	F	78506	1	73.49	0	2113/2/2 23:04	2113/3/1 14:17	674.037	WHITE	Medicare	WIDOWED				104.5	kg	99	BPM	66	mmHg	24	mmHg	28	BPM	39.1667	Deg.C	55	%	25.6	K/uL	1.6	%	96.9	%	163	K/uL	10.1	g/dL	15.2	%
18132	239	1	157699	274841	93925.5	93926.8	1.2617	CSRU	CSRU	M		0	69.78	0	2157/2/24 18:22	2157/3/2 13:30		WHITE	Medicare	WIDOWED		162.56	cm	83.3	kg	101	BPM	89	mmHg	53	mmHg	15	BPM	36.6	Deg.C	100	%	11.9	K/uL					100	K/uL	9.6	g/dL	13.5	%
18135	240	1	158492	242708	103707	103709	1.2806	CSRU	CSRU	M	106763	1	79.29	0	2183/12/5 13:10	2183/12/15 13:41	3055.52	UNKNOWN/NOT SPECIFIED	Medicare	MARRIED				100.1	kg	78	BPM	125	mmHg	51	mmHg	10	BPM	36.1	Deg.C	100	%	12.7	K/uL	3.4	%	91.3	%	100	K/uL	10	g/dL	14	%
18144	241	1	147920	293103	89004.4	89007.5	3.1097	CSRU	CSRU	M	89709	1	72.54	0	2143/9/2 20:44	2143/9/11 15:58	704.642	WHITE	Medicare	MARRIED		160.02	cm	67	kg	98	BPM	130	mmHg	56	mmHg	14	BPM	36	Deg.C	100	%	7.4	K/uL					148	K/uL	10.6	g/dL	14.5	%
18457	242	1	123281	274119	85371.3	85374.6	3.3243	CSRU	CSRU	M		0	73.17	0	2133/9/17 16:00	2133/10/1 12:40		UNKNOWN/NOT SPECIFIED	Private	MARRIED		177.8	cm	80.4	kg	99	BPM	137	mmHg	57	mmHg	10	BPM	35.4	Deg.C	100	%	22	K/uL	4	%	89	%	443	K/uL	10.6	g/dL	13.9	%
18509	243	1	135715	242517	89823.3	89827.5	4.2181	CSRU	CSRU	F	93294	1	73.03	0	2145/11/29 15:45	2145/12/11 14:25	3470.7	UNKNOWN/NOT SPECIFIED	Medicare	MARRIED		167.64	cm	84.76	kg	77	BPM	98	mmHg	46	mmHg	19	BPM	36	Deg.C	100	%	19.1	K/uL					254	K/uL	9.9	g/dL	13	%
18544	244	1	125442	266265	87313.6	87314.6	1.0486	CSRU	CSRU	F		0	79.58	0	2139/1/16 20:30	2139/1/26 15:45		UNKNOWN/NOT SPECIFIED	Medicare	WIDOWED		160.02	cm	53.5	kg	80	BPM	103	mmHg	49	mmHg	10	BPM	36.1	Deg.C	100	%	10.2	K/uL					163	K/uL	10.4	g/dL	13.7	%
18672	245	1	168810	238188	103032	103034	1.6615	CCU	CCU	M		0	52.17	0	2182/2/1 0:08	2182/2/7 18:36		WHITE	Private	MARRIED				103	kg	87	BPM	112	mmHg	69	mmHg	16	BPM	35.2778	Deg.C	100	%	12.6	K/uL					213	K/uL	14	g/dL	13.2	%
18687	246	1	110626	235517	91545.4	91546.6	1.1417	CCU	CCU	F	91547	1	62.36	1	2150/8/21 9:59	2150/8/22 13:25	1.5819	WHITE	Private	MARRIED	2150/8/22 13:25			77	kg	76	BPM	114	mmHg	44	mmHg	12	BPM	35.6667	Deg.C	92	%	26.1	K/uL	5.9	%	89.3	%	263	K/uL	11	g/dL	13.6	%
18689	247	4	183077	263294	78798.5	78801	2.4448	MICU	MICU	F	78996	1	63.44	0	2115/9/27 12:17	2115/10/2 17:50	197.487	WHITE	Medicaid	MARRIED				80.4	kg	102	BPM	160	mmHg	88	mmHg	20	BPM	36.5556	Deg.C	100	%	10.9	K/uL					126	K/uL	10.8	g/dL	13	%
18780	248	1	182800	275615	94838.8	94843.7	4.9476	SICU	SICU	F		0	53.79	0	2159/8/27 18:32	2159/9/4 18:05		WHITE	Private	MARRIED				50	kg	88	BPM	84	mmHg	40	mmHg	16	BPM	36.8889	Deg.C	100	%	31.2	K/uL	1	%	69	%	192	K/uL	10.3	g/dL	14.9	%
18839	249	1	152908	295649	106058	106062	3.6574	CCU	CCU	M	107071	1	82.42	0	2190/5/15 13:56	2190/5/25 19:28	1013.03	WHITE	Medicare	MARRIED				89.8	kg	81	BPM	138	mmHg	83	mmHg	21	BPM	37	Deg.C	95	%	15.1	K/uL					237	K/uL	9.9	g/dL	14.7	%
18891	250	1	168663	257075	101407	101409	1.184	CSRU	CSRU	M		0	58.2	0	2177/8/21 7:15	2177/8/26 13:43		UNKNOWN/NOT SPECIFIED	Private	DIVORCED		172.72	cm	94.2	kg	81	BPM	112	mmHg	60	mmHg	14	BPM	36.3	Deg.C	100	%	11.8	K/uL					229	K/uL	8.3	g/dL	13.9	%
18931	251	1	117563	292276	100413	100415	2.3834	CSRU	CSRU	M		0	58.29	0	2174/11/30 11:20	2174/12/6 17:45		HISPANIC OR LATINO	Medicaid	DIVORCED		167.64	cm	81	kg	87	BPM	109	mmHg	54	mmHg	10	BPM	35.6	Deg.C	100	%	6	K/uL					89	K/uL	7.8	g/dL	13.2	%
18945	252	1	181048	218200	95458.4	95459.7	1.2823	CSRU	CSRU	M		0	53.02	0	2161/5/6 23:34	2161/5/12 15:35		WHITE	Private	SINGLE		172.72	cm	81.5	kg	57	BPM	99	mmHg	49	mmHg	12	BPM	36.5	Deg.C	100	%	9.4	K/uL					261	K/uL	13.3	g/dL	13.2	%
18952	253	1	173967	211795	99825.3	99829.6	4.2399	CSRU	CSRU	M	99874	1	66.29	0	2173/4/19 15:22	2173/4/29 13:59	48.661	WHITE	Private	MARRIED		177.8	cm	80.6	kg	92	BPM	96	mmHg	49	mmHg	10	BPM	35.6	Deg.C	100	%	21.9	K/uL					190	K/uL	10.9	g/dL	14.3	%
18984	254	1	188895	244961	79594.7	79632.6	37.9345	TSICU	MICU	M	79633	1	84.68	1	2117/12/1 17:01	2118/1/8 13:14	38.2889	WHITE	Medicare	MARRIED	2118/1/8 13:14	170.18	cm	75	kg	78	BPM	172	mmHg	57	mmHg	22	BPM	36.8889	Deg.C	94	%	13.1	K/uL					179	K/uL	9.8	g/dL	13.6	%
19160	255	1	142711	200300	108416	108419	2.741	CSRU	CSRU	F		0	68.11	0	2196/10/28 1:23	2196/11/5 13:30		WHITE	Medicare	SINGLE				81.7	kg	90	BPM	82	mmHg	52	mmHg	12	BPM	35.9	Deg.C	100	%	23.1	K/uL					187	K/uL	12.5	g/dL	14.7	%
19181	256	1	158870	206955	76319.4	76320.6	1.2229	CSRU	CSRU	F	78764	1	71.23	0	2108/12/11 15:38	2108/12/21 12:03	2444.61	WHITE	Medicare	DIVORCED		152.4	cm	98	kg	86	BPM	108	mmHg	52	mmHg	11	BPM	35.6	Deg.C	100	%	15.4	K/uL					189	K/uL	8.8	g/dL	14	%
19282	257	1	153212	255232	90633.3	90635.2	1.9075	CCU	CCU	F	90636	1	87.37	1	2148/2/21 6:49	2148/2/23 0:55	2.7145	UNKNOWN/NOT SPECIFIED	Medicare		2148/2/23 0:55	152.4	cm	63.6	kg	108	BPM	105	mmHg	60	mmHg	19	BPM	35.5556	Deg.C	99	%	13.9	K/uL					204	K/uL	9	g/dL	13.3	%
19286	258	1	195185	247231	85564.8	85567.5	2.6317	CSRU	CSRU	M		0	58.49	0	2134/4/6 18:30	2134/4/12 16:45		UNKNOWN/NOT SPECIFIED	Private	MARRIED		175.26	cm	70	kg	74	BPM	146	mmHg	64	mmHg	15	BPM	37	Deg.C	100	%	14	K/uL	12.3	%	85	%	173	K/uL	13.4	g/dL	12.4	%
19326	259	1	157593	250469	77174.7	77180.4	5.7801	CCU	CSRU	M	77545	1	56.01	0	2111/4/17 15:58	2111/4/29 13:45	370.333	UNKNOWN/NOT SPECIFIED	Medicare	MARRIED		167.64	cm	123	kg	66	BPM	150	mmHg	95	mmHg	22	BPM	36.0556	Deg.C	98	%	7.6	K/uL					222	K/uL	12.2	g/dL	15	%
19347	260	1	150914	224966	95681.4	95683.5	2.0284	CSRU	CSRU	F		0	76.05	0	2161/12/15 13:44	2161/12/22 12:07		UNKNOWN/NOT SPECIFIED	Medicare			152.4	cm	62.5	kg	80	BPM	128	mmHg	48	mmHg	11	BPM	35.5	Deg.C	100	%	12.2	K/uL					157	K/uL	9.2	g/dL	18.2	%
19434	261	2	195510	294802	87527.1	87529.1	2.0208	TSICU	TSICU	M	90529	1	72.15	0	2139/8/16 15:51	2139/8/27 17:26	3001.9	WHITE	Medicare	MARRIED		170.18	cm	79	kg	110	BPM	187	mmHg	76	mmHg	18	BPM	35.6	Deg.C	100	%	11.7	K/uL					130	K/uL	11.8	g/dL	14.8	%
19453	262	1	102524	253633	93651.9	93655.8	3.8791	CSRU	CSRU	F		0	66.18	0	2156/5/27 21:10	2156/6/3 17:13		WHITE	Private	MARRIED		154.94	cm	68	kg	96	BPM	133	mmHg	65	mmHg	20	BPM	35.9	Deg.C	100	%	31.9	K/uL					280	K/uL	13.1	g/dL	13.6	%
19475	263	1	128816	221943	106026	106028	2.1623	CSRU	CSRU	F	106217	1	77.17	0	2190/4/1 13:26	2190/4/21 13:07	190.663	WHITE	Medicare	MARRIED		152.4	cm	53	kg	88	BPM	159	mmHg	78	mmHg	10	BPM	35.1	Deg.C	96	%	12.2	K/uL					96	K/uL	9.7	g/dL	15	%
19552	264	1	185868	201387	81248.9	81253.1	4.2241	MICU	MICU	M	81388	1	61.75	0	2122/6/11 19:53	2122/7/23 14:35	139.14	WHITE	Medicare	MARRIED				230	kg	52	BPM	80	mmHg	42	mmHg	14	BPM	35.7778	Deg.C	99	%	5.5	K/uL	15.9	%	67.3	%	268	K/uL	9.9	g/dL	14.8	%
19570	265	1	128532	259047	98782.6	98783.8	1.1822	MICU	TSICU	F	98784	1	90.76	1	2170/6/9 20:18	2170/6/15 17:10	1.3928	WHITE	Medicare	WIDOWED	2170/6/15 17:10			68.4	kg	80	BPM	82	mmHg	19	mmHg	36	BPM	38.3889	Deg.C	97	%	19.8	K/uL					147	K/uL	13.8	g/dL	14.3	%
19583	266	4	189695	203585	87008.5	87009.6	1.125	TSICU	TSICU	M	87991	1	72.63	0	2138/3/17 3:56	2138/4/19 15:42	982.474	WHITE	Medicare	MARRIED						69	BPM	155	mmHg	55	mmHg	20	BPM	36.7778	Deg.C	97	%	5	K/uL					151	K/uL	8.4	g/dL	16	%
19620	267	3	130531	228750	96122.6	96125.9	3.2604	MICU	MICU	F	98027	1	42.43	0	2163/3/3 15:16	2163/3/8 15:51	1904.36	WHITE	Medicare	SINGLE						84	BPM	114	mmHg	46	mmHg	14	BPM	34.4444	Deg.C	100	%	17.1	K/uL					435	K/uL	6.7	g/dL	15.7	%
19999	268	2	156853	202334	92350.5	92351.6	1.0519	CCU	CCU	M	93722	1	68.12	0	2152/11/3 12:34	2152/11/8 14:27	1371.47	UNKNOWN/NOT SPECIFIED	Medicare	SINGLE						104	BPM	120	mmHg	71	mmHg	18	BPM	37.5556	Deg.C	99	%	10.8	K/uL	11.3	%	80.2	%	197	K/uL	15.1	g/dL	13.7	%
20004	269	1	126550	262032	87471.6	87475.4	3.8917	CSRU	CSRU	M	90439	1	73.35	0	2139/6/22 13:01	2139/7/3 12:40	2967.45	UNKNOWN/NOT SPECIFIED	Medicare	MARRIED		170.18	cm	86.5	kg	88	BPM	116	mmHg	58	mmHg	12	BPM	35.1	Deg.C	100	%	11	K/uL					144	K/uL	10.2	g/dL	15.6	%
20010	270	2	161812	222374	73632.8	73642.8	9.9984	CCU	CCU	F	73643	1	86.5	1	2101/8/5 19:46	2101/8/15 18:10	10.175	WHITE	Medicare	WIDOWED	2101/8/15 18:10	167.64	cm	73	kg	84	BPM	91	mmHg	47	mmHg	16	BPM	36.2778	Deg.C	97	%	24.4	K/uL	15.1	%	78.9	%	372	K/uL	10.8	g/dL	14.9	%
20060	271	1	138527	201102	90255.3	90256.5	1.1382	CSRU	CSRU	M	94038	1	70.78	0	2147/2/7 13:17	2147/2/13 3:51	3782.66	UNKNOWN/NOT SPECIFIED	Medicare			165.1	cm	60	kg	71	BPM	103	mmHg	50	mmHg	12	BPM	35.5	Deg.C	100	%	7.8	K/uL					112	K/uL	9.1	g/dL	12.7	%
20115	272	1	184574	240044	74210.4	74215.7	5.295	CSRU	CSRU	M	77433	1	82.85	0	2103/2/26 17:41	2103/3/30 13:20	3222.55	WHITE	Medicare	MARRIED		167.64	cm	77.7	kg	80	BPM	126	mmHg	46	mmHg	10	BPM	36.6	Deg.C	100	%	23	K/uL					329	K/uL	10.5	g/dL	13.4	%
20116	273	3	101379	288929	82994.6	83000	5.3811	CSRU	CCU	F	83141	1	74.05	0	2127/3/24 14:58	2127/4/1 14:11	146.374	BLACK/AFRICAN AMERICAN	Medicare	MARRIED		157.48	cm	66	kg	96	BPM	114	mmHg	65	mmHg	16	BPM	33.6667	Deg.C	100	%	14.7	K/uL	10	%	71	%	115	K/uL	13.8	g/dL	14.7	%
20121	274	1	120345	250037	88317.2	88318.5	1.3162	SICU	SICU	F	88319	1	59.55	1	2141/10/18 17:43	2141/10/20 10:50	1.7951	BLACK/AFRICAN AMERICAN	Medicaid	SINGLE	2141/10/20 10:50	157.48	cm	70	kg	127	BPM	74	mmHg	33	mmHg	28	BPM	34.5556	Deg.C	100	%	17.4	K/uL	0	%	0	%	189	K/uL	7.1	g/dL	14	%
20283	275	2	167935	258751	82999.1	83011.9	12.8097	CCU	CCU	M	83012	1	66.96	1	2127/3/29 1:00	2127/4/10 18:00	12.9208	WHITE	Medicare	MARRIED	2127/4/10 18:00	177.8	cm	135	kg	76	BPM	101	mmHg	63	mmHg	22	BPM	36	Deg.C	99	%	25.9	K/uL					360	K/uL	14	g/dL	13.2	%
20303	276	2	187793	270430	74962.8	74964.5	1.6854	CCU	CCU	F	75369	1	63.04	0	2105/3/26 15:30	2105/3/30 20:30	406.187	UNKNOWN/NOT SPECIFIED	Medicare	SINGLE		154.94	cm	83.2	kg	97	BPM	125	mmHg	71	mmHg	30	BPM	36.7778	Deg.C	92	%	10.6	K/uL					318	K/uL	11.3	g/dL	13.1	%
20316	277	1	188664	210044	83584.9	83586.6	1.7251	CCU	CCU	M		0	52.84	0	2128/11/3 22:01	2128/11/8 15:15		WHITE	Private	MARRIED		185.42	cm	111	kg	92	BPM	119	mmHg	83	mmHg	8	BPM	37	Deg.C	98	%	12.6	K/uL	5	%	92	%	275	K/uL	14.4	g/dL	13.4	%
20353	278	2	178379	258494	103642	103683	40.9936	CCU	CSRU	M	103689	1	72.14	0	2183/10/3 15:59	2183/11/13 15:20	47.3326	UNKNOWN/NOT SPECIFIED	Medicare	MARRIED				111.9	kg	81	BPM	146	mmHg	90	mmHg	14	BPM	36.4444	Deg.C	99	%	9.2	K/uL	14.2	%	79.3	%	139	K/uL	9	g/dL	14.3	%
20462	279	1	117427	220021	103757	103760	2.5032	CSRU	CSRU	M		0	58.92	0	2184/1/22 18:00	2184/2/5 13:30		WHITE	Private	MARRIED		165.1	cm	68.18	kg	98	BPM	127	mmHg	54	mmHg	12	BPM	36.3	Deg.C	98	%	26.7	K/uL					178	K/uL	12.1	g/dL	12.6	%
20489	280	1	110666	286084	87240.5	87241.6	1.1241	CSRU	CSRU	M		0	62.48	0	2138/11/1 13:22	2138/11/12 13:00		WHITE	Private	MARRIED				101.9	kg	92	BPM	124	mmHg	70	mmHg	12	BPM	35.5	Deg.C	100	%	6.1	K/uL					107	K/uL	8.6	g/dL	13.3	%
20690	281	1	192766	200684	80054.6	80057.8	3.2323	CSRU	CSRU	M		0	52.1	0	2119/3/5 15:15	2119/3/12 14:00		UNKNOWN/NOT SPECIFIED	Medicare	MARRIED		170.18	cm	98	kg	80	BPM	111	mmHg	63	mmHg	10	BPM	35.6	Deg.C	100	%	9.5	K/uL					135	K/uL	11.3	g/dL	13.7	%
20725	282	1	171533	279115	89965.2	89966.9	1.7024	MICU	MICU	M	90577	1	66.12	0	2146/4/24 3:45	2146/4/29 16:31	611.842	WHITE	Private	MARRIED				120	kg	109	BPM	134	mmHg	66	mmHg	18	BPM	37.5556	Deg.C	98	%	23	K/uL					192	K/uL	8.6	g/dL	16.7	%
20747	283	1	192314	265905	84826.7	84841.6	14.9389	CCU	CCU	M	87578	1	46.06	0	2132/3/29 17:02	2132/4/18 14:34	2751.29	WHITE	Private	MARRIED		175.26	cm	78.9	kg	101	BPM	69	mmHg	42	mmHg	33	BPM	38.2222	Deg.C	85	%	13.7	K/uL					200	K/uL	10.6	g/dL	14	%
20792	284	1	164489	206386	74043.5	74045	1.5123	CSRU	CSRU	M		0	71.15	0	2102/9/3 19:50	2102/9/26 16:35		OTHER	Medicare	DIVORCED		172.72	cm	84.7	kg	91	BPM	104	mmHg	70	mmHg	12	BPM	35.4	Deg.C	100	%	8.2	K/uL					170	K/uL	10.2	g/dL	14.9	%
21042	285	2	132323	270691	84017.6	84021.6	4.0164	SICU	SICU	M	84022	1	80.85	1	2130/1/4 17:19	2130/1/14 10:45	4.4018	WHITE	Medicare	MARRIED	2130/1/14 10:45	162.56	cm	58.1	kg	67	BPM	101	mmHg	33	mmHg	22	BPM	36.6667	Deg.C	100	%	8.7	K/uL					70	K/uL	7.7	g/dL	18.7	%
21144	286	2	116226	239927	85440.1	85443.5	3.3576	CCU	CSRU	M	88647	1	61.22	0	2133/12/3 0:45	2133/12/9 12:38	3206.88	BLACK/AFRICAN AMERICAN	Private	MARRIED						83	BPM	123	mmHg	77	mmHg	16	BPM	34.8889	Deg.C	100	%	6.7	K/uL					403	K/uL	13	g/dL	13.2	%
21244	287	1	187349	232164	84157.3	84160.4	3.1167	CSRU	CSRU	M	86620	1	69.81	0	2130/5/28 17:19	2130/6/7 11:10	2462.69	UNKNOWN/NOT SPECIFIED	Medicare	MARRIED		177.8	cm	90.1	kg	84	BPM	105	mmHg	47	mmHg	12	BPM	37.4	Deg.C	100	%	8.5	K/uL					167	K/uL	8.2	g/dL	14.7	%
21267	288	2	149523	235608	102644	102646	1.9264	CCU	CSRU	M	104584	1	44.04	0	2181/1/8 14:51	2181/1/10 15:58	1940.26	UNKNOWN/NOT SPECIFIED	Private	MARRIED		177.8	cm	90	kg	91	BPM	88	mmHg	53	mmHg	18	BPM	36.5556	Deg.C	97	%	8	K/uL	24	%	66.5	%	251	K/uL	12.6	g/dL	12	%
21271	289	3	140427	271112	105047	105059	12.1167	CCU	CCU	M	105651	1	85.08	0	2187/8/8 12:08	2187/8/31 14:40	604.493	WHITE	Medicare			170.18	cm	75	kg	127	BPM		mmHg		mmHg	28	BPM	35.8	Deg.C	95	%	22.4	K/uL					158	K/uL	12.4	g/dL	13.1	%
21279	290	3	128589	264779	80845.7	80847.5	1.8477	CCU	CCU	M		0	61.69	0	2121/5/5 16:28	2121/5/8 21:00		WHITE	Private	MARRIED		182.88	cm	96	kg	65	BPM	90	mmHg	53	mmHg	12	BPM	36.2222	Deg.C	100	%	10.5	K/uL					203	K/uL	12.1	g/dL	13.1	%
21324	291	2	190990	222742	106698	106699	1.3085	CCU	CCU	M	106728	1	82.92	0	2192/2/13 23:46	2192/2/16 16:28	30.2096	UNKNOWN/NOT SPECIFIED	Medicare	WIDOWED		172.72	cm	82	kg	97	BPM	132	mmHg	52	mmHg	16	BPM	36.7222	Deg.C	96	%	12.5	K/uL					191	K/uL	11.5	g/dL	13.2	%
21483	292	1	177246	228204	84450.7	84451.8	1.0827	CCU	CCU	M		0	56.75	0	2131/3/15 16:39	2131/3/26 14:00		PATIENT DECLINED TO ANSWER	Private	MARRIED						69	BPM	118	mmHg	52	mmHg	17	BPM	36.1667	Deg.C	97	%	12.1	K/uL					416	K/uL	9.6	g/dL	13.7	%
21497	293	1	127399	287036	75738.6	75742.5	3.8779	CSRU	CSRU	F	77410	1	66.51	0	2107/5/11 20:16	2107/5/24 10:00	1671.4	UNKNOWN/NOT SPECIFIED	Medicare	MARRIED		152.4	cm	64	kg	100	BPM	129	mmHg	64	mmHg	15	BPM	36.9	Deg.C	99	%	13.9	K/uL					199	K/uL	10.6	g/dL	13	%
21507	294	1	122271	209975	104907	104910	2.9951	CCU	CCU	F	107394	1	68.42	0	2187/3/21 11:03	2187/4/6 13:26	2487.25	WHITE	Medicare			160.02	cm	108	kg	102	BPM	136	mmHg	56	mmHg	11	BPM	37.0556	Deg.C	94	%	20.2	K/uL					319	K/uL	13.7	g/dL	13.1	%
21530	295	1	137960	226217	106296	106302	6.0291	MICU	MICU	M		0	59.81	0	2191/1/8 15:48	2191/1/21 13:30		WHITE	Medicare	SINGLE				75.5	kg	89	BPM	126	mmHg	71	mmHg	35	BPM	37.1667	Deg.C	100	%	4.6	K/uL	18.6	%	80	%	74	K/uL	12	g/dL	16.4	%
21553	296	2	188632	291172	104089	104092	2.8181	MICU	MICU	F	104092	1	90.88	1	2184/12/24 7:19	2184/12/26 12:00	2.6937	WHITE	Medicare	WIDOWED	2184/12/26 12:00	152.4	cm	75.5	kg	160	BPM	90	mmHg	27	mmHg	14	BPM	36.1667	Deg.C	100	%	24.4	K/uL	1	%	96	%	794	K/uL	6.3	g/dL	14.6	%
21881	297	3	119808	237060	98479.7	98482.9	3.1401	MICU	MICU	F		0	51.22	0	2169/8/15 17:05	2169/8/18 19:50		WHITE	Medicare	SINGLE				102.2	kg	88	BPM	97	mmHg	39	mmHg	20	BPM	35.3333	Deg.C	100	%	15.4	K/uL					418	K/uL	9.9	g/dL	15.5	%
22010	298	3	110747	231851	97543.5	97546	2.4344	MICU	MICU	F		0	75.53	0	2167/1/22 12:30	2167/1/30 15:15		BLACK/AFRICAN AMERICAN	Medicare	WIDOWED				75.4	kg	128	BPM	168	mmHg	88	mmHg	22	BPM	36.7778	Deg.C	93	%	9.5	K/uL					218	K/uL	9.9	g/dL	14.9	%
22019	299	2	176284	265280	81241.2	81247.7	6.4902	CCU	CCU	M		0	61.18	0	2122/6/5 3:00	2122/6/13 14:00		WHITE	Medicare	MARRIED		180.34	cm	124	kg	80	BPM	85	mmHg	63	mmHg	20	BPM	36.5	Deg.C	100	%	12.2	K/uL	18.6	%	76	%	267	K/uL	12.8	g/dL	13	%
22065	300	1	191475	252555	103220	103223	2.3551	CSRU	CSRU	M	104956	1	60.25	0	2182/8/2 17:50	2182/8/28 16:45	1735.57	WHITE	Private	MARRIED				91.5	kg	85	BPM	89	mmHg	34	mmHg	14	BPM	36.8	Deg.C	100	%	10	K/uL					89	K/uL	7.5	g/dL	15.6	%
22239	301	1	120068	218586	85817.3	85819.8	2.462	SICU	SICU	F	85905	1	76.7	0	2134/12/15 7:19	2134/12/21 17:50	87.6936	WHITE	Medicare	WIDOWED				61.4	kg	86	BPM	165	mmHg	48	mmHg	18	BPM	36.2778	Deg.C	97	%	24.9	K/uL					380	K/uL	8	g/dL	18.1	%
22276	302	1	157757	293985	98256.6	98261.4	4.7955	CSRU	CSRU	M		0	52.03	0	2169/1/4 15:23	2169/1/13 17:15		WHITE	Private	MARRIED		172.72	cm	99.8	kg	75	BPM	160	mmHg	101	mmHg	14	BPM	37	Deg.C	98	%	15.3	K/uL					194	K/uL	11.6	g/dL	13.1	%
22329	303	1	111930	286526	97597.5	97598.7	1.1962	CSRU	CSRU	M		0	59.18	0	2167/3/17 7:15	2167/3/23 16:15		WHITE	Private	MARRIED				135.5	kg	78	BPM	108	mmHg	59	mmHg	10	BPM	36	Deg.C	100	%	12.7	K/uL					98	K/uL	9.4	g/dL	13.9	%
22339	304	2	140777	291832	107476	107480	3.6322	MICU	CSRU	M		0	64.49	0	2194/4/3 7:03	2194/4/14 17:10		WHITE	Private	MARRIED		170.18	cm	79.1	kg	98	BPM	111	mmHg	51	mmHg	14	BPM	36.2222	Deg.C	97	%	16.3	K/uL	7.4	%	88	%	226	K/uL	13.7	g/dL	13.6	%
22530	305	1	160612	257628	76922.6	76928.5	5.8128	CCU	CSRU	F		0	84.47	0	2110/8/6 16:36	2110/8/15 16:05		WHITE	Medicare	WIDOWED		152.4	cm	68	kg	53	BPM	113	mmHg	49	mmHg	16	BPM	36.6111	Deg.C	97	%	10.1	K/uL					195	K/uL	9.9	g/dL	12.6	%
22557	306	2	101991	252285	110919	110935	16.4076	CCU	CCU	M	111135	1	81.43	0	2203/9/6 14:40	2203/10/4 14:15	216.387	WHITE	Medicare	MARRIED		167.64	cm	84.5	kg	115	BPM	119	mmHg	78	mmHg	21	BPM	36.1111	Deg.C	96	%	11.3	K/uL	23.7	%	71.1	%	256	K/uL	9.5	g/dL	16.4	%
22697	307	1	179815	283882	95259.9	95262.6	2.7143	CCU	CCU	M	95263	1	74.97	1	2160/10/21 20:54	2160/10/24 11:10	3.1274	WHITE	Medicare	MARRIED	2160/10/24 11:10	175.26	cm	82	kg	87	BPM	102	mmHg	75	mmHg	25	BPM	36.9444	Deg.C	98	%	9.9	K/uL	11.6	%	82.7	%	166	K/uL	8.3	g/dL	15.5	%
22972	308	1	146261	249614	77546.3	77548.9	2.6291	CCU	CCU	M	80075	1	57.87	0	2112/4/23 7:12	2112/4/26 16:36	2528.7	WHITE	Government	WIDOWED				73.8	kg	98	BPM	106	mmHg	85	mmHg	22	BPM	36.5	Deg.C	100	%	19.7	K/uL	7	%	82	%	407	K/uL	12.5	g/dL	16.3	%
23017	309	1	169199	252663	91839.7	91843.7	3.9647	CSRU	CSRU	F		0	66.99	0	2151/6/11 16:55	2151/6/18 16:40		UNABLE TO OBTAIN	Medicare	MARRIED		160.02	cm	75	kg	80	BPM	100	mmHg	54	mmHg	12	BPM	34.4	Deg.C	100	%	18.9	K/uL					298	K/uL	10.3	g/dL	13.4	%
23020	310	1	132285	244752	85613.7	85617.1	3.317	CCU	CSRU	F	86741	1	80.16	0	2134/5/25 17:28	2134/6/14 12:20	1127.27	UNKNOWN/NOT SPECIFIED	Medicare			162.56	cm	83.6	kg	74	BPM	152	mmHg	59	mmHg	20	BPM	36.7778	Deg.C	96	%	9.8	K/uL	14.4	%	74.8	%	331	K/uL	11	g/dL	17.9	%
23023	311	1	141702	219454	88422.6	88427.4	4.8061	CSRU	CSRU	F	91537	1	56.18	0	2142/1/31 18:29	2142/2/9 11:36	3114.37	WHITE	Private	MARRIED		162.56	cm	73	kg	90	BPM	143	mmHg	65	mmHg	10	BPM	36.1	Deg.C	100	%	18	K/uL					185	K/uL	9.7	g/dL	13.2	%
23154	312	2	123772	290849	98219.5	98222.4	2.9292	CCU	CSRU	M		0	82.56	0	2168/11/23 13:23	2168/12/5 13:50		WHITE	Medicare	MARRIED		170.18	cm	70	kg	53	BPM	155	mmHg	56	mmHg	13	BPM	35.7222	Deg.C	96	%	7.1	K/uL					125	K/uL	10.2	g/dL	14.5	%
23167	313	1	145172	214634	77123.6	77125.4	1.8132	CSRU	CSRU	F	78470	1	80.53	0	2111/2/21 20:41	2111/3/2 15:56	1346.37	UNKNOWN/NOT SPECIFIED	Medicare	UNKNOWN (DEFAULT)		157.48	cm	77.2	kg	88	BPM	89	mmHg	51	mmHg	12	BPM	35.5	Deg.C	100	%	11.5	K/uL					125	K/uL	10.2	g/dL	13.3	%
23226	314	1	140781	240391	105010	105014	3.1343	CSRU	CSRU	M		0	47.14	0	2187/6/30 14:04	2187/7/7 18:03		WHITE	Private	SINGLE		182.88	cm	84.7	kg	88	BPM	104	mmHg	47	mmHg	8	BPM	36.4	Deg.C	100	%	7.1	K/uL					101	K/uL	8.5	g/dL	14.1	%
23371	315	1	177454	217892	89075.9	89077.6	1.6927	MICU	MICU	M	89210	1	47.26	0	2143/11/16 19:49	2143/11/26 11:15	134.081	BLACK/AFRICAN AMERICAN	Medicaid	SEPARATED				100.5	kg	86	BPM	170	mmHg	65	mmHg	18	BPM	36.3889	Deg.C	94	%	4.6	K/uL					251	K/uL	10.2	g/dL	12.2	%
23420	316	1	110030	222692	93463.4	93469.5	6.0553	CSRU	CSRU	F	96521	1	86.55	0	2155/11/21 7:15	2155/12/1 14:30	3057.56	WHITE	Medicare	WIDOWED		149.86	cm	47.1	kg	88	BPM	130	mmHg	70	mmHg	10	BPM	35.4444	Deg.C	100	%	8.6	K/uL					118	K/uL	11.5	g/dL	15	%
23473	317	1	159740	255964	91731.4	91751.5	20.0583	CSRU	CSRU	M		0	66.99	0	2151/2/21 16:54	2151/3/19 13:10		WHITE	Medicare	MARRIED		175.26	cm	79.6	kg	80	BPM	101	mmHg	61	mmHg	12	BPM	36.2	Deg.C	100	%	13.3	K/uL					103	K/uL	9	g/dL	14.9	%
23481	318	3	103619	216382	93518.8	93524.7	5.925	CCU	SICU	F	93667	1	81.68	0	2156/1/15 14:02	2156/1/26 15:32	148.19	WHITE	Medicare	WIDOWED		154.94	cm	80	kg	89	BPM	118	mmHg	63	mmHg	13	BPM	36.1111	Deg.C	100	%							359	K/uL	7.2	g/dL
23486	319	1	183308	274745	83470.6	83477.4	6.8697	CSRU	CSRU	M	84057	1	82.17	0	2128/7/12 13:08	2128/7/24 12:21	586.449	WHITE	Medicare	WIDOWED		172.72	cm	90.9	kg	61	BPM	171	mmHg	76	mmHg	15	BPM	36.7222	Deg.C	96	%	5.6	K/uL					208	K/uL	12.3	g/dL	14.4	%
23552	320	1	181199	230392	87575.3	87580.6	5.3482	CSRU	CSRU	F	89859	1	74.2	0	2139/10/6 9:22	2139/10/15 11:15	2283.72	OTHER	Medicare	WIDOWED		157.48	cm	74.9	kg	111	BPM	90	mmHg	44	mmHg	17	BPM	36.6	Deg.C	100	%	10.8	K/uL					105	K/uL	10	g/dL	13.8	%
23559	321	1	115822	239623	87548.4	87555.9	7.5021	CSRU	CSRU	M	88343	1	86.52	0	2139/9/6 16:35	2139/9/25 16:50	794.591	WHITE	Medicare	MARRIED		182.88	cm	90.8	kg	84	BPM	103	mmHg	50	mmHg	12	BPM	35.6	Deg.C	100	%	17.5	K/uL					139	K/uL	9.4	g/dL	17.9	%
23675	322	1	125101	214514	88556.4	88557.7	1.2586	CSRU	CSRU	M	90373	1	49.38	0	2142/6/10 10:05	2142/6/21 13:00	1816.55	WHITE	Medicare	SINGLE				91.2	kg	91	BPM	102	mmHg	52	mmHg	14	BPM	35.2	Deg.C	100	%	8.4	K/uL					129	K/uL	8.4	g/dL	16.3	%
23687	323	3	199703	264487	82416.8	82419.9	3.1533	MICU	MICU	F		0	51.17	0	2125/8/23 18:39	2125/8/28 15:15		WHITE	Private	MARRIED		165.1	cm	47.4	kg	140	bpm	127	mmHg	53	mmHg	25	insp/min	36.2778	Deg.C	100	%	10.6	K/uL					183	K/uL	10.1	g/dL	13.6	%
23711	324	3	153518	255252	103360	103363	3.0037	MICU	MICU	F		0	50.94	0	2182/12/25 21:45	2182/12/30 18:45		BLACK/AFRICAN AMERICAN	Government	SINGLE				70.7	kg	124	BPM	134	mmHg	59	mmHg	26	BPM	36.3889	Deg.C	97	%	26.3	K/uL	10	%	76	%	325	K/uL	13.4	g/dL	12.5	%
23726	325	1	129174	290856	77570.4	77572.5	2.0642	CSRU	CSRU	M		0	64.76	0	2112/5/16 13:36	2112/5/23 15:30		WHITE	Medicare	MARRIED				97	kg	86	BPM	113	mmHg	55	mmHg	16	BPM	35.5	Deg.C	100	%	7.3	K/uL					131	K/uL	8.2	g/dL	14.3	%
23779	326	4	187571	255002	109398	109401	3.0865	MICU	CCU	M	109401	1	48.92	1	2199/7/7 16:39	2199/7/10 17:00	3.305	HISPANIC OR LATINO	Private	SINGLE	2199/7/10 17:00			69.8532	kg	122	bpm	100	mmHg	63	mmHg	11	insp/min	35.9	Deg.C	96	%	11.1	K/uL	7.7	%	87.8	%	132	K/uL	8.8	g/dL	15.6	%
23785	327	1	175344	291260	105251	105253	2.0193	CSRU	CSRU	M		0	75.1	0	2188/2/22 13:13	2188/3/7 12:49		WHITE	Medicare	MARRIED		177.8	cm	91.8071	kg	79	bpm	101	mmHg	56	mmHg	12	insp/min	37	Deg.C	100	%	21.8	K/uL	4	%	87	%	137	K/uL	10.3	g/dL	13.8	%
23814	328	2	188722	297130	89776.5	89780.8	4.3257	MICU	MICU	F	89808	1	74.73	0	2145/10/17 11:59	2145/11/1 16:35	31.4972	WHITE	Medicare	MARRIED				90	kg	124	BPM	90	mmHg	68	mmHg	26	BPM	35.9444	Deg.C	96	%	13.3	K/uL					364	K/uL	9.3	g/dL	14.7	%
23829	329	1	133755	275132	100510	100515	5.1545	SICU	SICU	F	100816	1	69.93	0	2175/3/7 18:56	2175/3/24 15:30	306.21	WHITE	Medicare	MARRIED						57	BPM	180	mmHg	90	mmHg	10	BPM	35.3333	Deg.C	100	%	5.9	K/uL	23.4	%	59.2	%	149	K/uL	10.7	g/dL	17.3	%
23877	330	1	121877	289938	82822.6	82831.5	8.8936	MICU	MICU	M	82993	1	81.15	0	2126/10/3 14:37	2126/10/12 12:00	170.389	WHITE	Medicare	MARRIED				89.9	kg	71	BPM	118	mmHg	60	mmHg	14	BPM	34.7778	Deg.C	100	%	7.7	K/uL	10.3	%	79	%	135	K/uL	9.7	g/dL	16.5	%
23952	331	2	156249	275047	103116	103130	13.0485	CSRU	CSRU	M	103645	1	62.34	0	2182/4/23 14:00	2182/5/15 16:35	528.547	WHITE	Private	MARRIED				119.7	kg	97	BPM	82	mmHg	53	mmHg	12	BPM	34.3	Deg.C	100	%	24.7	K/uL					208	K/uL	8.6	g/dL	15.6	%
24063	332	2	122050	236706	92437.8	92445.6	7.7956	CSRU	CCU	F	95681	1	64.54	0	2153/1/13 5:26	2153/2/13 14:00	3243.15	WHITE	Private	MARRIED		160.02	cm	114	kg	88	BPM	162	mmHg	79	mmHg	10	BPM	36.4	Deg.C	100	%	20.4	K/uL					331	K/uL	10	g/dL	14.6	%
24198	333	1	135189	287772	102664	102665	1.0715	CCU	CCU	M	103004	1	83.1	0	2181/1/27 13:51	2181/2/10 11:43	340.49	WHITE	Medicare	MARRIED						98	BPM	132	mmHg	38	mmHg	20	BPM	36.7222	Deg.C	97	%	8.7	K/uL					248	K/uL	9.4	g/dL	15	%
24323	334	1	164450	279403	98513.4	98514.5	1.0229	CSRU	CSRU	M	99510	1	78.87	0	2169/9/15 11:14	2169/9/23 13:45	996.553	UNKNOWN/NOT SPECIFIED	Medicare	MARRIED				94.9	kg	102	BPM	94	mmHg	39	mmHg	10	BPM	35.8	Deg.C	100	%	13	K/uL					180	K/uL	8.2	g/dL	16.6	%
24444	335	1	195909	258129	98094.4	98097.6	3.2102	CSRU	CSRU	M	98134	1	63.89	0	2168/7/22 18:44	2168/8/3 16:50	39.6398	WHITE	Medicare	MARRIED		170.18	cm	116	kg	87	BPM	92	mmHg	50	mmHg	10	BPM	35.9	Deg.C	100	%	9.3	K/uL					163	K/uL	9.2	g/dL	14.2	%
24499	336	1	168108	277385	96860.9	96862.7	1.8135	CSRU	CSRU	M		0	52.37	0	2165/3/10 21:57	2165/3/23 23:59		WHITE	Private	MARRIED		180.34	cm	80	kg	93	BPM	105	mmHg	57	mmHg	21	BPM	35.9	Deg.C	100	%	18.5	K/uL					204	K/uL	11.7	g/dL	13.1	%
24536	337	1	167916	234728	95951.3	95954.7	3.3458	CSRU	CSRU	F	99382	1	71.81	0	2162/9/10 12:34	2162/9/17 16:13	3430.68	WHITE	Medicare	WIDOWED		160.02	cm	66	kg	90	BPM	104	mmHg	46	mmHg	12	BPM		Deg.C	100	%	9.2	K/uL					61	K/uL	10.6	g/dL	13.7	%
24601	338	1	193151	225189	102914	102920	5.5867	TSICU	TSICU	F	103037	1	75.74	0	2181/9/22 22:34	2181/10/18 15:15	122.645	WHITE	Medicare	WIDOWED		152.4	cm	46.7	kg	85	BPM	170	mmHg	65	mmHg	18	BPM	37.2778	Deg.C	100	%	6.3	K/uL	7	%	86	%	27	K/uL	9.4	g/dL	15.8	%
24629	339	1	170220	228737	104234	104236	1.0813	CSRU	CSRU	M		0	67.36	0	2185/5/12 18:30	2185/6/6 13:50		WHITE	Medicare	SINGLE		187.96	cm	90	kg	69	BPM	125	mmHg	59	mmHg	10	BPM	36.1	Deg.C	100	%	14.8	K/uL					238	K/uL	8.4	g/dL	13.3	%
24692	340	1	124457	242187	94020.6	94026.9	6.2805	CSRU	CSRU	F		0	60.34	0	2157/5/31 7:15	2157/6/9 15:38		BLACK/AFRICAN AMERICAN	Private	MARRIED				75.2	kg	80	BPM	102	mmHg	44	mmHg	10	BPM	36.5	Deg.C	100	%	20.4	K/uL	29.2	%	68.3	%	182	K/uL	7.6	g/dL	14.1	%
24801	341	1	192222	255638	88458.4	88461.5	3.1257	CSRU	CSRU	M	91166	1	71.76	0	2142/3/8 17:09	2142/3/14 10:51	2707.62	UNKNOWN/NOT SPECIFIED	Private	MARRIED		175.26	cm	69.3	kg	51	BPM	99	mmHg	54	mmHg	15	BPM	36.4	Deg.C	100	%	7.4	K/uL					137	K/uL	9.5	g/dL	14.1	%
24958	342	1	162910	251371	82905.6	82907.7	2.0778	CCU	CCU	F	85047	1	77.11	0	2126/12/23 23:59	2126/12/31 21:23	2141.37	WHITE	Medicare	SINGLE		157.48	cm	75	kg	66	BPM	71	mmHg	39	mmHg	12	BPM	36.7778	Deg.C	100	%	11.3	K/uL					113	K/uL	12.1	g/dL	13.1	%
24994	343	1	172725	229535	104073	104077	3.0549	CSRU	CSRU	M		0	64.24	0	2184/12/8 8:00	2184/12/15 15:23		WHITE	Self Pay	DIVORCED		177.8	cm	102	kg	90	BPM	100	mmHg	50	mmHg	10	BPM	36.2	Deg.C	100	%	16.3	K/uL	13	%	76	%	333	K/uL	10.2	g/dL	13	%
24995	344	3	186077	271274	99657.1	99661	3.9415	MICU	MICU	F	100918	1	65.15	0	2172/11/5 1:06	2172/11/13 19:05	1260.95	BLACK/AFRICAN AMERICAN	Medicare	SINGLE						76	BPM	117	mmHg	36	mmHg	20	BPM	35.1111	Deg.C	98	%	11.8	K/uL					244	K/uL	8.6	g/dL	16.1	%
25008	345	2	122547	271579	77760.3	77766.4	6.1073	CCU	CSRU	M		0	73.5	0	2112/11/23 7:54	2112/12/1 16:10		WHITE	Medicare	SINGLE		160.02	cm	62.6	kg	94	BPM	114	mmHg	67	mmHg	17	BPM	36.7222	Deg.C	99	%	11.3	K/uL					151	K/uL	12	g/dL	14.3	%
25063	346	3	116777	244033	98607.1	98609.1	2.0365	CCU	CCU	M	98609	1	55.76	1	2169/12/21 1:41	2169/12/22 12:00	1.928	BLACK/AFRICAN AMERICAN	Private	MARRIED	2169/12/22 12:00	152.4	cm	90	kg	92	BPM	137	mmHg	91	mmHg	22	BPM	32.7778	Deg.C	98	%	2.1	K/uL	61	%	24	%	171	K/uL	10.7	g/dL	14.2	%
25160	347	1	135739	283395	92510.4	92514.5	4.0132	CSRU	CSRU	M		0	74.58	0	2153/4/10 16:26	2153/4/21 14:00		WHITE	Medicare	MARRIED				90.3	kg	92	BPM	107	mmHg	53	mmHg	14	BPM	36	Deg.C	100	%	9.9	K/uL					154	K/uL	12.5	g/dL	14.1	%
25180	348	1	144883	228666	99207.8	99217.5	9.7943	SICU	SICU	M	99218	1	89	1	2171/8/12 13:00	2171/8/23 13:04	10.2487	WHITE	Medicare	MARRIED	2171/8/23 13:04	170.18	cm	69	kg	58	BPM	157	mmHg	59	mmHg	22	BPM	35.4444	Deg.C	100	%	13	K/uL					153	K/uL	10.1	g/dL	14	%
25428	349	1	187711	267387	95189.3	95210.6	21.3071	CSRU	CSRU	M	95238	1	75.81	0	2160/8/8 17:18	2160/9/2 14:18	48.7103	UNKNOWN/NOT SPECIFIED	Medicare	MARRIED		175.26	cm	96.5	kg	92	BPM	85	mmHg	45	mmHg	12	BPM	35.6	Deg.C	95	%	15.4	K/uL					172	K/uL	9.6	g/dL	14.8	%
25647	350	2	104679	250655	102293	102295	1.779	MICU	CCU	M	102296	1	79.19	1	2180/1/24 11:28	2180/1/26 1:42	2.5197	WHITE	Medicare	MARRIED	2180/1/26 1:42	172.72	cm	119	kg	79	BPM	110	mmHg	44	mmHg	26	BPM	37.4444	Deg.C	97	%	8.2	K/uL					148	K/uL	11.3	g/dL	17.5	%
25777	351	1	135680	250495	80988.3	81028.6	40.2313	CSRU	SICU	M		0	62.93	0	2121/9/22 23:32	2121/11/4 13:49		WHITE	Medicare	SINGLE		157.48	cm	63.3	kg	84	BPM	129	mmHg	72	mmHg	10	BPM		Deg.C	100	%	10.9	K/uL					217	K/uL	8.5	g/dL	14.1	%
25901	352	1	105202	233182	105728	105731	2.5528	CCU	CCU	M	105793	1	72.12	0	2189/6/18 20:52	2189/6/26 16:50	64.791	WHITE	Medicare	MARRIED		170.18	cm	86.2	kg	70	BPM	89	mmHg	41	mmHg	18	BPM	36.6667	Deg.C	95	%	10.8	K/uL					154	K/uL	10.7	g/dL	18.7	%
25997	353	1	124604	275214	78426.6	78431.4	4.8144	TSICU	TSICU	M	79975	1	64.04	0	2114/9/19 8:00	2114/9/28 13:30	1548.37	WHITE	Private	DIVORCED		152.4	cm	100	kg	103	BPM	117	mmHg	70	mmHg	20	BPM	38	Deg.C	99	%	15.2	K/uL					163	K/uL	11.2	g/dL	13.6	%
26012	354	1	104482	265571	103528	103532	3.2267	CSRU	CSRU	M	104675	1	73.58	0	2183/6/10 21:27	2183/6/18 13:40	1146.57	WHITE	Medicare	MARRIED				92.2	kg	72	BPM	88	mmHg	51	mmHg	12	BPM	35.8	Deg.C	98	%	9.6	K/uL					292	K/uL	8.5	g/dL	13.4	%
26054	355	1	131586	234321	92957.4	92959.6	2.0923	CSRU	CSRU	M		0	53.22	0	2154/7/2 16:04	2154/7/7 15:00		UNKNOWN/NOT SPECIFIED	Private	MARRIED		182.88	cm	98	kg	102	BPM	124	mmHg	66	mmHg	12	BPM	36.9	Deg.C	100	%	18.1	K/uL					150	K/uL	11.3	g/dL	13.8	%
26079	356	1	175615	227079	102442	102444	2.4271	CCU	CSRU	M		0	52.12	0	2180/6/21 1:45	2180/6/25 17:22		UNKNOWN/NOT SPECIFIED	Private	MARRIED		177.8	cm	81.6	kg	62	BPM	103	mmHg	59	mmHg	14	BPM	36.5	Deg.C	96	%	10.7	K/uL					226	K/uL	13.8	g/dL	13.2	%
26159	357	1	181374	230196	85570.5	85590	19.4858	CSRU	CSRU	M	87404	1	68.88	0	2134/4/5 19:56	2134/5/7 16:05	1833.52	UNKNOWN/NOT SPECIFIED	Medicare	WIDOWED		167.64	cm	92.3	kg	64	BPM	106	mmHg	45	mmHg	14	BPM	36.4	Deg.C	100	%	10.7	K/uL					328	K/uL	10.8	g/dL	15.1	%
26174	358	1	184433	210900	87330.8	87333.6	2.8764	SICU	SICU	M	87341	1	49.39	1	2139/2/4 15:50	2139/2/15 20:17	10.2417	UNKNOWN/NOT SPECIFIED	Medicare	MARRIED	2139/2/15 20:17			111.2	kg	88	BPM	136	mmHg	61	mmHg	10	BPM	37.0556	Deg.C	100	%	9.3	K/uL					143	K/uL	10.3	g/dL	13.9	%
26274	359	1	179148	215824	84476.6	84488.8	12.1451	SICU	SICU	F		0	48.23	0	2131/4/14 12:21	2131/5/14 19:08		WHITE	Medicare	MARRIED				45	kg													5.7	K/uL					228	K/uL	15.4	g/dL	15.1	%
26317	360	1	129902	214130	81751.5	81753.6	2.1614	CSRU	CSRU	F		0	59.49	0	2123/10/28 7:15	2123/11/3 13:00		WHITE	Private	MARRIED		157.48	cm	79.5	kg	88	BPM	115	mmHg	56	mmHg	10	BPM	35.9	Deg.C	100	%	7.5	K/uL					165	K/uL	6.3	g/dL	13.8	%
26467	361	1	112567	250924	108178	108186	7.7076	CSRU	CCU	F	108295	1	66.8	0	2196/3/4 21:33	2196/3/16 14:07	117.101	UNKNOWN/NOT SPECIFIED	Medicare	MARRIED		162.56	cm	92.2	kg	99	BPM	99	mmHg	43	mmHg	19	BPM	37.3889	Deg.C	93	%	9	K/uL					166	K/uL	9.2	g/dL	17	%
26494	362	3	110083	230232	94351.4	94363.6	12.2217	SICU	SICU	F	94592	1	54.91	0	2158/4/27 9:41	2158/6/1 13:00	240.595	WHITE	Medicare	MARRIED				80	kg	114	BPM	159	mmHg	48	mmHg	14	BPM	38.1667	Deg.C	96	%	4	K/uL					193	K/uL	12.3	g/dL	18.6	%
26519	363	2	189828	284720	105359	105410	50.2064	CCU	CSRU	F	105567	1	61.24	0	2188/6/15 8:16	2188/8/5 15:17	207.568	WHITE	Medicare	MARRIED		160.02	cm	67.2	kg	89	BPM	127	mmHg	77	mmHg	16	BPM	36.7778	Deg.C	100	%	10.6	K/uL					240	K/uL	10.9	g/dL	13.4	%
26595	364	1	189778	242437	80173	80174.9	1.8604	SICU	SICU	F		0	49.19	0	2119/7/3 0:05	2119/7/8 14:30		WHITE	Medicaid	DIVORCED		170.18	cm	90	kg	69	BPM	137	mmHg	82	mmHg	17	BPM	36.7	Deg.C	100	%	4.4	K/uL	20	%	55	%	166	K/uL	12.2	g/dL	12.8	%
26679	365	3	122496	291770	81553.8	81561.9	8.1544	CCU	CCU	M	83869	1	81.06	0	2123/4/13 18:22	2123/4/23 17:15	2315.23	UNKNOWN/NOT SPECIFIED	Medicare			185.42	cm	84	kg	105	BPM	73	mmHg	49	mmHg	16	BPM	32.2222	Deg.C	99	%	20.6	K/uL	2	%	91	%	156	K/uL	10.4	g/dL	13.3	%
26710	366	2	192518	229018	73513.7	73518.6	4.9313	CCU	CCU	F	73519	1	63.35	1	2101/4/8 16:59	2101/4/13 15:21	5.291	WHITE	Medicare	DIVORCED	2101/4/13 15:21			70	kg	110	BPM	122	mmHg	29	mmHg	22	BPM	37.7222	Deg.C	98	%	26	K/uL	5	%	83	%	403	K/uL	9.6	g/dL	12.3	%
26741	367	1	150267	246313	76471.6	76473.8	2.1479	MICU	MICU	F	77077	1	84.22	0	2109/5/14 14:49	2109/5/20 13:55	605.381	BLACK/AFRICAN AMERICAN	Medicare	SEPARATED		157.48	cm	91.2	kg	65	BPM	135	mmHg	56	mmHg	23	BPM	36.2778	Deg.C	100	%	4.9	K/uL					133	K/uL	7.2	g/dL	16.1	%
27108	368	2	137499	235331	92940.8	92942.7	1.9116	CCU	CCU	M		0	61.22	0	2154/6/16 16:10	2154/6/21 16:19		WHITE	Private	MARRIED		203.2	cm	198	kg	124	BPM	90	mmHg	42	mmHg	20	BPM	38.1667	Deg.C	95	%	28	K/uL	13.5	%	83.2	%	413	K/uL	12.4	g/dL	16	%
27215	369	1	146873	288791	103577	103579	2.0727	CCU	CCU	M	103611	1	60.78	0	2183/7/30 19:45	2183/8/8 12:35	34.1753	WHITE	Private	MARRIED				92.5	kg	82	BPM	146	mmHg	75	mmHg	17	BPM	36.4444	Deg.C	99	%	15.5	K/uL					295	K/uL	7.6	g/dL	19.2	%
27232	370	1	102652	225266	102100	102136	36.8518	CSRU	SICU	M	102308	1	64.88	0	2179/7/14 15:05	2179/8/20 11:30	208.37	WHITE	Private	DIVORCED				62.9	kg	93	BPM	114	mmHg	45	mmHg	18	BPM	36.2778	Deg.C	95	%	28.8	K/uL					239	K/uL	13	g/dL	13.5	%
27253	371	1	183505	239323	94915.5	94918.6	3.1117	CSRU	CSRU	M		0	65.91	0	2159/10/29 17:00	2159/11/17 13:00		UNKNOWN/NOT SPECIFIED	Private	MARRIED		172.72	cm	83.4	kg	112	BPM	95	mmHg	55	mmHg	14	BPM	36.3	Deg.C	96	%	21.1	K/uL					264	K/uL	9	g/dL	13.4	%
27279	372	1	122953	206876	91255.5	91259.9	4.3332	CSRU	CSRU	F		0	76.78	0	2149/11/4 8:30	2149/11/12 15:00		UNABLE TO OBTAIN	Medicare	MARRIED		154.94	cm	49	kg	91	BPM	98	mmHg	60	mmHg	14	BPM	35.2	Deg.C	100	%	7.5	K/uL					89	K/uL	9	g/dL	14.4	%
27382	373	2	161290	283160	80216.3	80227	10.7081	CCU	MICU	F		0	54.59	0	2119/8/15 7:54	2119/9/1 14:02		WHITE	Private	MARRIED		170.18	cm	75.2	kg	121	BPM	142	mmHg	73	mmHg	35	BPM	38.5556	Deg.C	95	%	19.3	K/uL	6	%	72	%	310	K/uL	15.7	g/dL	13.4	%
27420	374	1	162598	299461	79657.4	79658.7	1.2553	CSRU	CSRU	M		0	76.24	0	2118/1/31 17:03	2118/2/7 16:00		WHITE	Medicare	MARRIED						84	BPM	126	mmHg	61	mmHg	16	BPM	36.4	Deg.C	100	%	14.2	K/uL					152	K/uL	10.4	g/dL	13.1	%
27505	375	1	185558	200658	79889.8	79892.7	2.8338	SICU	SICU	F		0	67.82	0	2118/9/1 12:47	2118/10/11 20:20		HISPANIC/LATINO - PUERTO RICAN	Private	MARRIED				74.9	kg	67	BPM	120	mmHg	48	mmHg	16	BPM	36.8	Deg.C	100	%	4.6	K/uL					80	K/uL	11.1	g/dL	19.9	%
27554	376	2	186902	229620	108424	108426	2.2096	MICU	MICU	F	108426	1	72.93	1	2196/11/5 22:28	2196/11/7 12:00	2.0618	WHITE	Medicare	WIDOWED	2196/11/7 12:00	157	cm	83.2	kg	93	bpm	78	mmHg	58	mmHg	20	insp/min	37.6667	Deg.C	100	%	30.7	K/uL	6	%	71	%	399	K/uL	9	g/dL	13.6	%
27560	377	2	127537	268169	95533.4	95545.4	11.9761	CCU	CCU	M	95546	1	80.24	1	2161/7/22 10:08	2161/8/3 8:30	12.5767	UNKNOWN/NOT SPECIFIED	Medicare	MARRIED	2161/8/3 8:30					83	BPM	117	mmHg	81	mmHg	23	BPM	36.8333	Deg.C	100	%	19.5	K/uL	5	%	86	%	234	K/uL	13.2	g/dL	15.8	%
27562	378	1	138455	291517	88548.4	88552.5	4.0559	CSRU	CSRU	M	89896	1	79.06	0	2142/6/4 17:07	2142/6/26 15:10	1347.57	WHITE	Medicare	MARRIED				104.5	kg	69	BPM	93	mmHg	48	mmHg	14	BPM	35.5	Deg.C	100	%	16.6	K/uL					195	K/uL	8	g/dL	15.1	%
27677	379	1	168806	286810	77303.8	77307.7	3.9064	CCU	CCU	M		0	70.59	0	2111/8/24 18:50	2111/8/31 19:00		WHITE	Private	MARRIED				79.5	kg	61	BPM	105	mmHg	51	mmHg	16	BPM	36.1111	Deg.C	100	%	9.7	K/uL	17	%	71	%	102	K/uL	9.1	g/dL	14.4	%
27745	380	1	176726	284543	93872.6	93875.7	3.0419	SICU	SICU	M	94716	1	62.77	0	2157/1/1 20:28	2157/1/10 16:15	843.362	WHITE	Medicare	MARRIED				96.7	kg	73	BPM	151	mmHg	62	mmHg	12	BPM	36.1	Deg.C	100	%	4.8	K/uL					160	K/uL	10.6	g/dL	16.5	%
27913	381	2	110314	268675	90746.4	90747.8	1.3375	CSRU	CSRU	F		0	55.65	0	2148/6/10 16:50	2148/6/21 16:30		WHITE	Private	MARRIED		165.1	cm	66	kg	82	BPM	94	mmHg	51	mmHg	12	BPM	35.8	Deg.C	100	%	10.2	K/uL					209	K/uL	9.7	g/dL	12.8	%
27987	382	1	186627	258507	98178.5	98179.6	1.1062	CSRU	CSRU	M		0	78.16	0	2168/10/18 7:15	2168/10/24 16:22		WHITE	Medicare	MARRIED		180.34	cm	78.7	kg	71	BPM	91	mmHg	42	mmHg	12	BPM	36.1	Deg.C	100	%	12.8	K/uL					194	K/uL	9.2	g/dL	13.2	%
28012	383	2	158878	240140	98260.4	98263.6	3.1253	CCU	CSRU	F		0	72.51	0	2169/1/8 7:59	2169/1/17 15:00		WHITE	Medicare	MARRIED		160.02	cm	72.7	kg	88	BPM	139	mmHg	70	mmHg	16	BPM	37.1667	Deg.C	100	%	7.6	K/uL					271	K/uL	12.2	g/dL	13.6	%
28033	384	1	145544	297162	109598	109599	1.2754	CSRU	CSRU	M		0	66.54	0	2200/1/21 15:53	2200/1/28 15:05		WHITE	Medicare	MARRIED		172.72	cm	108	kg	80	BPM	123	mmHg	61	mmHg	16	BPM	36.4	Deg.C	100	%	9	K/uL					186	K/uL	8.7	g/dL	13.7	%
28041	385	1	170437	268242	90191.9	90212.5	20.5686	CSRU	CSRU	M		0	62.49	0	2146/12/6 21:22	2147/1/4 15:30		WHITE	Private	DIVORCED				89.2	kg	72	BPM	124	mmHg	75	mmHg	18	BPM	35.7222	Deg.C	94	%	5.1	K/uL					23	K/uL	10.1	g/dL	12.9	%
28155	386	1	103971	217635	91765.7	91771.1	5.3731	CCU	CSRU	F	91771	1	77.67	1	2151/3/29 16:38	2151/4/3 12:00	5.3056	WHITE	Medicare	MARRIED	2151/4/3 12:00	162.56	cm	68	kg	74	BPM	84	mmHg	60	mmHg	17	BPM	37.9444	Deg.C	96	%	18.2	K/uL	8.4	%	87.2	%	206	K/uL	12.6	g/dL	14	%
28173	387	1	112476	279089	103069	103096	26.7293	SICU	SICU	M	103128	1	86.49	0	2182/3/9 23:08	2182/4/5 16:10	59.0346	WHITE	Medicare	DIVORCED				46	kg	123	BPM	88	mmHg	44	mmHg	18	BPM	36.6667	Deg.C	100	%	19.7	K/uL	12	%	55	%	226	K/uL	8.2	g/dL	15.3	%
28192	388	1	182204	232096	97625.4	97628.6	3.1106	CSRU	CSRU	M	98489	1	48.94	0	2167/4/11 17:33	2167/4/21 15:15	863.554	WHITE	Private	SINGLE				70.7	kg	87	BPM	89	mmHg	53	mmHg	14	BPM	35.9	Deg.C	100	%	14.4	K/uL					241	K/uL	8.6	g/dL	16.7	%
28217	389	1	183279	267954	88919.7	88923.5	3.7996	CCU	CSRU	F	89283	1	77.49	0	2143/6/13 17:15	2143/6/18 14:30	363.28	BLACK/AFRICAN AMERICAN	Medicare	WIDOWED		167.64	cm	78.5	kg	68	BPM	91	mmHg	43	mmHg	24	BPM	37.1667	Deg.C	99	%	7.9	K/uL					272	K/uL	11	g/dL	15	%
28548	390	2	167488	296313	105686	105687	1.0043	TSICU	TSICU	F	105687	1	85.96	1	2189/5/8 17:24	2189/5/9 15:55	1.2732	WHITE	Medicare	MARRIED	2189/5/9 15:55			80	kg	84	BPM	142	mmHg	80	mmHg	16	BPM	36.5556	Deg.C	100	%	24.5	K/uL	5.5	%	89.3	%	240	K/uL	11.6	g/dL	13.8	%
28565	391	2	139311	273996	109415	109417	1.5089	TSICU	TSICU	F	109417	1	72.05	1	2199/7/24 20:06	2199/7/26 17:50	1.5228	WHITE	Medicare	WIDOWED	2199/7/26 17:50	152.4	cm	57	kg	114	BPM	182	mmHg	99	mmHg	24	BPM	35.5	Deg.C	94	%	39.8	K/uL					484	K/uL	11.5	g/dL	16.7	%
28828	392	1	164816	238204	83835.8	83837.7	1.8543	MICU	MICU	M	85732	1	83.31	0	2129/7/12 19:55	2129/7/31 14:45	1896.17	WHITE	Private	MARRIED				50.7	kg	112	BPM	134	mmHg	54	mmHg	19	BPM	36.6667	Deg.C	97	%	46.5	K/uL					178	K/uL	10.3	g/dL	18.1	%
28968	393	1	102894	218913	102207	102212	4.6113	CCU	CSRU	F		0	75.7	0	2179/10/30 2:15	2179/11/5 16:00		UNKNOWN/NOT SPECIFIED	Medicare	MARRIED		165.1	cm	71	kg	98	BPM	132	mmHg	62	mmHg	20	BPM	35	Deg.C	100	%	16.3	K/uL					385	K/uL	7.7	g/dL	14.5	%
29131	394	1	178667	292557	101765	101767	1.9562	CSRU	CSRU	M		0	61.35	0	2178/8/10 23:16	2178/8/20 14:50		WHITE	Private	MARRIED				109.6	kg	86	BPM	132	mmHg	73	mmHg	12	BPM	34.9	Deg.C	100	%	8.6	K/uL	11.3	%	79.8	%	93	K/uL	9.2	g/dL	13.4	%
29339	395	1	197817	285459	92185.4	92186.7	1.2887	CSRU	CSRU	M		0	76.19	0	2152/5/22 7:15	2152/5/27 14:24		WHITE	Medicare	MARRIED		167.64	cm	76.8	kg	78	BPM	80	mmHg	43	mmHg	18	BPM	36	Deg.C	100	%	10.5	K/uL					194	K/uL	9.3	g/dL	13.2	%
29420	396	1	166510	244745	90052.9	90057.6	4.7536	CSRU	CSRU	M		0	78.51	0	2146/7/20 21:27	2146/7/29 11:23		WHITE	Medicare	MARRIED				77.8	kg	88	BPM	118	mmHg	36	mmHg		BPM	36.6	Deg.C	100	%	10.8	K/uL					157	K/uL	9.2	g/dL	13.2	%
29477	397	1	131397	297141	89828.7	89836.7	7.9845	CCU	CSRU	M	90535	1	74.85	0	2145/12/8 16:43	2145/12/17 14:00	706.302	OTHER	Medicare	MARRIED		172.72	cm	85	kg	78	BPM	117	mmHg	54	mmHg	14	BPM	35.5	Deg.C	95	%	9	K/uL	10.3	%	87	%	144	K/uL	11.1	g/dL	13.1	%
29597	398	1	177893	227862	84900.6	84904.7	4.1026	CCU	CSRU	M		0	63.26	0	2132/6/11 13:34	2132/6/17 14:21		WHITE	Private	MARRIED		182.88	cm	142	kg	60	BPM	109	mmHg	63	mmHg	20	BPM	36.5	Deg.C	95	%	6.8	K/uL	25.8	%	67.4	%	269	K/uL	10.6	g/dL	14	%
29631	399	1	159670	255579	102549	102565	15.1365	CSRU	CSRU	M	103340	1	79.33	0	2180/10/2 6:24	2180/10/21 14:22	790.522	WHITE	Medicare	MARRIED				94	kg	117	BPM	90	mmHg	43	mmHg	14	BPM	36.2	Deg.C	94	%	18.3	K/uL					196	K/uL	8.3	g/dL	14.4	%
29663	400	2	109585	297763	88242.8	88243.9	1.167	CCU	CCU	M	88244	1	60.15	1	2141/8/5 18:27	2141/8/6 19:00	1.2294	WHITE	Medicare	DIVORCED	2141/8/6 19:00			132.5	kg	80	BPM	113	mmHg	71	mmHg	21	BPM	37.8889	Deg.C	100	%	22.3	K/uL	4	%	91	%	220	K/uL	11.7	g/dL	15.3	%
29670	401	1	185268	218801	84270.5	84275.5	4.9653	CSRU	CSRU	F		0	87.66	0	2130/9/12 16:30	2130/9/27 15:08		WHITE	Medicare	WIDOWED				87.5	kg	89	BPM	108	mmHg	54	mmHg	14	BPM	36.2	Deg.C	100	%	12.5	K/uL					105	K/uL	11	g/dL	15	%
29676	402	2	115207	218428	94155.4	94159.7	4.2674	CSRU	CSRU	F		0	55.75	0	2157/10/13 10:34	2157/10/21 11:10		WHITE	Private	SINGLE		167.64	cm	88.6	kg	70	BPM	117	mmHg	61	mmHg	18	BPM	36.6111	Deg.C	95	%	9.6	K/uL					317	K/uL	11.3	g/dL	13.4	%
29743	403	1	172903	294008	88049.6	88052	2.3842	CSRU	CSRU	M		0	72.45	0	2141/1/24 10:45	2141/1/31 12:10		ASIAN - CHINESE	Medicare	MARRIED		170.18	cm	68.1	kg	89	BPM	114	mmHg	57	mmHg	12	BPM	36.4	Deg.C	100	%	18	K/uL					148	K/uL	8.5	g/dL	13.5	%
29769	404	2	179221	236315	101595	101644	49.1326	CCU	CCU	M	101645	1	55.47	1	2178/2/25 8:44	2178/4/15 10:55	49.6347	UNKNOWN/NOT SPECIFIED	Medicaid	UNKNOWN (DEFAULT)	2178/4/15 10:55			99	kg	82	BPM	105	mmHg	33	mmHg	22	BPM	35.1667	Deg.C	100	%	7	K/uL					301	K/uL	12.7	g/dL	13.6	%
29854	405	1	191176	215622	98489.7	98495	5.2939	MICU	MICU	M	99370	1	60.77	0	2169/8/25 17:10	2169/9/2 16:55	880.283	WHITE	Medicare	MARRIED				82.4	kg	117	BPM	99	mmHg	52	mmHg	17	BPM	36.2778	Deg.C	97	%	9.1	K/uL	17.2	%	77.4	%	100	K/uL	9.4	g/dL	15.7	%
29954	406	4	130192	260320	85653	85658.8	5.8417	CCU	CCU	F	85659	1	63.68	1	2134/7/3 0:00	2134/7/9 18:30	5.9989	WHITE	Medicare	MARRIED	2134/7/9 18:30			90.9906	kg	110	bpm	186	mmHg	89	mmHg	21	insp/min			100	%	25.3	K/uL					440	K/uL	11.7	g/dL	18.1	%
30049	407	1	141507	283438	95360.4	95367	6.5655	CSRU	CSRU	M	95978	1	70.16	0	2161/1/28 19:00	2161/2/6 17:12	617.599	WHITE	Private	MARRIED		177.8	cm	74.5	kg	100	BPM	119	mmHg	46	mmHg	15	BPM	35.8	Deg.C	100	%	12.6	K/uL					178	K/uL	9.2	g/dL	13.1	%
30071	408	1	198309	240784	108981	108986	4.2215	CSRU	CSRU	M	110883	1	61.85	0	2198/5/13 21:55	2198/5/29 14:00	1901.57	WHITE	Medicare	MARRIED		175.26	cm	122	kg	90	BPM	119	mmHg	61	mmHg	14	BPM	36.1	Deg.C	99	%	7.8	K/uL					203	K/uL	8.1	g/dL	16.9	%
30135	409	2	131932	251155	89865.1	89868.7	3.5852	CCU	CSRU	M	89869	1	52.46	1	2146/1/10 16:57	2146/1/17 13:35	3.9107	WHITE	Medicare	SINGLE	2146/1/17 13:35	180.34	cm	75	kg	91	BPM	91	mmHg	31	mmHg	28	BPM	33.6111	Deg.C	93	%	4	K/uL					97	K/uL	8.6	g/dL	15.7	%
30162	410	2	198220	240403	80105.9	80109.9	4.0224	SICU	SICU	M		0	68.08	0	2119/4/26 9:30	2119/5/2 17:20		WHITE	Medicare	MARRIED				103.8	kg	76	BPM	121	mmHg	55	mmHg	14	BPM	37.2222	Deg.C	100	%	9.4	K/uL					133	K/uL	9.1	g/dL	15.6	%
30260	411	1	169649	256720	84214.4	84228.1	13.6394	CCU	MICU	F		0	73.93	0	2130/7/25 9:19	2130/8/15 14:00		WHITE	Medicare	SINGLE				73.1	kg	84	BPM	99	mmHg	54	mmHg	18	BPM	38.1111	Deg.C	100	%	14.9	K/uL	4.9	%	91.4	%	261	K/uL	11.8	g/dL	13.3	%
30308	412	1	178089	251998	89058.2	89067.6	9.401	CSRU	CSRU	M	90105	1	63.94	0	2143/10/30 1:17	2143/11/27 15:42	1046.83	WHITE	Private	DIVORCED		177.8	cm	83.2	kg	88	BPM	117	mmHg	72	mmHg	15	BPM	36.1111	Deg.C	100	%	15.7	K/uL					241	K/uL	11.8	g/dL	14.2	%
30330	413	1	180966	234956	109559	109567	7.4515	CSRU	CSRU	F		0	67.49	0	2199/12/13 22:32	2199/12/24 11:48		WHITE	Medicare	MARRIED		156.21	cm	79.9	kg	116	BPM	92	mmHg	58	mmHg	14	BPM	36.3	Deg.C	98	%	19.5	K/uL					184	K/uL	9.9	g/dL	14	%
30425	414	4	183178	277248	97481.6	97511.3	29.7347	CCU	CSRU	M	98566	1	53.01	0	2166/11/21 14:01	2166/12/24 18:17	1084.41	WHITE	Medicare	SINGLE				78	kg	105	BPM	81	mmHg	54	mmHg	24	BPM	37	Deg.C	100	%	25.2	K/uL	9.1	%	88.3	%	569	K/uL	9.5	g/dL	16.3	%
30579	415	1	143650	221310	87888.5	87890.9	2.3632	CSRU	CSRU	M		0	62.55	0	2140/8/12 16:52	2140/8/22 14:30		WHITE	Private			162.56	cm	100.6	kg	93	BPM	127	mmHg	61	mmHg	12	BPM	36.9	Deg.C	97	%	23.6	K/uL					187	K/uL	10.7	g/dL	13.5	%
30589	416	1	102263	212711	79022.5	79025.7	3.2126	CSRU	CSRU	M		0	72.76	0	2116/5/6 14:24	2116/5/12 18:00		ASIAN	Medicare	MARRIED				83.9	kg	89	BPM	144	mmHg	66	mmHg	16	BPM	36.3	Deg.C	100	%	12.2	K/uL					65	K/uL	9.2	g/dL	12.9	%
30594	417	1	198398	203738	104191	104193	1.2857	CSRU	CSRU	M		0	65.82	0	2185/3/29 23:14	2185/4/13 15:30		WHITE	Medicare	SINGLE				93.8	kg	82	BPM	113	mmHg	48	mmHg	12	BPM	36	Deg.C	100	%	10	K/uL					254	K/uL	9.1	g/dL	17.8	%
30756	418	1	177962	225616	80698.4	80700.6	2.174	CSRU	CSRU	M		0	53.24	0	2120/12/6 19:47	2120/12/13 17:30		UNABLE TO OBTAIN	Private	MARRIED		170.18	cm	101	kg	81	BPM	109	mmHg	57	mmHg	14	BPM	36.7	Deg.C	95	%	13.8	K/uL					182	K/uL	6.9	g/dL	13.8	%
30977	419	2	183457	212564	106876	106883	7.0994	CSRU	CSRU	F	108697	1	61.73	0	2192/8/7 17:11	2192/8/21 17:55	1821.3	WHITE	Medicaid	SINGLE				76.4	kg	93	BPM	122	mmHg	39	mmHg	27	BPM	37.1111	Deg.C	96	%	18.5	K/uL					245	K/uL	9.1	g/dL	14.5	%
31183	420	3	193517	255159	86616.6	86622.7	6.1356	CCU	CCU	M	86906	1	83.27	0	2137/2/21 14:30	2137/3/5 13:00	289.394	WHITE	Medicare	MARRIED		187.96	cm	81.6	kg	71	BPM	133	mmHg	67	mmHg	20	BPM	34.5	Deg.C	100	%	27.1	K/uL	3.9	%	92.8	%	503	K/uL	12.5	g/dL	14.7	%
31385	421	3	175971	262442	90005.6	90017.6	11.9942	CSRU	CSRU	F		0	83.29	0	2146/5/27 18:08	2146/6/17 17:59		WHITE	Medicare	WIDOWED				65.4	kg	67	BPM	89	mmHg	21	mmHg	21	BPM	37	Deg.C	96	%	10	K/uL					308	K/uL	8.5	g/dL	15.7	%
31413	422	1	114287	288971	105032	105035	2.8453	CSRU	CSRU	M	105045	1	42.66	0	2187/7/23 18:51	2187/7/27 13:30	13.1948	HISPANIC OR LATINO	Medicaid	SINGLE		172.72	cm	111	kg	73	BPM	104	mmHg	51	mmHg	13	BPM	34.5	Deg.C	100	%	18.6	K/uL	8.6	%	89.5	%	193	K/uL	7.2	g/dL	15.7	%
31445	423	1	113005	256266	85664.1	85666.6	2.5901	CCU	CCU	F		0	75.22	0	2134/7/15 1:20	2134/7/31 12:45		WHITE	Medicare	SINGLE		172.72	cm	72.3	kg	103	BPM	113	mmHg	74	mmHg	18	BPM	37.2778	Deg.C	100	%	13.4	K/uL					330	K/uL	14.2	g/dL	13.2	%
31454	424	1	117800	209490	88988	88991.6	3.5888	CCU	CCU	M	89353	1	70.38	0	2143/8/21 0:20	2143/8/28 18:00	364.985	ASIAN - OTHER	Medicare	MARRIED				72.1	kg	66	BPM	109	mmHg	57	mmHg	14	BPM	35.9444	Deg.C	99	%	11.4	K/uL	6.8	%	86.9	%	168	K/uL	8.3	g/dL	16.4	%
31568	425	1	112038	231496	101750	101752	1.328	CSRU	CSRU	M	102068	1	78.07	0	2178/7/24 17:42	2178/8/3 18:20	317.551	WHITE	Medicare	MARRIED		172.72	cm	72.5	kg	80	BPM	112	mmHg	47	mmHg	14	BPM	37	Deg.C	100	%	11.1	K/uL					187	K/uL	9.6	g/dL	15.9	%
31977	426	1	137879	283776	102332	102338	6.1719	CSRU	CSRU	F		0	51.51	0	2180/3/1 15:24	2180/3/13 15:30		WHITE	Private	MARRIED		162.56	cm	129	kg	64	BPM	117	mmHg	61	mmHg	12	BPM	35.5556	Deg.C	100	%	7.8	K/uL	16.5	%	73.5	%	395	K/uL	8.1	g/dL	13.8	%
32023	427	1	184428	273727	103735	103738	3.1189	CSRU	CSRU	F	103930	1	82.42	0	2184/1/2 14:36	2184/1/12 14:30	194.644	WHITE	Medicare	MARRIED		165.1	cm	51.3	kg	83	BPM	98	mmHg	52	mmHg	14	BPM	36.8	Deg.C	100	%	15.3	K/uL					56	K/uL	8.6	g/dL	16.1	%
32039	428	1	184831	242174	105414	105427	12.9199	CCU	CCU	M	105447	1	75.19	0	2188/8/9 18:11	2188/8/22 13:25	33.2412	WHITE	Medicare	MARRIED		172.72	cm	140.4	kg	59	BPM	102	mmHg	54	mmHg		BPM	36.1111	Deg.C	90	%	9.6	K/uL	13	%	77.3	%	192	K/uL	9.5	g/dL	16.3	%
32060	429	4	117616	294910	75694.9	75699.8	4.9464	MICU	MICU	M	75700	1	72.57	1	2107/3/29 20:39	2107/4/3 16:33	5.1379	PATIENT DECLINED TO ANSWER	Medicare	MARRIED	2107/4/3 16:33	170.18	cm	84.5	kg	121	bpm	85	mmHg	50	mmHg	27	insp/min	37.8333	Deg.C	99	%	95.4	K/uL	7	%	21	%	28	K/uL	10.1	g/dL	16.5	%
32234	430	3	187336	257791	89824.3	89826.9	2.6886	MICU	MICU	F		0	60.65	0	2145/12/3 22:55	2145/12/7 11:15		WHITE	Private	SINGLE				70.2	kg	81	BPM	96	mmHg	33	mmHg	15	BPM	36.8889	Deg.C	99	%	12.7	K/uL					200	K/uL	10.2	g/dL	14.2	%
32263	431	2	135624	252603	80317.4	80319.7	2.304	CSRU	CSRU	M		0	72.42	0	2119/11/23 15:32	2119/11/29 17:00		WHITE	Medicare	MARRIED		177.8	cm	121	kg	90	BPM	85	mmHg	38	mmHg	14	BPM	34.5	Deg.C	97	%	18.8	K/uL					196	K/uL	8.7	g/dL	13.3	%
32460	432	2	189900	244052	83350.2	83352.7	2.4578	MICU	MICU	F		0	67.52	0	2128/3/14 5:51	2128/3/17 16:00		BLACK/AFRICAN AMERICAN	Medicare	MARRIED		165.1	cm	73.2	kg	133	BPM	152	mmHg	89	mmHg	30	BPM	38.2222	Deg.C	100	%	12.7	K/uL					239	K/uL	11.3	g/dL	12.8	%
32504	433	1	191100	202981	80573.8	80579.9	6.0755	MICU	MICU	M	80635	1	74.14	0	2120/8/6 15:48	2120/8/15 15:41	61.1902	WHITE	Medicare	MARRIED				105.687	kg	103	bpm	95	mmHg	80	mmHg	20	insp/min	35.4444	Deg.C	99	%	18.1	K/uL					295	K/uL	10.1	g/dL	14.1	%
32529	434	1	148697	269758	87956.1	87967.9	11.8496	TSICU	TSICU	M	87968	1	68.32	1	2140/10/23 1:29	2140/11/3 17:31	11.9365	UNKNOWN/NOT SPECIFIED	Medicare	MARRIED	2140/11/3 17:31	172.72	cm	68	kg	95	BPM	103	mmHg	67	mmHg	24	BPM	38.6	Deg.C	86	%	11.5	K/uL	3	%	65	%	110	K/uL	11.1	g/dL	15.1	%
32571	435	2	114546	248593	78310.9	78316.7	5.7783	SICU	SICU	M	80057	1	63.85	0	2114/5/24 8:00	2114/6/6 13:00	1746.05	WHITE	Medicaid	WIDOWED		165.1	cm	70	kg	115	BPM	93	mmHg	52	mmHg	25	BPM	39.1667	Deg.C	97	%	21.8	K/uL					436	K/uL	11.4	g/dL	14.3	%
32594	436	3	132995	213052	92709.9	92714.1	4.1851	SICU	SICU	F	92714	1	82.04	1	2153/10/28 21:49	2153/11/1 12:00	4.089	WHITE	Medicare	MARRIED	2153/11/1 12:00			80	kg	65	BPM	124	mmHg	40	mmHg	12	BPM	38.2778	Deg.C	100	%	16.8	K/uL	8	%	88	%	102	K/uL	12.8	g/dL	16.1	%
32627	437	1	147991	202669	84319.5	84331.1	11.5799	CCU	MICU	M	84331	1	89	1	2130/11/8 12:35	2130/11/19 12:00	11.4741	WHITE	Medicare	MARRIED	2130/11/19 12:00			54.4	kg	72	BPM	100	mmHg	46	mmHg	16	BPM	37.3333	Deg.C	97	%	5.5	K/uL	5	%	69	%	134	K/uL	11.7	g/dL	14	%
32701	438	1	109485	260388	87385.7	87391.8	6.073	MICU	MICU	F	87445	1	89	0	2139/4/1 16:19	2139/4/20 13:53	59.3188	WHITE	Medicare	WIDOWED				79.2	kg	100	BPM	118	mmHg	71	mmHg	24	BPM	36.3889	Deg.C	90	%	21.9	K/uL	3.9	%	93.7	%	236	K/uL	12.1	g/dL	14	%
32759	439	1	158709	220657	98530.8	98536.7	5.8801	SICU	SICU	M	98620	1	82.75	0	2169/10/5 20:07	2169/10/23 18:20	89.1601	WHITE	Medicare	MARRIED				65.5	kg	87	BPM	166	mmHg	54	mmHg	25	BPM	37.6111	Deg.C	100	%	7.3	K/uL	7.6	%	89.5	%	190	K/uL	10.4	g/dL	15.4	%
32805	440	3	124834	252568	103318	103339	20.5044	CCU	CCU	M	103443	1	65.93	0	2182/11/14 11:37	2182/12/26 14:55	124.514	WHITE	Medicare	DIVORCED		182.88	cm	92	kg	126	BPM	123	mmHg	76	mmHg	25	BPM	34.8333	Deg.C	96	%	12.8	K/uL					329	K/uL	14.2	g/dL	14.5	%
40474	441	4	176612	252264	79594.1	79596.6	2.5527	MICU	CCU	F		0	63.72	0	2117/11/30 15:37	2117/12/10 18:09		ASIAN - CAMBODIAN	Medicaid	MARRIED				76.1	kg	102	bpm	144	mmHg	68	mmHg	28	insp/min	36.6667	Deg.C	96	%	8.9	K/uL					260	K/uL	11.5	g/dL	14.3	%
40878	442	1	169055	221519	94828.4	94829.8	1.3002	CSRU	CSRU	M		0	71.97	0	2159/8/7 21:28	2159/8/22 18:09		WHITE	Medicare	SINGLE		185.42	cm	107.275	kg	80	bpm	138	mmHg	65	mmHg	13	insp/min	36.5	Deg.C	100	%	5.9	K/uL					222	K/uL	9.1	g/dL	15.5	%
41287	443	2	158078	257629	100467	100480	13.0105	CSRU	CSRU	F		0	73.37	0	2175/1/17 12:36	2175/2/7 14:09		WHITE	Medicare	MARRIED		163	cm	97.7038	kg	104	bpm	104	mmHg	35	mmHg	19	insp/min	36.3	Deg.C	95	%	11.6	K/uL					140	K/uL	7.9	g/dL	15	%
41758	444	3	125574	239475	82577.1	82582.6	5.5495	CCU	CCU	M		0	66.33	0	2126/1/31 2:08	2126/2/12 18:30		WHITE	Medicare	MARRIED		185.42	cm	94.6194	kg	101	bpm	147	mmHg	52	mmHg	25	insp/min	38.2222	Deg.C	95	%	8.1	K/uL	21.3	%	72.6	%	259	K/uL	11.2	g/dL	14.6	%
41996	445	3	172521	275108	101957	101959	1.8898	CSRU	CSRU	M	102005	1	85.91	0	2179/2/21 20:05	2179/2/27 14:15	48.1613	WHITE	Medicare	MARRIED		172.72	cm	65.3173	kg	103	bpm	130	mmHg	77	mmHg	33	insp/min	36	Deg.C	95	%	16	K/uL	6.7	%	91.9	%	502	K/uL	11.7	g/dL	16.8	%
43742	446	1	191527	216409	100779	100780	1.0261	CCU	CCU	M	100787	1	62.26	1	2175/11/30 18:16	2175/12/9 2:53	8.4352	WHITE	Medicaid	MARRIED	2175/12/9 2:53			103.283	kg	93	bpm	122	mmHg	84	mmHg	34	insp/min	36.7778	Deg.C	94	%	9.1	K/uL					274	K/uL	11.1	g/dL	13.4	%
44319	447	1	154972	237442	78111.1	78116.6	5.5197	CSRU	CSRU	M		0	84.17	0	2113/11/8 16:14	2113/11/22 15:00		WHITE	Medicare	WIDOWED		165.1	cm	81	kg	87	bpm	94	mmHg	28	mmHg	14	insp/min			98	%	18.4	K/uL	9.7	%	89.2	%	196	K/uL	7	g/dL	12.7	%
44538	448	1	132115	217461	74716.4	74717.7	1.2875	CSRU	CSRU	M		0	80.46	0	2104/7/21 14:59	2104/7/29 13:37		WHITE	Medicare	MARRIED		175.26	cm	86	kg	71	bpm	133	mmHg	73	mmHg	14	insp/min	35.6	Deg.C	100	%	27.2	K/uL					335	K/uL	8.8	g/dL	14.3	%
44833	449	1	189288	295935	83881.4	83901.7	20.3019	CSRU	CCU	F		0	68.05	0	2129/8/27 10:33	2129/9/19 14:33		WHITE	Medicare	MARRIED																		15.2	K/uL					245	K/uL	10.6	g/dL	21	%
44976	450	1	138114	221964	96105.4	96119.7	14.3009	CSRU	CSRU	M		0	68.35	0	2163/2/8 21:19	2163/3/3 14:09		HISPANIC OR LATINO	Medicare	SINGLE		162.56	cm	67.8574	kg	105	bpm	100	mmHg	61	mmHg	17	insp/min			98	%	16.8	K/uL					121	K/uL	11.2	g/dL	16.1	%
45013	451	1	120099	201251	84643.5	84646.7	3.282	CSRU	CSRU	F		0	70.71	0	2131/9/28 7:15	2131/10/10 15:00		WHITE	Medicare	MARRIED		157.48	cm	64.6823	kg	87	bpm	96	mmHg	58	mmHg	16	insp/min	35	Deg.C	100	%	18	K/uL	15.9	%	78.2	%	181	K/uL	6.9	g/dL	15.6	%
45342	452	4	185148	284788	93579	93582.9	3.9031	CCU	CCU	M	93583	1	51.77	1	2156/3/15 23:43	2156/3/19 19:20	4.0104	UNABLE TO OBTAIN	Medicare	SINGLE	2156/3/19 19:20			91.8071	kg	84	bpm	140	mmHg	84	mmHg	31	insp/min	31.7778	Deg.C	100	%	21.5	K/uL					242	K/uL	10.8	g/dL	14.8	%
45647	453	1	100166	223205	109631	109635	3.1295	CSRU	CSRU	F	109919	1	77.06	0	2200/2/24 19:13	2200/3/4 17:56	287.529	WHITE	Medicare	MARRIED		160.02	cm	90.4917	kg	89	bpm	90	mmHg	48	mmHg	6	insp/min	37.8333	Deg.C	100	%	19.3	K/uL					108	K/uL	9	g/dL	14.8	%
45835	454	1	100337	228433	100434	100439	5.1143	CSRU	CSRU	M		0	79.86	0	2174/12/17 7:50	2174/12/29 11:51		WHITE	Medicare	MARRIED		171	cm	103.8	kg	82	bpm	113	mmHg	52	mmHg	16	insp/min	36.6	Deg.C	100	%	9.4	K/uL					108	K/uL	9.9	g/dL	14.2	%
46123	455	1	167747	294018	97768	97773.8	5.8186	CCU	CCU	F	97795	1	83.29	0	2167/9/3 22:54	2167/9/11 16:45	27.0442	WHITE	Medicare	WIDOWED		165.1	cm	61.8	kg	73	bpm	129	mmHg	50	mmHg	18	insp/min	36.4444	Deg.C	97	%	20.4	K/uL					373	K/uL	9.5	g/dL	13.7	%
46264	456	1	115229	261910	109612	109615	2.2335	CSRU	CSRU	M		0	85.81	0	2200/2/6 11:51	2200/2/13 13:24		WHITE	Medicare	MARRIED		182.88	cm	69.5357	kg	82	bpm	101	mmHg	52	mmHg	14	insp/min	36.2	Deg.C	100	%	12.6	K/uL					106	K/uL	8.6	g/dL	14.9	%
46449	457	1	110075	213017	100231	100233	2.2302	CSRU	CSRU	M		0	74.3	0	2174/5/27 15:13	2174/6/7 16:15		BLACK/AFRICAN AMERICAN	Medicare	MARRIED		193	cm	111.175	kg	83	bpm	105	mmHg	59	mmHg	12	insp/min	36.3889	Deg.C	100	%	17.4	K/uL					100	K/uL	7.2	g/dL	16.7	%
46550	458	1	131324	248697	101243	101248	5.0924	SICU	SICU	F		0	85.73	0	2177/3/9 16:41	2177/3/19 14:50		WHITE	Medicare	SINGLE		165	cm	83	kg	72	bpm	93	mmHg	61	mmHg	21	insp/min	37	Deg.C	100	%	8.8	K/uL	20.3	%	72.4	%	295	K/uL	8.3	g/dL	14.8	%
46590	459	1	159539	217043	73513.7	73516.6	2.9003	CSRU	CSRU	F	74544	1	66.46	0	2101/4/7 18:11	2101/4/13 11:45	1030.32	UNABLE TO OBTAIN	Medicare	DIVORCED		157	cm	68	kg	91	bpm	115	mmHg	70	mmHg	14	insp/min	36.6667	Deg.C	96	%	10	K/uL					143	K/uL	11.1	g/dL	14.9	%
46634	460	1	183480	261654	105971	105973	2.2192	CSRU	CSRU	M		0	45.01	0	2190/2/17 12:38	2190/2/22 16:50		WHITE	Private	MARRIED		177.8	cm	135.715	kg	91	bpm	146	mmHg	78	mmHg	11	insp/min	36.9444	Deg.C	100	%	14.2	K/uL					335	K/uL	15.6	g/dL	14.6	%
46793	461	1	161403	253917	80958.4	80959.8	1.451	CCU	CCU	M		0	68.89	0	2121/8/25 14:00	2121/8/30 14:00		WHITE	Private	MARRIED		183	cm	71.214	kg	70	bpm	136	mmHg	49	mmHg	13	insp/min	35.6111	Deg.C	99	%	11.4	K/uL					128	K/uL	13.8	g/dL	14.8	%
47104	462	1	187606	296451	87107.5	87108.7	1.2599	CSRU	CSRU	M		0	67.64	0	2138/6/24 18:48	2138/7/1 13:10		WHITE	Medicare	MARRIED		175.26	cm	93.1225	kg	88	bpm	133	mmHg	73	mmHg	12	insp/min	35.9	Deg.C	100	%	16.5	K/uL					213	K/uL	10.2	g/dL	12.3	%
48064	463	2	116717	262801	100624	100627	2.8484	MICU	MICU	M		0	63.19	0	2175/6/29 21:42	2175/7/4 15:45		WHITE	Private	MARRIED				66.542	kg	109	bpm	147	mmHg	63	mmHg	19	insp/min	36.7222	Deg.C	98	%	10.1	K/uL					313	K/uL	11.6	g/dL	14	%
48910	464	1	143290	246813	104748	104750	2.2021	CSRU	CSRU	F	104868	1	83.3	0	2186/10/12 16:18	2186/11/14 9:45	120.412	UNKNOWN/NOT SPECIFIED	Medicare			168	cm	98.9739	kg	67	bpm	90	mmHg	51	mmHg		insp/min	36.8333	Deg.C	100	%	9.3	K/uL					103	K/uL	8	g/dL	13	%
49485	465	3	119002	251750	102750	102761	11.3531	CCU	CCU	F	102762	1	89	1	2181/4/24 22:57	2181/5/6 3:00	12.0406	WHITE	Medicare	WIDOWED	2181/5/6 3:00			86	kg	105	bpm	122	mmHg	62	mmHg	22	insp/min	36.3889	Deg.C	94	%	14.4	K/uL					339	K/uL	8.7	g/dL	16.2	%
49879	466	1	114661	225911	82399.4	82407.7	8.2453	CSRU	CSRU	M		0	75.36	0	2125/7/31 17:33	2125/8/17 14:00		WHITE	Medicare	MARRIED		160	cm	82.5085	kg	72	bpm	168	mmHg	68	mmHg	16	insp/min			100	%	13.5	K/uL					124	K/uL	7.6	g/dL	14.1	%
50043	467	1	129934	240236	106363	106365	1.5289	MICU	MICU	F	106365	1	58.73	1	2191/3/15 12:35	2191/3/18 11:15	1.8897	WHITE	Private	MARRIED	2191/3/18 11:15			70.5	kg	129	bpm	101	mmHg	59	mmHg	18	insp/min	36.6111	Deg.C	92	%	1	K/uL	7	%	89	%	32	K/uL	7.2	g/dL	15.4	%
50050	468	1	169097	211640	74126.4	74128.4	2.0376	CSRU	CSRU	M		0	69.98	0	2102/12/6 17:42	2102/12/16 15:03		WHITE	Medicare	MARRIED		188	cm	77.02	kg	88	bpm	89	mmHg	48	mmHg	10	insp/min	36.2	Deg.C	100	%	19	K/uL					181	K/uL	10	g/dL	11.6	%
50445	469	1	151528	247085	101160	101165	4.6683	CSRU	CSRU	F	101180	1	74.79	1	2176/12/16 7:15	2177/1/5 20:40	20.1198	WHITE	Medicare	WIDOWED	2177/1/5 20:40	165	cm	63	kg	70	bpm	169	mmHg	60	mmHg	16	insp/min	35.8889	Deg.C	100	%	5.2	K/uL					131	K/uL	10	g/dL	18.4	%
50636	470	1	194847	241960	97932.9	97939.5	6.6116	CCU	SICU	F		0	71.78	0	2168/2/15 22:03	2168/2/27 11:15		WHITE	Medicare	MARRIED		157	cm	82	kg	70	bpm	140	mmHg	73	mmHg	22	insp/min	33.4444	Deg.C	98	%	9.8	K/uL					375	K/uL	8.7	g/dL	14.8	%
51039	471	1	172813	250117	83798.6	83817.5	18.9464	CSRU	CSRU	M		0	51.82	0	2129/6/5 13:19	2129/6/24 12:00		UNKNOWN/NOT SPECIFIED	Private	MARRIED		177.8	cm	102.965	kg	93	bpm	87	mmHg	69	mmHg	15	insp/min	37.8333	Deg.C	95	%	15.3	K/uL					241	K/uL	11.7	g/dL	13.8	%
51082	472	1	124569	255189	98186.7	98190.9	4.2531	CCU	CSRU	M	98224	1	89	0	2168/10/25 23:39	2168/11/7 16:00	37.3132	WHITE	Medicare	MARRIED		175	cm	84.8218	kg	76	bpm	110	mmHg	49	mmHg	13	insp/min	36.4444	Deg.C	97	%	6.5	K/uL	19	%	74.3	%	175	K/uL	9	g/dL	13.9	%
51300	473	1	108151	209078	94898.4	94901.5	3.0365	CSRU	CSRU	M		0	82.93	0	2159/10/25 7:22	2159/11/5 14:30		WHITE	Medicare	WIDOWED		175	cm	99.6089	kg	82	bpm	101	mmHg	46	mmHg	12	insp/min	35.9	Deg.C	99	%	11.9	K/uL	8	%	86	%	137	K/uL	9.8	g/dL	13.7	%
51625	474	1	153984	230862	91138.4	91150.6	12.1333	CSRU	CSRU	M		0	75.88	0	2149/7/8 14:00	2149/7/22 13:50		WHITE	Medicare	MARRIED		185.42	cm	135	kg	79	bpm	97	mmHg	62	mmHg	16	insp/min			98	%	10.6	K/uL					63	K/uL	9.4	g/dL	15.4	%
51786	475	1	132293	253268	98601.5	98605.5	4.0714	CSRU	CSRU	F		0	79.66	0	2169/12/13 13:30	2169/12/21 13:20		BLACK/AFRICAN AMERICAN	Medicare	SINGLE		160.02	cm	69.8532	kg	71	bpm	117	mmHg	55	mmHg	16	insp/min	34.6	Deg.C	100	%	2.4	K/uL	32	%	52	%	102	K/uL	8.4	g/dL	14.4	%
51813	476	1	129567	274270	86709.9	86715.9	5.9394	CCU	CCU	M		0	82.54	0	2137/5/25 22:24	2137/6/2 18:08		UNKNOWN/NOT SPECIFIED	Medicare	SINGLE				86.5	kg	99	bpm	123	mmHg	57	mmHg	17	insp/min	35.2778	Deg.C	97	%	13.6	K/uL	5.6	%	90.8	%	184	K/uL	13.3	g/dL	16.2	%
51905	477	3	111113	244067	93482.7	93488.6	5.9263	CSRU	CSRU	M		0	69.47	0	2155/12/10 17:27	2155/12/20 14:00		WHITE	Medicare	WIDOWED		172.72	cm	65.7709	kg	95	bpm	155	mmHg	81	mmHg	17	insp/min	36.1111	Deg.C	98	%	9.1	K/uL					288	K/uL	12.4	g/dL	13	%
52183	478	1	192480	264269	104262	104266	3.2279	CSRU	CSRU	M		0	73.06	0	2185/6/10 12:33	2185/6/24 15:45		WHITE	Medicare	SINGLE		175.26	cm	100.471	kg	88	bpm	111	mmHg	49	mmHg	14	insp/min	36.7	Deg.C	100	%	15.4	K/uL					223	K/uL	8.3	g/dL	13.4	%
52344	479	1	169737	282126	75943.4	75945.8	2.4375	MICU	MICU	M		0	78.9	0	2107/12/3 9:12	2107/12/12 19:35		WHITE	Medicare	SINGLE		196	cm	110	kg	63	bpm	113	mmHg	55	mmHg	20	insp/min	36.7778	Deg.C	94	%	9.6	K/uL					146	K/uL	9.4	g/dL	16.2	%
52533	480	1	110767	253292	93172.6	93179.7	7.0431	CSRU	CSRU	M		0	63.88	0	2155/1/29 4:35	2155/2/16 18:15		WHITE	Private	MARRIED		185.42	cm	122.152	kg	86	bpm	84	mmHg	46	mmHg	16	insp/min	36.0556	Deg.C	100	%	19.3	K/uL					296	K/uL	7.6	g/dL	14.1	%
52535	481	1	139184	202615	84363.6	84368.5	4.9462	CSRU	CSRU	M		0	82.62	0	2130/12/21 15:11	2130/12/29 14:28		WHITE	Medicare	MARRIED		178	cm	70.8511	kg	90	bpm	104	mmHg	55	mmHg	15	insp/min	36.9444	Deg.C	100	%	24	K/uL					198	K/uL	11.1	g/dL	12.9	%
52641	482	1	162564	263381	80971.4	80979.7	8.2989	CSRU	CSRU	M		0	80.29	0	2121/9/1 14:16	2121/9/18 17:06		WHITE	Medicare	WIDOWED		173.99	cm	80.0137	kg	84	bpm	107	mmHg	46	mmHg	14	insp/min			99	%	16.7	K/uL					103	K/uL	8	g/dL	16.6	%
52657	483	1	116379	214287	80660.4	80663.7	3.289	CSRU	CSRU	M		0	76.96	0	2120/10/30 10:30	2120/11/12 15:30		WHITE	Medicare	MARRIED		185.42	cm	88.9041	kg	106	bpm	123	mmHg	51	mmHg	10	insp/min	36.6667	Deg.C	100	%	10.2	K/uL	15.3	%	80.6	%	157	K/uL	7.2	g/dL	18	%
53269	484	1	171293	254761	82070.5	82073.9	3.3614	CCU	CCU	M	82241	1	89	0	2124/9/11 12:01	2124/9/19 20:30	170.497	WHITE	Medicare	MARRIED				75	kg	64	bpm	122	mmHg	54	mmHg	19	insp/min	36	Deg.C	94	%	9	K/uL	6.8	%	87.2	%	270	K/uL	6.2	g/dL	18.2	%
53347	485	4	194627	299415	107683	107686	2.6483	CCU	CCU	M	107686	1	77.6	1	2194/10/27 0:52	2194/10/29 12:53	2.962	WHITE - RUSSIAN	Medicare	MARRIED	2194/10/29 12:53			79.8323	kg	97	bpm	72	mmHg	37	mmHg	20	insp/min	37.6	Deg.C	84	%	18.4	K/uL					208	K/uL	13.1	g/dL	15	%
53399	486	4	151224	213391	77884.9	77888.9	4.1042	MICU	MICU	F	77889	1	73.02	1	2113/3/27 20:23	2113/3/31 21:15	4.1494	WHITE	Medicare	WIDOWED	2113/3/31 21:15			83.8239	kg	109	bpm	103	mmHg	69	mmHg	31	insp/min	38	Deg.C	98	%	2.1	K/uL	26.7	%	69	%	93	K/uL	11.6	g/dL	14.9	%
53722	487	3	188000	276727	107967	107971	4.2042	MICU	MICU	M		0	86.38	0	2195/8/6 13:11	2195/8/14 15:05		WHITE	Medicare	MARRIED		167.64	cm	79.6	kg	87	bpm	130	mmHg	39	mmHg	17	insp/min	36.2222	Deg.C	99	%	19.3	K/uL	4.2	%	92.7	%	272	K/uL	9.3	g/dL	13.6	%
54020	488	1	173112	232913	108206	108225	18.8577	CCU	CCU	M		0	82.95	0	2196/4/2 0:17	2196/4/22 15:00		UNKNOWN/NOT SPECIFIED	Private			168	cm	106.2	kg	90	bpm	139	mmHg	78	mmHg	20	insp/min	34.4444	Deg.C	93	%	7.8	K/uL	8.2	%	86.5	%	263	K/uL	12.1	g/dL	14.8	%
54182	489	1	169146	244840	89577.5	89578.6	1.1331	CSRU	CSRU	M		0	74.2	0	2145/3/28 12:28	2145/4/5 15:30		WHITE	Private	MARRIED		147.32	cm	96.2069	kg	69	bpm	106	mmHg	48	mmHg	14	insp/min	36.7	Deg.C	100	%	11.9	K/uL	13.7	%	82.9	%	119	K/uL	10	g/dL	13.1	%
54193	490	1	175115	268662	100375	100380	4.5267	SICU	MICU	M	100380	1	79.39	1	2174/10/19 7:58	2174/10/28 21:51	4.5647	WHITE	Medicare	SINGLE	2174/10/28 21:51			83	kg	88	bpm	74	mmHg	48	mmHg	40	insp/min	35.8333	Deg.C	98	%	18.5	K/uL	16	%	64	%	76	K/uL	5.4	g/dL	21.7	%
54247	491	1	171612	217082	80882.5	80915.7	33.2579	CSRU	CSRU	M	81079	1	73.38	0	2121/6/10 20:19	2121/7/14 16:30	196.521	WHITE	Medicare	WIDOWED		177.8	cm	95.2544	kg	90	bpm	104	mmHg	50	mmHg	10	insp/min			87	%	27.4	K/uL					271	K/uL	8.3	g/dL	14.1	%
54625	492	1	176749	255642	77488.6	77496.8	8.174	CSRU	CSRU	M	77528	1	76.23	0	2112/2/24 13:06	2112/3/9 14:45	39.4242	WHITE	Medicare	MARRIED		172.72	cm	70.9418	kg	95	bpm	153	mmHg	62	mmHg	14	insp/min	36.9444	Deg.C	100	%	6.2	K/uL	36	%	59	%	170	K/uL	6.6	g/dL	15	%
54936	493	2	131505	250712	75648	75653.7	5.7031	CSRU	CCU	M	75654	1	83.74	1	2107/2/10 22:54	2107/2/16 13:28	6.0435	WHITE	Medicare	MARRIED	2107/2/16 13:28	185	cm	102.3	kg	120	bpm	130	mmHg	90	mmHg	30	insp/min	36.0556	Deg.C	98	%	21.7	K/uL	15	%	80.4	%	294	K/uL	11.5	g/dL	14.9	%
55122	494	1	160937	215396	106741	106745	4.1728	CCU	CSRU	M		0	64.65	0	2192/3/27 7:15	2192/4/11 12:00		BLACK/AFRICAN AMERICAN	Medicaid	SINGLE		168	cm	70.3522	kg	96	bpm	112	mmHg	75	mmHg	22	insp/min	36.5556	Deg.C	99	%	6.6	K/uL					199	K/uL	10.8	g/dL	13.9	%
55180	495	1	158604	215271	77080	77083.8	3.7587	CSRU	CSRU	M	77442	1	55.52	0	2111/1/7 13:40	2111/3/1 14:50	361.976	WHITE	Medicare	SINGLE		175.26	cm	75.6592	kg	82	bpm	83	mmHg	41	mmHg	14	insp/min	36.8333	Deg.C	99	%	11.8	K/uL					310	K/uL	8.1	g/dL	17.3	%
55370	496	1	136676	233438	74954	74958.5	4.5483	CSRU	CSRU	F		0	73.39	0	2105/3/18 23:20	2105/3/25 13:30		UNKNOWN/NOT SPECIFIED	Medicare	DIVORCED				59.8742	kg	87	bpm	73	mmHg	37	mmHg	9	insp/min	36.2	Deg.C	100	%	14	K/uL	15.4	%	80.7	%	398	K/uL	11.8	g/dL	13.1	%
55407	497	2	188356	239874	101422	101426	3.1294	CCU	CCU	F	101426	1	89	1	2177/9/5 11:18	2177/9/8 12:50	3.5277	WHITE	Medicare	MARRIED	2177/9/8 12:50	152.4	cm	85.8197	kg	77	bpm	126	mmHg	64	mmHg	22	insp/min	36.5	Deg.C	90	%	15.5	K/uL					308	K/uL	9.9	g/dL	14.6	%
55677	498	1	108847	234789	85584.4	85585.8	1.385	CSRU	CSRU	M		0	79.21	0	2134/4/5 18:32	2134/4/30 13:15		PATIENT DECLINED TO ANSWER	Medicare	MARRIED		165.1	cm	74	kg	67	bpm	77	mmHg	35	mmHg	16	insp/min	37.2778	Deg.C	100	%	4.3	K/uL					99	K/uL	8.6	g/dL	15.5	%
55774	499	1	129467	236923	102002	102005	2.1617	CSRU	CSRU	F		0	71.42	0	2179/4/1 16:20	2179/4/13 16:07		WHITE	Medicare	MARRIED		165	cm	83.7332	kg	90	bpm	90	mmHg	57	mmHg	16	insp/min	36.3333	Deg.C	100	%	14.6	K/uL					155	K/uL	7.8	g/dL	15.3	%
56045	500	1	195101	231958	92079.6	92087.5	7.9017	CSRU	CSRU	F		0	65.43	0	2152/2/6 10:36	2152/2/18 14:50		WHITE	Medicare	MARRIED		152	cm	105.778	kg	88	bpm	153	mmHg	30	mmHg	18	insp/min	37.3889	Deg.C	100	%	18.5	K/uL	5	%	88	%	229	K/uL	10.1	g/dL	15.6	%
56635	501	1	192782	241680	84231.8	84250.6	18.8102	TSICU	TSICU	F		0	81.7	0	2130/8/5 8:29	2130/8/31 14:30		WHITE	Medicare	MARRIED		162.56	cm	49.8952	kg	68	bpm	126	mmHg	46	mmHg	15	insp/min	35.8889	Deg.C	100	%	5.9	K/uL					323	K/uL	10	g/dL	13.3	%
56892	502	1	187493	215553	84647.5	84653.8	6.2904	CSRU	CSRU	M	85675	1	82.01	0	2131/9/18 12:51	2131/10/10 14:20	1027.51	WHITE	Medicare	SINGLE		177.8	cm	84.6403	kg	81	bpm	131	mmHg	58	mmHg	14	insp/min	36.0556	Deg.C	100	%	13.2	K/uL					246	K/uL	9.4	g/dL	13.8	%
57321	503	2	161002	226961	85927.2	85948.1	20.8947	TSICU	TSICU	M	85949	1	54.7	1	2135/4/4 4:25	2135/4/25 0:00	21.8044	ASIAN - CHINESE	Private	MARRIED	2135/4/25 0:00	178	cm	85.9	kg	97	bpm	160	mmHg	95	mmHg	20	insp/min	36.8333	Deg.C	95	%	23.6	K/uL					180	K/uL	13.2	g/dL	14.5	%
57425	504	1	124258	239577	109919	109921	2.0024	CSRU	CSRU	F		0	83.83	0	2200/12/4 19:16	2200/12/17 13:16		WHITE	Medicare	WIDOWED		165.1	cm	56.3	kg	85	bpm	118	mmHg	57	mmHg	16	insp/min	36.6	Deg.C	100	%	17.1	K/uL					209	K/uL	8.1	g/dL	15.8	%
57923	505	3	198282	288814	101120	101126	5.091	CSRU	CSRU	F		0	71.06	0	2176/11/4 21:15	2176/11/15 13:40		WHITE	Medicare	WIDOWED		167.64	cm	67.676	kg	120	bpm	88	mmHg	46	mmHg	14	insp/min	36.6667	Deg.C	100	%	13.5	K/uL					151	K/uL	8	g/dL	13.8	%
58337	506	3	183276	284264	93655.6	93657.8	2.1551	MICU	MICU	F		0	69.33	0	2156/5/31 14:54	2156/6/7 16:09		WHITE	Medicare	DIVORCED				82.4	kg	98	bpm	87	mmHg	70	mmHg	19	insp/min	36.8889	Deg.C	100	%	21.3	K/uL					410	K/uL	11.7	g/dL	13.6	%
58758	507	1	155312	295419	79659.6	79663.7	4.0851	CSRU	CSRU	M		0	60.19	0	2118/2/4 15:29	2118/2/14 17:05		WHITE	Self Pay			172.72	cm	108.862	kg	85	bpm	134	mmHg	78	mmHg	21	insp/min	36.5	Deg.C	97	%	14.5	K/uL	21.3	%	74	%	190	K/uL	14.1	g/dL	13.7	%
58763	508	1	171192	298953	85404.7	85406.5	1.8416	CSRU	CSRU	M		0	57.19	0	2133/10/22 18:07	2133/11/1 17:30		HISPANIC/LATINO - CUBAN	Medicaid	SINGLE		170	cm	74.8427	kg	102	bpm	111	mmHg	44	mmHg	15	insp/min	35.8	Deg.C	99	%	14	K/uL					150	K/uL	9.6	g/dL	14.4	%
59199	509	1	141687	252524	77205.6	77208.4	2.7977	CCU	CSRU	M		0	67	0	2111/5/18 14:59	2111/5/24 10:00		WHITE	Medicare	SINGLE		178	cm	95.8894	kg	86	bpm	104	mmHg	61	mmHg	10	insp/min	36.8333	Deg.C	94	%	14.5	K/uL					260	K/uL	14.1	g/dL	14.8	%
59268	510	3	146336	213843	104391	104444	52.8108	CCU	CCU	F	104453	1	57.34	0	2185/10/21 14:55	2185/12/13 13:55	62.2184	WHITE	Medicaid	MARRIED		157	cm	92	kg	80	bpm	87	mmHg	43	mmHg	18	insp/min	35.4	Deg.C	86	%	10.7	K/uL	11	%	86.1	%	240	K/uL	8.3	g/dL	15.4	%
59638	511	1	179276	256794	101399	101400	1.0956	CSRU	CSRU	M	101691	1	73.71	0	2177/8/7 15:44	2177/8/18 15:00	292.382	UNABLE TO OBTAIN	Medicare			183	cm	76.0221	kg	89	bpm	116	mmHg	57	mmHg	14	insp/min	36.4	Deg.C	100	%	15.4	K/uL					200	K/uL	9.7	g/dL	13.8	%
59855	512	1	112928	244971	87538.4	87543.4	4.9885	CCU	CCU	M		0	89	0	2139/8/31 14:00	2139/9/8 18:29		WHITE	Private	MARRIED				87.3165	kg	63	bpm	112	mmHg	21	mmHg	14	insp/min	36.3889	Deg.C	100	%	8.2	K/uL	10.9	%	82.9	%	148	K/uL	9.7	g/dL	17.2	%
60179	513	1	112413	263585	97032.1	97034.7	2.6308	CCU	CSRU	M		0	79.79	0	2165/8/27 17:16	2165/9/3 14:00		WHITE	Medicare	MARRIED		170	cm	103.782	kg	68	bpm	146	mmHg	56	mmHg	14	insp/min	37	Deg.C	96	%	5.5	K/uL					155	K/uL	11.7	g/dL	14.1	%
60295	514	1	135622	265038	109788	109790	2.0196	SICU	MICU	F		0	39.67	0	2200/8/1 17:03	2200/8/8 14:11		WHITE	Private	MARRIED				92.2	kg	100	bpm	95	mmHg	63	mmHg	16	insp/min	36.2222	Deg.C	99	%	19.3	K/uL	9.7	%	84.3	%	551	K/uL	11.2	g/dL	16.8	%
60624	515	1	196710	220337	87195.4	87198.5	3.0496	CSRU	CSRU	M		0	78.84	0	2138/9/19 18:09	2138/9/27 14:10		WHITE	Medicare	MARRIED		181.61	cm	72.8469	kg	75	bpm	131	mmHg	54	mmHg	15	insp/min	35.3333	Deg.C	100	%	11	K/uL	14.3	%	82.4	%	130	K/uL	7.6	g/dL	13.7	%
61076	516	4	102603	297301	90597.7	90603.7	6.0411	CCU	CCU	M		0	67.63	0	2148/1/16 15:57	2148/1/26 16:27		WHITE	Private	MARRIED		182.88	cm	279.413	kg	120	bpm	166	mmHg	82	mmHg	16	insp/min	36.3	Deg.C	92	%	19.1	K/uL	6.4	%	86.8	%	238	K/uL	13.6	g/dL	14.8	%
62061	517	1	145004	214880	88863.4	88864.5	1.0793	CSRU	CSRU	M		0	77.09	0	2143/4/14 18:41	2143/4/24 16:50		WHITE	Medicare	MARRIED		177.8	cm	82	kg	66	bpm	132	mmHg	64	mmHg		insp/min	35.8	Deg.C	100	%	13.4	K/uL					155	K/uL	8.6	g/dL	16.3	%
63009	518	1	139851	210322	85217.4	85220.7	3.2975	CSRU	CSRU	F		0	59.28	0	2133/4/20 1:44	2133/5/15 18:01		WHITE	Medicare	SINGLE		162.56	cm	95.7987	kg	105	bpm	126	mmHg	64	mmHg	14	insp/min			98	%	20.8	K/uL					144	K/uL	7.1	g/dL	13.8	%
63027	519	1	164480	281508	92024.4	92025.7	1.2191	CSRU	CSRU	F		0	77.59	0	2151/12/4 13:05	2151/12/18 16:55		WHITE	Medicare	MARRIED		165.1	cm	72.348	kg	72	bpm	139	mmHg	69	mmHg	12	insp/min	35.2	Deg.C	100	%	11.8	K/uL					152	K/uL	8.3	g/dL	13.4	%
63041	520	1	173747	241264	103100	103102	1.3827	CCU	CSRU	M		0	67.56	0	2182/4/8 18:42	2182/4/14 15:30		WHITE	Medicare	MARRIED		169	cm	76.8385	kg	85	bpm	127	mmHg	51	mmHg	16	insp/min	35.9444	Deg.C	95	%	15	K/uL					295	K/uL	11.5	g/dL	13.1	%
63185	521	1	198839	293185	91508.4	91510.8	2.3316	CSRU	CSRU	F		0	71.03	0	2150/7/14 15:26	2150/7/24 16:14		HISPANIC/LATINO - DOMINICAN	Medicaid	MARRIED				75.4	kg	90	bpm	86	mmHg	52	mmHg	20	insp/min	35.7222	Deg.C	100	%	14.4	K/uL					185	K/uL	8.5	g/dL	13.3	%
63206	522	1	130563	277626	98830.4	98832.6	2.1542	CSRU	CSRU	M		0	72.22	0	2170/7/31 23:12	2170/8/7 13:09		WHITE	Medicare	DIVORCED		163	cm	77.8365	kg	105	bpm	129	mmHg	58	mmHg	26	insp/min	37.1111	Deg.C	94	%	9.7	K/uL	4	%	83	%	350	K/uL	10	g/dL	14.2	%
63581	523	1	150447	238119	82903.5	82907.6	4.1425	CSRU	CSRU	M		0	64.35	0	2126/12/18 20:13	2126/12/30 11:00		WHITE	Private	MARRIED		177.8	cm	83.0074	kg	80	bpm	100	mmHg	48	mmHg	10	insp/min	36.2	Deg.C	100	%	9.3	K/uL					279	K/uL	7.9	g/dL	13	%
64798	524	1	160505	208620	99565.4	99584.7	19.3426	CCU	CCU	F	99585	1	88.86	0	2172/8/5 8:18	2172/8/24 11:10	19.6526	BLACK/AFRICAN AMERICAN	Medicare	SEPARATED				79.8323	kg	63	bpm	87	mmHg	53	mmHg	31	insp/min	33.5	Deg.C	100	%	15.7	K/uL					221	K/uL	11.2	g/dL	16.7	%
64921	525	1	103166	223332	82197.5	82199.4	1.9088	CSRU	CSRU	M		0	72.83	0	2125/1/8 17:39	2125/1/23 13:30		WHITE	Medicare	MARRIED		172.72	cm	90.1288	kg	88	bpm	125	mmHg	65	mmHg	14	insp/min	36.1	Deg.C	100	%	14.2	K/uL					174	K/uL	10.9	g/dL	14	%
65123	526	1	138481	286024	86280.5	86281.7	1.2717	CSRU	CSRU	F		0	79.09	0	2136/3/18 15:51	2136/3/27 15:13		WHITE	Medicare	MARRIED		152.4	cm	64.8637	kg	93	bpm	129	mmHg	74	mmHg	8	insp/min	36.3889	Deg.C	100	%	9.4	K/uL					218	K/uL	10.7	g/dL	15.5	%
65358	527	1	190204	203641	73848.5	73860.8	12.3276	CSRU	CSRU	F		0	81.15	0	2102/3/5 13:43	2102/3/28 14:10		HISPANIC OR LATINO	Medicare	DIVORCED				55.8826	kg	86	bpm	120	mmHg	56	mmHg	18	insp/min	36.3	Deg.C	100	%	13.5	K/uL	8.5	%	85.6	%	174	K/uL	8.4	g/dL	14.2	%
65825	528	1	162803	239955	88269.4	88282.5	13.1501	CSRU	CSRU	M		0	58.42	0	2141/8/28 20:45	2141/9/18 15:15		WHITE	Medicare	SINGLE		172.72	cm	73.8448	kg	84	bpm	99	mmHg	55	mmHg	12	insp/min			96	%	12.3	K/uL					180	K/uL	9.3	g/dL	20.9	%
66405	529	1	131740	262264	92918.5	92920.8	2.2346	CSRU	CSRU	F		0	67.27	0	2154/5/7 17:49	2154/5/30 14:36		BLACK/AFRICAN AMERICAN	Medicaid	SINGLE		175.26	cm	125.736	kg	83	bpm	139	mmHg	64	mmHg	14	insp/min	35.9	Deg.C	100	%	13.8	K/uL					233	K/uL	9	g/dL	16.3	%
66483	530	1	178107	234528	106285	106290	4.2958	CCU	CCU	M		0	76.51	0	2190/12/29 7:25	2191/1/3 18:00		WHITE	Medicare	WIDOWED		183	cm	87.8155	kg	97	bpm	135	mmHg	75	mmHg	22	insp/min	36.3889	Deg.C	100	%	10.5	K/uL	10.4	%	87.8	%	217	K/uL	11	g/dL	13.2	%
66505	531	3	156748	264236	83935.8	83937.8	1.9532	MICU	MICU	F		0	53.22	0	2129/10/20 18:55	2129/10/22 18:25		WHITE	Medicare	WIDOWED																		20.9	K/uL	6.5	%	90.5	%	299	K/uL	11.4	g/dL	12	%
66827	532	1	198036	245370	108604	108607	2.206	CSRU	CSRU	M		0	76.92	0	2197/5/1 18:46	2197/5/10 14:00		UNABLE TO OBTAIN	Private	MARRIED		175.26	cm	76.0221	kg	70	bpm	104	mmHg	49	mmHg	14	insp/min	35.8889	Deg.C	100	%	12	K/uL					197	K/uL	7.6	g/dL	14.1	%
66957	533	1	150735	245083	99794.4	99797.9	3.5449	CSRU	CSRU	M		0	52.18	0	2173/3/16 16:55	2173/3/28 14:40		WHITE	Private	SINGLE		180	cm	136	kg	87	bpm	108	mmHg	67	mmHg	25	insp/min	36.5	Deg.C	97	%	8.8	K/uL					241	K/uL	9.9	g/dL	14	%
67393	534	1	146953	248497	74702.4	74703.5	1.0909	CSRU	CSRU	M		0	64.61	0	2104/7/7 15:56	2104/7/15 14:28		UNABLE TO OBTAIN	Medicare	DIVORCED		177.8	cm	84.2321	kg	95	bpm	99	mmHg	56	mmHg	14	insp/min	35.8	Deg.C	100	%	3.6	K/uL					80	K/uL	4.2	g/dL	14.5	%
67449	535	1	189128	273650	76751.4	76753.8	2.3441	CSRU	CSRU	M		0	65.33	0	2110/2/13 17:35	2110/2/22 17:18		WHITE	Medicare	MARRIED		187.96	cm	112.3	kg	72	bpm	103	mmHg	48	mmHg	14	insp/min	37.3	Deg.C	100	%	21.2	K/uL					173	K/uL	10.9	g/dL	13.6	%
67653	536	1	161341	291598	90059.4	90064.7	5.2448	CSRU	CSRU	M		0	73.78	0	2146/7/21 15:14	2146/8/2 17:22		WHITE	Medicare	MARRIED		177.8	cm	118.342	kg	65	bpm	100	mmHg	49	mmHg	13	insp/min			88	%	7.5	K/uL					149	K/uL	7.4	g/dL	16.6	%
68132	537	1	114932	272845	89850.4	89859.7	9.2186	CSRU	CSRU	F		0	81.39	0	2145/12/28 16:09	2146/1/14 14:30		WHITE	Medicare	SEPARATED		162.56	cm	59.8742	kg	92	bpm	123	mmHg	57	mmHg	10	insp/min	37.2222	Deg.C	100	%	10.5	K/uL					158	K/uL	9	g/dL	14.1	%
68391	538	4	152271	246973	88553.4	88562.7	9.3562	CCU	CCU	M	89215	1	65.86	0	2142/6/10 21:51	2142/6/23 12:30	661.639	WHITE	Medicare	SINGLE		187.96	cm	96.2977	kg	87	bpm	111	mmHg	63	mmHg	13	insp/min	37.5	Deg.C	86	%	15.8	K/uL					274	K/uL	6.4	g/dL	15.2	%
68641	539	1	180277	205910	79396.6	79397.8	1.1536	CSRU	CSRU	M		0	45.71	0	2117/5/12 21:15	2117/5/26 15:30		WHITE	Private	MARRIED				86	kg	73	bpm	106	mmHg	58	mmHg	14	insp/min	36.6111	Deg.C	100	%	20.6	K/uL					234	K/uL	14.1	g/dL	12.9	%
69011	540	1	141073	289165	93522.8	93536.4	13.6793	CCU	CSRU	F		0	75.16	0	2156/1/19 16:41	2156/2/4 16:18		BLACK/CAPE VERDEAN	Medicare	MARRIED		165	cm	63.3669	kg	87	bpm	97	mmHg	51	mmHg	16	insp/min	35.6	Deg.C	99	%	7.5	K/uL					85	K/uL	6.9	g/dL	16.2	%
69021	541	1	156698	251461	109644	109647	2.2005	CSRU	CSRU	M	109847	1	61.01	0	2200/3/7 19:42	2200/3/15 14:17	202.554	WHITE	Medicare	SINGLE		170	cm	105.279	kg	74	bpm	147	mmHg	71	mmHg	16	insp/min	36.4444	Deg.C	100	%	13.8	K/uL					133	K/uL	7.4	g/dL	14	%
71027	542	2	177845	250717	84496.7	84499.1	2.4245	MICU	MICU	F	85459	1	82.62	0	2131/5/4 15:59	2131/5/10 13:30	962.333	UNABLE TO OBTAIN	Medicare	WIDOWED		170	cm	73.4	kg	112	bpm	167	mmHg	70	mmHg	23	insp/min	36.2778	Deg.C	91	%	10.2	K/uL	8.1	%	83.2	%	202	K/uL	12.5	g/dL	15	%
71139	543	1	137539	257390	83699.8	83703.6	3.8454	CCU	CCU	F		0	89	0	2129/2/26 15:37	2129/3/8 17:32		WHITE	Medicare	MARRIED		151	cm	45	kg	90	bpm	122	mmHg	49	mmHg	16	insp/min	36.4444	Deg.C	98	%	14.9	K/uL					228	K/uL	12.1	g/dL	14.2	%
71536	544	1	134719	260695	88678.4	88679.9	1.477	CSRU	CSRU	M		0	75.25	0	2142/10/8 15:16	2142/10/20 16:55		WHITE	Medicare	MARRIED		178	cm	93.304	kg	55	bpm	95	mmHg	37	mmHg	12	insp/min	34.6	Deg.C	100	%	3.2	K/uL					172	K/uL	8.9	g/dL	13.5	%
72335	545	1	194640	239311	74546.5	74548.5	1.9692	CSRU	CSRU	F		0	61.67	0	2104/1/30 18:07	2104/2/11 16:30		HISPANIC/LATINO - PUERTO RICAN	Medicaid	MARRIED		149.86	cm	81.6	kg	80	bpm	132	mmHg	62	mmHg	14	insp/min	36.6	Deg.C	100	%	19.4	K/uL					149	K/uL	8.9	g/dL	14.6	%
72545	546	1	168785	262386	103292	103293	1.0635	MICU	MICU	M		0	95.16	0	2182/10/17 16:32	2182/10/23 15:17		WHITE	Medicare	MARRIED				88.4052	kg	63	bpm	137	mmHg	62	mmHg	15	insp/min	36.1111	Deg.C	97	%	13.6	K/uL	4	%	85	%	125	K/uL	12.9	g/dL	13.5	%
72623	547	1	107238	276717	74413.4	74414.7	1.2431	CSRU	CSRU	M		0	86.95	0	2103/9/21 18:54	2103/10/5 14:04		OTHER	Medicaid	MARRIED		163	cm	68.8553	kg	60	bpm	106	mmHg	50	mmHg	14	insp/min	36.2	Deg.C	100	%	10.1	K/uL					83	K/uL	10.3	g/dL	13.3	%
72883	548	1	119204	255687	78315.5	78316.7	1.2589	CSRU	CSRU	M		0	59.19	0	2114/5/28 17:48	2114/6/5 13:15		WHITE	Private	MARRIED		172.72	cm	103.782	kg	100	bpm	106	mmHg	71	mmHg	16	insp/min	37.1	Deg.C	99	%	22	K/uL					124	K/uL	13.6	g/dL	13.3	%
73055	549	1	137944	248678	104388	104392	4.1291	MICU	MICU	F		0	85.92	0	2185/10/12 0:55	2185/10/26 17:40		WHITE	Medicare	WIDOWED				63.5483	kg	106	bpm	187	mmHg	56	mmHg	20	insp/min	36.5556	Deg.C	95	%	5.3	K/uL					127	K/uL	10.1	g/dL	17.6	%
73322	550	1	180458	283148	82974.7	82983.7	8.9936	CSRU	CSRU	M	83019	1	76.39	0	2127/3/3 11:30	2127/3/26 11:06	44.268	WHITE	Private	MARRIED		178	cm	117.9	kg	91	bpm	150	mmHg	54	mmHg	26	insp/min	38.2222	Deg.C	93	%	20.2	K/uL					141	K/uL	9.1	g/dL	17.8	%
73572	551	1	168789	209346	88209	88211	2.0063	CCU	CCU	F	88214	1	89.01	1	2141/7/2 23:06	2141/7/7 23:10	5.0357	WHITE	Medicare	WIDOWED	2141/7/7 23:10			56.5	kg	77	bpm	118	mmHg	60	mmHg	21	insp/min	36.1111	Deg.C	100	%	14	K/uL	5.4	%	90.7	%	225	K/uL	8.3	g/dL	15.7	%
73595	552	1	198022	213458	88511.7	88522.8	11.0334	CSRU	CSRU	M		0	47.81	0	2142/4/25 18:49	2142/5/18 18:40		UNKNOWN/NOT SPECIFIED	Medicare	SINGLE		193.04	cm	109.769	kg	115	bpm	94	mmHg	48	mmHg	16	insp/min			98	%	28.5	K/uL					179	K/uL	7.8	g/dL	18.6	%
73905	553	1	105853	206672	92902.6	92903.6	1.0534	CCU	CCU	M		0	71.56	0	2154/5/8 10:26	2154/5/11 15:00		WHITE	Medicare	MARRIED		165.1	cm	72.8469	kg	70	bpm	129	mmHg	74	mmHg	14	insp/min	35.8333	Deg.C	96	%	4.5	K/uL					466	K/uL	7.6	g/dL	16.8	%
74402	554	1	191981	276477	87673.5	87675.5	2.006	CSRU	CSRU	M		0	64.84	0	2140/1/13 21:25	2140/1/19 17:00		WHITE	Medicaid	MARRIED		195.58	cm	95	kg	77	bpm	98	mmHg	48	mmHg	12	insp/min	36.9444	Deg.C	97	%	8.2	K/uL	15.5	%	80.4	%	128	K/uL	9	g/dL	13.8	%
74486	555	2	123243	244767	96547.4	96550.9	3.587	MICU	CCU	M		0	55.92	0	2164/5/1 8:34	2164/5/11 14:24		OTHER	Private	MARRIED		178	cm	89.2216	kg	103	bpm	145	mmHg	80	mmHg	31	insp/min	35.5556	Deg.C	97	%	22	K/uL					207	K/uL	15.2	g/dL	14.9	%
74514	556	1	124945	297810	93795.3	93797.9	2.5674	MICU	MICU	F		0	56.03	0	2156/10/18 6:46	2156/10/25 18:07		BLACK/AFRICAN AMERICAN	Medicare	SINGLE				78.3	kg	104	bpm	127	mmHg	60	mmHg	25	insp/min	36.5556	Deg.C	100	%	7.5	K/uL					173	K/uL	11.1	g/dL	14.9	%
75023	557	4	193996	279517	92425.4	92426.7	1.2925	CCU	MICU	M	92427	1	89	1	2153/1/17 8:54	2153/1/18 13:40	1.6271	BLACK/AFRICAN AMERICAN	Medicare	DIVORCED	2153/1/18 13:40			70	kg	66	bpm	141	mmHg	62	mmHg	12	insp/min		Deg.C	98	%	10.8	K/uL	10.1	%	86.2	%	123	K/uL	11.2	g/dL	14.1	%
75064	558	2	116225	270207	94226.5	94240.9	14.3523	CSRU	CSRU	M	94937	1	85.41	0	2157/12/23 12:40	2158/1/9 14:50	710.471	WHITE	Medicare	MARRIED		178	cm	99	kg	96	bpm	118	mmHg	76	mmHg	14	insp/min			90	%	11.8	K/uL	7.8	%	89	%	202	K/uL	13.8	g/dL	13	%
75194	559	1	167714	277272	74674.9	74677.8	2.8772	MICU	MICU	M		0	62.76	0	2104/6/3 20:26	2104/6/21 14:56		WHITE	Private	MARRIED		175.26	cm	99.7903	kg	76	bpm	149	mmHg	72	mmHg	22	insp/min	36.5	Deg.C	99	%	7.5	K/uL					208	K/uL	10.6	g/dL	15.4	%
75393	560	2	143149	284072	90805.5	90807.1	1.5999	CCU	CCU	M	90807	1	81.48	0	2148/8/11 11:14	2148/8/12 20:18	1.53	WHITE	Medicare	MARRIED				76	kg	99	bpm	96	mmHg	54	mmHg	20	insp/min	37.5556	Deg.C	90	%	14.9	K/uL	7.1	%	89.3	%	177	K/uL	10.1	g/dL	16.2	%
75435	561	2	136056	211435	105960	105983	22.7504	CCU	CCU	M	106109	1	67.82	0	2190/2/7 0:09	2190/3/3 13:30	148.989	WHITE	Private	MARRIED						109	bpm	93	mmHg	58	mmHg	32	insp/min	37.6667	Deg.C	88	%	11.3	K/uL	6.8	%	87.3	%	183	K/uL	10.1	g/dL	16.2	%
75510	562	2	111445	228239	88510	88521.2	11.2643	MICU	MICU	F	88522	1	78.22	1	2142/4/29 23:19	2142/5/11 2:45	12.0267	BLACK/AFRICAN AMERICAN	Medicare	WIDOWED	2142/5/11 2:45	163	cm	73.8	kg	109	bpm	106	mmHg	63	mmHg	20	insp/min	37.8333	Deg.C	100	%	6.2	K/uL	20.6	%	73	%	21	K/uL	10	g/dL	16.8	%
75972	563	1	148037	218496	106151	106154	2.3391	CSRU	CSRU	F		0	78.92	0	2190/8/9 17:05	2190/8/23 16:17		UNABLE TO OBTAIN	Medicare	WIDOWED		172.72	cm	70.6697	kg	67	bpm	118	mmHg	51	mmHg	14	insp/min	35.4444	Deg.C	100	%	19.1	K/uL					169	K/uL	9.6	g/dL	14.7	%
76547	564	3	171643	297858	73294.7	73305.9	11.196	TSICU	TSICU	F	73307	1	78.94	1	2100/9/1 17:27	2100/9/13 3:14	12.2716	WHITE	Medicare	WIDOWED	2100/9/13 3:14			67	kg	73	bpm	130	mmHg	66	mmHg	21	insp/min	36.1667	Deg.C	89	%	11	K/uL					210	K/uL	10	g/dL	16.2	%
76558	565	3	119695	245974	95181.7	95182.7	1.0267	TSICU	MICU	M		0	61.1	0	2160/8/4 16:45	2160/8/12 13:04		WHITE	Medicare	MARRIED				84.3228	kg	80	bpm	98	mmHg	53	mmHg	11	insp/min	37.3889	Deg.C	100	%	10.2	K/uL					248	K/uL	11.2	g/dL	13.2	%
76853	566	1	116498	231426	77755.4	77756.6	1.1907	CSRU	CSRU	M		0	50.43	0	2112/11/14 12:26	2112/11/23 18:30		WHITE	Medicaid	SINGLE		177.8	cm	91.8071	kg	86	bpm	104	mmHg	50	mmHg	14	insp/min	36.6667	Deg.C	100	%	10.9	K/uL					234	K/uL	10.2	g/dL	15.6	%
77703	567	1	123073	231379	88707.4	88712.9	5.4631	CSRU	CSRU	M		0	58.83	0	2142/11/5 16:02	2142/11/26 12:45		UNABLE TO OBTAIN	Medicare			165	cm	93.304	kg	80	bpm	121	mmHg	69	mmHg	18	insp/min			95	%	24.4	K/uL					172	K/uL	9.7	g/dL	14.8	%
78019	568	1	137087	226246	75599.6	75601.4	1.8186	CSRU	CSRU	M		0	64.47	0	2106/12/24 11:15	2106/12/28 16:00		WHITE	Private	MARRIED		177.8	cm	76.1128	kg	80	bpm	91	mmHg	50	mmHg	14	insp/min	36.6	Deg.C	100	%	14	K/uL	12.4	%	84.7	%	295	K/uL	7.6	g/dL	13.9	%
78292	569	1	188354	208509	81029.4	81039.9	10.4411	MICU	MICU	F	81043	1	72.19	1	2121/11/3 16:12	2121/11/18 16:02	13.5469	UNABLE TO OBTAIN	Medicare	MARRIED	2121/11/18 16:02			106	kg	90	bpm	155	mmHg	124	mmHg	22	insp/min	36.6667	Deg.C	92	%	15.6	K/uL	9	%	79	%	186	K/uL	12.2	g/dL	19.9	%
78559	570	1	143964	298855	82648.6	82649.7	1.1633	CSRU	CSRU	M		0	61.68	0	2126/4/9 18:15	2126/4/17 17:16		MULTI RACE ETHNICITY	Medicaid	DIVORCED		160.02	cm	66.8595	kg	80	bpm	133	mmHg	52	mmHg	12	insp/min	36.2	Deg.C	100	%	8.8	K/uL					118	K/uL	8.3	g/dL	16.6	%
78658	571	3	175001	284750	97160.3	97162.8	2.451	CCU	CCU	M		0	52.9	0	2166/1/4 7:22	2166/1/15 15:30		WHITE	Self Pay	DIVORCED				93.8029	kg	107	bpm	101	mmHg	64	mmHg	29	insp/min	36.6111	Deg.C	98	%	21.2	K/uL	19.8	%	75.9	%	305	K/uL	12.7	g/dL	14	%
78902	572	1	172221	283659	80765.4	80766.8	1.3348	CSRU	CSRU	F		0	61.29	0	2121/2/9 5:02	2121/2/19 14:00		WHITE	Private	SINGLE		162.56	cm	75.8406	kg	91	bpm	121	mmHg	58	mmHg	20	insp/min	35.9	Deg.C	98	%	10.3	K/uL					130	K/uL	11.2	g/dL	16.8	%
79365	573	1	143200	230917	87945.5	87950.6	5.1388	CSRU	CSRU	M		0	50.83	0	2140/10/6 14:32	2140/10/17 13:15		WHITE	Medicare	SEPARATED		180	cm	122.742	kg	80	bpm	151	mmHg	60	mmHg	12	insp/min	36.0556	Deg.C	100	%	7.5	K/uL	22.5	%	73.9	%	133	K/uL	9.9	g/dL	12.1	%
79392	574	1	153167	258205	98383.4	98392.7	9.2849	CSRU	CSRU	M		0	67.11	0	2169/5/4 19:31	2169/5/24 13:15		WHITE	Medicare	MARRIED		177	cm	104.099	kg	99	bpm	113	mmHg	51	mmHg	14	insp/min	36.6	Deg.C	100	%	8.2	K/uL					89	K/uL	10	g/dL	13.8	%
79585	575	1	113455	290704	75641.4	75646.5	5.0385	CSRU	CSRU	M	76079	1	74.7	0	2107/1/28 17:22	2107/2/14 18:08	437.573	WHITE	Private	MARRIED		160	cm	78.2447	kg	72	bpm	92	mmHg	44	mmHg	16	insp/min			100	%	10	K/uL					225	K/uL	10.4	g/dL	12.7	%
79677	576	1	185611	258332	79863.7	79869.8	6.0147	CCU	CCU	M		0	61.49	0	2118/8/27 15:43	2118/9/5 16:45		WHITE	Private	MARRIED		175.26	cm	98.7924	kg	83	bpm	111	mmHg	78	mmHg	19	insp/min	38.3889	Deg.C	99	%	20.8	K/uL	5.4	%	88.4	%	293	K/uL	13.2	g/dL	12.8	%
79826	577	1	127503	213452	73687.4	73688.9	1.5182	CSRU	CSRU	M		0	70.54	0	2101/9/26 5:09	2101/10/3 14:20		WHITE	Private	MARRIED		165.1	cm	101.786	kg	80	bpm	111	mmHg	56	mmHg	18	insp/min	36.1	Deg.C	95	%	15.2	K/uL	15.7	%	77.4	%	165	K/uL	10.2	g/dL	13.8	%
79922	578	1	185211	220820	108608	108610	1.1432	CSRU	CSRU	M		0	52.23	0	2197/5/5 14:03	2197/5/22 14:36		UNABLE TO OBTAIN	Medicare	MARRIED		182.88	cm	81.4652	kg	84	bpm	96	mmHg	44	mmHg	14	insp/min	36.7	Deg.C	100	%	14.7	K/uL					187	K/uL	8.7	g/dL	12.7	%
80602	579	4	190283	233400	85877.9	85882	4.0579	MICU	MICU	F	86084	1	71.63	0	2135/2/13 21:50	2135/2/28 15:44	206.089	BLACK/AFRICAN AMERICAN	Medicare	WIDOWED				41	kg	120	bpm	168	mmHg	106	mmHg	31	insp/min	36.4444	Deg.C	98	%	13.5	K/uL	9.8	%	83.8	%	625	K/uL	11.2	g/dL	12.5	%
81434	580	1	113836	231549	83318.1	83324.9	6.8798	CCU	CCU	M	83325	1	72.31	1	2128/2/11 1:26	2128/2/17 18:25	6.9389	MULTI RACE ETHNICITY	Medicare	MARRIED	2128/2/17 18:25			109.452	kg	99	bpm	105	mmHg	50	mmHg	18	insp/min	36.3333	Deg.C	100	%	10.6	K/uL	3.4	%	95	%	190	K/uL	9.5	g/dL	14.5	%
81904	581	3	145729	277027	87938.6	87941.8	3.1203	MICU	MICU	M		0	79.27	0	2140/10/5 15:02	2140/10/18 13:53		WHITE	Medicare	WIDOWED				65.9	kg	79	bpm	102	mmHg	56	mmHg	20	insp/min	36.6111	Deg.C	94	%	14.5	K/uL	6	%	83	%	216	K/uL	11.8	g/dL	14	%
82055	582	1	168021	223663	104163	104170	6.1391	CSRU	CSRU	M		0	60.24	0	2185/3/8 9:14	2185/3/18 13:42		BLACK/CAPE VERDEAN	Government	MARRIED		165.1	cm	75	kg	110	bpm	183	mmHg	149	mmHg	21	insp/min	36.2778	Deg.C	100	%	11.7	K/uL					171	K/uL	10.5	g/dL	13.6	%
82065	583	2	137855	266909	82155.9	82192.6	36.6273	CCU	CCU	M		0	39.91	0	2124/12/5 22:31	2125/1/11 12:00		WHITE	Medicare	SINGLE		177.8	cm	96.7966	kg	72	bpm	146	mmHg	107	mmHg	13	insp/min	36.3	Deg.C	92	%	11.3	K/uL					243	K/uL	9.6	g/dL	13.5	%
82091	584	1	171127	257913	79840.6	79846.9	6.2329	TSICU	TSICU	M		0	70.84	0	2118/7/30 2:06	2118/8/24 18:15		WHITE	Private	MARRIED		175.26	cm	122.8	kg	69	bpm	104	mmHg	39	mmHg	15	insp/min	36.6111	Deg.C	100	%	8.7	K/uL	3	%	93.9	%	211	K/uL	10.3	g/dL	17.9	%
82436	585	1	155071	227965	99010.5	99011.5	1.0002	CSRU	CSRU	M		0	77.58	0	2171/1/24 17:29	2171/2/4 14:00		UNKNOWN/NOT SPECIFIED	Medicare	MARRIED		175.26	cm	64.274	kg	82	bpm	120	mmHg	59	mmHg	15	insp/min	36.2	Deg.C	100	%	17.7	K/uL					252	K/uL	6.9	g/dL	14.3	%
82915	586	1	133798	203209	85433.4	85436.3	2.8529	CSRU	CSRU	M		0	69.17	0	2133/11/24 19:36	2133/12/1 12:45		WHITE	Medicare	SINGLE		170	cm	91.7	kg	78	bpm	122	mmHg	52	mmHg	14	insp/min	36.5	Deg.C	100	%	15.6	K/uL					135	K/uL	9.4	g/dL	14	%
83128	587	1	110577	273273	79179.4	79182.6	3.2452	CSRU	CSRU	F		0	70.95	0	2116/10/12 7:15	2116/10/17 17:42		WHITE	Medicare	MARRIED		160	cm	88.4959	kg	91	bpm	89	mmHg	46	mmHg	16	insp/min			100	%	11.4	K/uL	13.1	%	82.5	%	149	K/uL	7.9	g/dL	13.6	%
83191	588	1	116143	277016	76604.4	76605.7	1.2681	CSRU	CSRU	M		0	54.78	0	2109/9/24 7:15	2109/9/28 15:00		WHITE	Government	DIVORCED		167.64	cm	70.9	kg	91	bpm	137	mmHg	65	mmHg	18	insp/min	36.3	Deg.C	100	%	2.3	K/uL					138	K/uL	8.1	g/dL	12.9	%
83351	589	1	192751	275950	104145	104148	2.2265	CSRU	CSRU	M	104148	1	55.5	1	2185/2/15 23:07	2185/2/20 11:51	2.6138	WHITE	Medicaid	MARRIED	2185/2/20 11:51	182.88	cm	138.709	kg	80	bpm	137	mmHg	74	mmHg	14	insp/min	36.8	Deg.C	93	%	26.3	K/uL					287	K/uL	12.6	g/dL	14.7	%
84150	590	1	130592	219195	99504.5	99510.4	5.9067	CSRU	CSRU	F		0	65.23	0	2172/6/1 18:40	2172/6/17 13:58		WHITE	Medicare	SINGLE		168	cm	84.8218	kg	100	bpm	94	mmHg	53	mmHg	12	insp/min	36	Deg.C	99	%	10.8	K/uL					250	K/uL	11.5	g/dL	16.7	%
84681	591	1	160365	273135	101085	101087	2.4577	CCU	CCU	M		0	75.38	0	2176/10/2 20:26	2176/10/9 14:20		WHITE	Medicare	SINGLE				80.4219	kg	67	bpm	126	mmHg	86	mmHg	17	insp/min	36.5556	Deg.C	98	%	11.7	K/uL					220	K/uL	14.5	g/dL	14.6	%
85002	592	3	139924	232988	86077.8	86084.7	6.9033	CCU	CSRU	M		0	51.23	0	2135/9/1 18:08	2135/9/12 13:00		BLACK/AFRICAN AMERICAN	Private	DIVORCED		170.18	cm	81.1	kg	115	bpm	136	mmHg	78	mmHg	20	insp/min	37.0556	Deg.C	100	%	9.5	K/uL					274	K/uL	13.1	g/dL	13.9	%
85196	593	2	184649	291367	106324	106326	2.5746	MICU	MICU	M	106326	1	83.78	1	2191/2/5 12:09	2191/2/7 0:00	2.492	HISPANIC OR LATINO	Medicare	MARRIED	2191/2/7 0:00			94	kg	63	bpm	108	mmHg	53	mmHg	25	insp/min	36.7778	Deg.C	100	%	14.1	K/uL	9	%	86.3	%	342	K/uL	6.2	g/dL	17	%
85456	594	1	165409	295601	85633.4	85634.7	1.2568	CSRU	CSRU	F		0	65.25	0	2134/6/7 19:34	2134/6/18 14:50		WHITE	Medicare	SINGLE		170	cm	109.769	kg	80	bpm	105	mmHg	49	mmHg	14	insp/min	35.8	Deg.C	100	%	8.1	K/uL					203	K/uL	8.7	g/dL	15.2	%
85489	595	1	147564	209136	73767.8	73777.5	9.7341	CCU	CCU	M		0	58.04	0	2101/12/9 15:47	2102/1/5 16:10		UNABLE TO OBTAIN	Self Pay	MARRIED		182.88	cm	98.9739	kg	116	bpm	96	mmHg	44	mmHg	16	insp/min	36.5	Deg.C	100	%	8.7	K/uL	13.3	%	82.5	%	304	K/uL	10.7	g/dL	14	%
85659	596	1	159430	266563	104308	104311	3.0387	CCU	CCU	M		0	77.69	0	2185/7/30 15:31	2185/8/4 17:00		WHITE	Medicare	MARRIED				80.2	kg	86	bpm	145	mmHg	101	mmHg	16	insp/min	35.3333	Deg.C	96	%	13.5	K/uL	3.3	%	94.8	%	279	K/uL	12.1	g/dL	13.9	%
85971	597	1	156393	280690	105383	105402	19.1489	CCU	CSRU	F		0	80.54	0	2188/7/9 18:06	2188/8/1 13:43		WHITE	Medicare	WIDOWED		152	cm	65.7709	kg	59	bpm	137	mmHg	37	mmHg	23	insp/min	36.2778	Deg.C	98	%	5.5	K/uL					187	K/uL	12.2	g/dL	13.5	%
86158	598	1	197812	223563	91746.9	91749.7	2.7881	CSRU	CSRU	M	91750	1	65.01	1	2151/3/10 12:10	2151/3/13 12:24	3.0919	WHITE	Medicare	MARRIED	2151/3/13 12:24	178	cm	103	kg	128	bpm	107	mmHg	72	mmHg	20	insp/min	36.3333	Deg.C	79	%	11	K/uL					89	K/uL	10.8	g/dL	17.5	%
86291	599	1	168035	266101	98195.4	98198.5	3.0815	CSRU	CSRU	M		0	85.02	0	2168/10/31 16:33	2168/11/9 17:10		ASIAN	Medicare	MARRIED		167.64	cm	53.0703	kg	96	bpm	149	mmHg	71	mmHg	16	insp/min	36.5556	Deg.C	99	%	13.6	K/uL					132	K/uL	8	g/dL	15.3	%
86315	600	3	126935	282613	83569.5	83575.1	5.5784	CCU	CCU	M	83575	1	60.64	1	2128/10/19 12:08	2128/10/24 12:00	5.4921	WHITE	Private	SINGLE	2128/10/24 12:00					87	bpm	178	mmHg	109	mmHg	31	insp/min	35.0556	Deg.C	99	%	19.9	K/uL	6.7	%	89.5	%	350	K/uL	15.4	g/dL	13.4	%
86702	601	1	193223	254524	108009	108012	2.9615	CSRU	CSRU	F		0	58.07	0	2195/9/17 15:54	2195/9/24 15:24		WHITE	Medicaid	SINGLE		160	cm	93	kg	70	bpm	165	mmHg	71	mmHg	17	insp/min	36.4	Deg.C	100	%	11.3	K/uL					185	K/uL	9.2	g/dL	13.5	%
86821	602	1	161523	215459	75638.8	75647.9	9.1602	SICU	SICU	F		0	69.24	0	2107/2/1 18:26	2107/2/18 18:30		WHITE	Private	MARRIED						78	bpm	105	mmHg	79	mmHg	19	insp/min	36	Deg.C	100	%	9.6	K/uL					274	K/uL	8.6	g/dL	21.8	%
86846	603	1	127198	232318	96913.4	96916.5	3.1717	CSRU	CSRU	M		0	70.6	0	2165/4/23 18:19	2165/5/7 15:40		UNKNOWN/NOT SPECIFIED	Medicare	SINGLE		178	cm	78.5168	kg	70	bpm	111	mmHg	40	mmHg	9	insp/min			100	%	13.6	K/uL					201	K/uL	6.4	g/dL	16	%
87821	604	1	167313	206781	96809.8	96811	1.1295	MICU	MICU	F		0	86.3	0	2165/1/18 18:08	2165/1/24 14:43		WHITE	Medicare	MARRIED				71	kg	57	bpm	139	mmHg	67	mmHg	16	insp/min	35.3333	Deg.C	98	%	9.8	K/uL					186	K/uL	11.1	g/dL	15.7	%
88046	605	1	133826	213309	74666.6	74667.8	1.1568	CSRU	CSRU	M		0	56.3	0	2104/6/4 15:19	2104/6/10 14:55		WHITE	Private	MARRIED		175.26	cm	81.8281	kg	98	bpm	128	mmHg	50	mmHg	8	insp/min	35.8333	Deg.C	100	%	12.2	K/uL	21.2	%	76.2	%	131	K/uL	8.9	g/dL	14	%
88406	606	1	153141	238291	88014.5	88015.6	1.1428	CSRU	CSRU	M		0	66.21	0	2140/12/10 16:49	2140/12/25 17:30		WHITE	Medicare	MARRIED		172.72	cm	84.2321	kg	80	bpm	102	mmHg	60	mmHg	16	insp/min	36.4	Deg.C	100	%	13	K/uL					113	K/uL	7	g/dL	14	%
88594	607	1	180199	275694	76759.6	76764.5	4.9302	CCU	CSRU	M		0	59.64	0	2110/2/25 23:15	2110/3/7 19:00		WHITE	Private	DIVORCED		175	cm	110.2	kg	91	bpm	110	mmHg	60	mmHg	16	insp/min	38	Deg.C	95	%	11	K/uL	18.6	%	72.4	%	245	K/uL	12	g/dL	13.2	%
88731	608	1	122595	274918	74111.4	74115.5	4.0323	CSRU	CSRU	M		0	49.15	0	2102/11/16 5:08	2102/12/2 13:05		UNABLE TO OBTAIN	Private	MARRIED		167.64	cm	78.2447	kg	80	bpm	94	mmHg	46	mmHg	16	insp/min	36.7778	Deg.C	100	%	12.4	K/uL					122	K/uL	6.7	g/dL	16.4	%
88909	609	1	190505	270294	93381.6	93386.6	4.9716	CCU	CCU	M	93386	1	44.92	1	2155/8/31 11:49	2155/9/4 12:28	4.3959	WHITE	Medicaid		2155/9/4 12:28			100	kg	102	bpm	86	mmHg	52	mmHg	40	insp/min	34.5	Deg.C	72	%	24.9	K/uL					429	K/uL	12.9	g/dL	16.4	%
89167	610	1	194892	244259	95295.5	95296.6	1.0533	CSRU	CSRU	M		0	56.99	0	2160/11/20 17:34	2160/12/1 16:55		WHITE	Medicaid	SINGLE		175.26	cm	83.0074	kg	80	bpm	111	mmHg	47	mmHg	16	insp/min	36.6667	Deg.C	100	%	9.1	K/uL	22.8	%	69	%	130	K/uL	10	g/dL	15.2	%
89328	611	1	160853	221152	80661.6	80665.5	3.8936	CSRU	CSRU	F		0	80.31	0	2120/11/1 22:51	2120/11/12 17:00		UNABLE TO OBTAIN	Medicare					61.87	kg	82	bpm	109	mmHg	23	mmHg	15	insp/min			95	%	17.5	K/uL					137	K/uL	12	g/dL	14.7	%
89528	612	1	120508	256750	82360.5	82379.6	19.1024	CSRU	CSRU	F		0	64.2	0	2125/6/25 15:49	2125/8/4 11:50		WHITE	Private	MARRIED		160.02	cm	79.8323	kg	69	bpm	104	mmHg	60	mmHg	8	insp/min	35.9444	Deg.C	100	%	18.1	K/uL					207	K/uL	11.5	g/dL	13.1	%
89536	613	1	115997	237319	104901	104905	3.2907	CSRU	CSRU	M	105067	1	59.46	0	2187/3/13 22:29	2187/3/22 14:45	165.579	WHITE	Medicaid	SINGLE		178	cm	67.7667	kg	87	bpm	133	mmHg	72	mmHg	14	insp/min	37.7778	Deg.C	100	%	12.8	K/uL					140	K/uL	7.5	g/dL	13.5	%
89873	614	1	179348	273121	109773	109779	5.0901	CSRU	CSRU	F		0	53.93	0	2200/7/13 21:27	2200/8/5 14:00		WHITE	Private	MARRIED		170	cm	108.771	kg	90	bpm	142	mmHg	78	mmHg	18	insp/min	37.4	Deg.C	100	%	8.7	K/uL					183	K/uL	8.4	g/dL	13.6	%
90057	615	1	155797	288944	92119.4	92122.8	3.3839	CSRU	CSRU	M		0	66.41	0	2152/3/13 19:16	2152/3/23 14:30		WHITE	Medicare	WIDOWED		178	cm	95.2	kg	84	bpm	125	mmHg	64	mmHg	25	insp/min	36.8333	Deg.C	100	%	11.3	K/uL					244	K/uL	7.6	g/dL	12.7	%
90121	616	1	196464	246914	100957	100960	2.3415	CSRU	CSRU	M		0	82.52	0	2176/5/21 14:54	2176/6/2 15:30		WHITE	Medicare	MARRIED		175	cm	96.7966	kg	81	bpm	81	mmHg	48	mmHg	16	insp/min	37.3889	Deg.C	100	%	12.4	K/uL					250	K/uL	10.3	g/dL	13.5	%
90237	617	1	166236	246138	87667.4	87671.5	4.0346	CSRU	CSRU	M		0	76.02	0	2140/1/3 1:42	2140/1/15 13:30		WHITE	Medicare	WIDOWED		175.26	cm	90.8092	kg	84	bpm	106	mmHg	64	mmHg	14	insp/min	36.7	Deg.C	100	%	8.8	K/uL	13.5	%	76.6	%	146	K/uL	7.8	g/dL	14.1	%
90339	618	1	167810	224494	101610	101612	1.1618	CSRU	CSRU	F		0	69.23	0	2178/3/6 16:11	2178/3/16 15:22		WHITE	Medicare	MARRIED		152	cm	59.6928	kg	71	bpm	92	mmHg	53	mmHg	14	insp/min	34.2	Deg.C	99	%	6.2	K/uL					91	K/uL	8.8	g/dL	13.4	%
90688	619	1	162391	288600	92644.5	92648.5	3.9786	CSRU	CSRU	F	93747	1	84.31	0	2153/8/21 20:05	2153/8/31 11:25	1102.52	WHITE	Medicare	WIDOWED		157	cm	70.2615	kg	83	bpm	139	mmHg	68	mmHg	11	insp/min	35.7	Deg.C	100	%	5.4	K/uL					132	K/uL	11.3	g/dL	15.1	%
90725	620	1	193555	223198	105174	105175	1.178	CSRU	CSRU	M		0	51.82	0	2187/12/7 17:44	2187/12/17 16:00		HISPANIC/LATINO - CUBAN	Self Pay	MARRIED		165.1	cm	79.8	kg	70	bpm	108	mmHg	57	mmHg	8	insp/min	36.2778	Deg.C	100	%	18.7	K/uL	19.6	%	75.8	%	183	K/uL	10.4	g/dL	13.7	%
91004	621	4	165086	265425	108658	108659	1.0971	SICU	SICU	M	108659	1	74.61	1	2197/6/27 16:54	2197/6/28 15:00	1.2946	HISPANIC OR LATINO	Private	SINGLE	2197/6/28 15:00			98.7924	kg	58	bpm	204	mmHg	72	mmHg	11	insp/min	36.6111	Deg.C	100	%	12.6	K/uL					314	K/uL	12.6	g/dL	13.7	%
91295	622	1	158759	202639	96174	96196.6	22.617	MICU	SICU	M	96197	1	66.35	1	2163/4/21 12:00	2163/5/16 13:57	22.992	WHITE	Medicare	MARRIED	2163/5/16 13:57	173	cm	144.696	kg	115	bpm	92	mmHg	63	mmHg	22	insp/min	38.2222	Deg.C	93	%	18.5	K/uL					198	K/uL	12.4	g/dL	15.8	%
91458	623	1	190457	273804	105593	105597	3.2266	CSRU	CSRU	M		0	76.58	0	2189/2/2 17:15	2189/2/11 13:00		WHITE	Medicare	MARRIED		178	cm	83.8239	kg	80	bpm	129	mmHg	67	mmHg	16	insp/min	36.6	Deg.C	100	%	9.9	K/uL	14	%	81.3	%	128	K/uL	7.6	g/dL	14.7	%
91635	624	1	196160	235534	97361.8	97365.6	3.7907	CCU	CSRU	F		0	86.02	0	2166/7/24 18:35	2166/7/30 14:45		UNKNOWN/NOT SPECIFIED	Medicare	WIDOWED		163	cm	62.8679	kg	61	bpm	132	mmHg	34	mmHg	11	insp/min	36.4444	Deg.C	98	%	8.6	K/uL					138	K/uL	11.7	g/dL	13.9	%
91819	625	1	184658	299557	101713	101717	3.5264	CSRU	CSRU	M		0	62.99	0	2178/6/19 20:04	2178/7/1 12:20		WHITE	Medicare	MARRIED		177.8	cm	90.8092	kg	84	bpm	171	mmHg	83	mmHg	12	insp/min	35.6	Deg.C	95	%	10.7	K/uL	16.1	%	80.2	%	191	K/uL	8.7	g/dL	14.1	%
91831	626	1	177630	284106	105080	105082	1.3585	CSRU	CSRU	M		0	74.85	0	2187/9/8 15:15	2187/9/16 13:52		UNKNOWN/NOT SPECIFIED	Medicare	SINGLE		177.8	cm	81.2384	kg	64	bpm	96	mmHg	38	mmHg		insp/min	36.8889	Deg.C	99	%	8.2	K/uL					192	K/uL	10.2	g/dL	14.1	%
92554	627	1	169935	216695	107320	107327	7.7619	CSRU	CSRU	F		0	69.88	0	2193/10/25 23:33	2193/11/6 14:50		WHITE	Medicare	WIDOWED		165	cm	65.8616	kg	80	bpm	118	mmHg	51	mmHg	18	insp/min	37	Deg.C	91	%	12.1	K/uL					112	K/uL	7.7	g/dL	15.3	%
92650	628	1	122979	247418	109778	109780	1.2206	CSRU	CSRU	M		0	60.59	0	2200/7/16 23:22	2200/7/28 16:34		WHITE	Medicare	DIVORCED		167.64	cm	67.3	kg	80	bpm	95	mmHg	48	mmHg	14	insp/min	37.6667	Deg.C	99	%	14.8	K/uL					220	K/uL	9.5	g/dL	13.8	%
92668	629	1	139283	272947	76753.4	76754.8	1.4005	CSRU	CSRU	M		0	71.91	0	2110/2/13 23:28	2110/2/25 14:30		WHITE	Medicare	MARRIED		177.8	cm	86.4093	kg	76	bpm	158	mmHg	53	mmHg	14	insp/min	36.7778	Deg.C	97	%	19.6	K/uL					313	K/uL	8.2	g/dL	13.9	%
92764	630	1	186377	202718	84576.4	84578.5	2.1114	CSRU	CSRU	M	84634	1	68.32	0	2131/7/13 12:39	2131/8/15 16:14	57.6123	HISPANIC/LATINO - DOMINICAN	Medicare	WIDOWED		165.1	cm	60.8721	kg	80	bpm	112	mmHg	55	mmHg	14	insp/min	35.8	Deg.C	100	%	8.5	K/uL					161	K/uL	8	g/dL	15.3	%
93025	631	1	191543	279798	86449.4	86451.7	2.2417	CSRU	CSRU	M	86491	1	89.01	0	2136/9/3 8:27	2136/9/13 13:35	41.5799	WHITE	Medicare	WIDOWED		180	cm	63	kg	81	bpm	94	mmHg	40	mmHg	14	insp/min	35.9	Deg.C	100	%	4.1	K/uL					63	K/uL	8.8	g/dL	17.8	%
93187	632	1	121896	238500	80363.1	80364.9	1.8338	MICU	MICU	M	80412	1	70.91	0	2120/1/9 1:54	2120/2/1 16:15	48.9191	WHITE	Private	MARRIED				80.3	kg	114	bpm	102	mmHg	54	mmHg	20	insp/min	37.3889	Deg.C	97	%	1.5	K/uL	12	%	60	%	52	K/uL	5.9	g/dL	18.5	%
93966	633	1	102165	242054	73666.2	73669.7	3.5154	CCU	CSRU	M		0	66.75	0	2101/8/31 19:48	2101/9/14 13:45		WHITE	Medicare	MARRIED		182.88	cm	91.6257	kg	79	bpm	97	mmHg	69	mmHg	18	insp/min	36.5	Deg.C	98	%	11.2	K/uL					177	K/uL	8.8	g/dL	12.6	%
95561	634	2	152354	248121	77619.6	77625.7	6.0813	CSRU	CSRU	M		0	65.71	0	2112/7/5 7:15	2112/7/22 16:45		WHITE	Medicare	DIVORCED		175.26	cm	94	kg	68	bpm	123	mmHg	41	mmHg	22	insp/min	37.7778	Deg.C	96	%	16.5	K/uL					462	K/uL	9.3	g/dL	15.2	%
95688	635	1	190190	218128	86830.6	86832.6	1.964	CSRU	CSRU	F		0	74.08	0	2137/9/16 20:08	2137/9/27 17:50		WHITE	Medicare	WIDOWED		170.18	cm	81.3291	kg	82	bpm	131	mmHg	56	mmHg	9	insp/min	36.1667	Deg.C	100	%	9.7	K/uL					206	K/uL	7.6	g/dL	14.1	%
95986	636	1	145250	257124	79025.5	79049.5	23.9672	CCU	CSRU	F	79072	1	74.09	0	2116/5/11 11:46	2116/6/4 10:40	46.5087	UNABLE TO OBTAIN	Medicare	MARRIED		165.1	cm	76.2489	kg	92	bpm	100	mmHg	78	mmHg	23	insp/min			94	%	24.5	K/uL	8	%	83	%	268	K/uL	12.1	g/dL	14.4	%
95995	637	1	170306	275448	85651.4	85652.7	1.2995	CSRU	CSRU	M		0	67.28	0	2134/6/27 15:32	2134/7/9 16:30		WHITE	Medicare	MARRIED		185	cm	98.9739	kg	81	bpm	134	mmHg	72	mmHg	14	insp/min	35.9444	Deg.C	100	%	10.4	K/uL					128	K/uL	10.7	g/dL	13.9	%
96098	638	1	179908	238215	91254.5	91255.9	1.4251	CSRU	CSRU	M		0	72.35	0	2149/10/30 18:24	2149/11/8 15:56		WHITE	Medicare	MARRIED		182.88	cm	67.9481	kg	82	bpm	100	mmHg	50	mmHg	10	insp/min	37.1	Deg.C	100	%	11.3	K/uL					116	K/uL	7.6	g/dL	13	%
96686	639	3	175190	292588	77412.8	77414.9	2.088	MICU	MICU	F		0	38.19	0	2111/12/11 18:36	2111/12/15 17:04		BLACK/AFRICAN AMERICAN	Medicaid	SINGLE		155	cm	48.489	kg	70	bpm	126	mmHg	75	mmHg	13	insp/min	35.3333	Deg.C	100	%	24	K/uL					646	K/uL	8	g/dL	17.7	%
96817	640	1	121000	218042	78020.5	78021.8	1.2911	CSRU	CSRU	M		0	69.64	0	2113/8/10 12:15	2113/8/14 15:00		OTHER	Private	MARRIED		173	cm	77.8365	kg	80	bpm	112	mmHg	54	mmHg	10	insp/min	35.8889	Deg.C	100	%	8.8	K/uL					170	K/uL	8.4	g/dL	14.8	%
96958	641	2	102063	219136	84454	84482.7	28.6798	MICU	MICU	M		0	66.76	0	2131/3/22 23:25	2131/4/20 15:40		WHITE	Private	MARRIED		175.26	cm	85.3207	kg	120	bpm	142	mmHg	53	mmHg	26	insp/min	36.3889	Deg.C	100	%	19.6	K/uL	6.1	%	91.4	%	395	K/uL	9.7	g/dL	13.8	%
97271	642	1	135659	285948	96408.5	96413.8	5.2839	CSRU	CSRU	M		0	81.81	0	2163/12/12 13:43	2163/12/21 17:00		WHITE	Medicare			175	cm	100.289	kg	84	bpm	112	mmHg	45	mmHg	16	insp/min	35.2778	Deg.C	100	%	16.6	K/uL	18.1	%	77.9	%	170	K/uL	7.2	g/dL	14.8	%
97327	643	2	121397	234366	101244	101248	4.0537	CCU	CCU	M	101267	1	66	0	2177/3/10 16:59	2177/3/20 18:17	23.17	UNKNOWN/NOT SPECIFIED	Medicare	MARRIED				115.67	kg	93	bpm	119	mmHg	73	mmHg	17	insp/min	36.7778	Deg.C	98	%	11	K/uL					302	K/uL	11	g/dL	17.1	%
97381	644	4	156288	274114	104757	104777	19.9045	MICU	MICU	F		0	48.54	0	2186/10/22 15:52	2186/11/22 19:13		OTHER	Medicare	SINGLE		147	cm	93.2132	kg	106	bpm	93	mmHg	41	mmHg	28	insp/min	35.9444	Deg.C	100	%	7.9	K/uL	10.2	%	88.1	%	288	K/uL	9	g/dL	13.1	%
98003	645	1	188840	249900	110114	110116	1.3303	CSRU	CSRU	M		0	75.41	0	2201/6/16 12:26	2201/6/29 13:00		WHITE	Medicare	DIVORCED		182	cm	102.058	kg	79	bpm	106	mmHg	47	mmHg	12	insp/min	36.9444	Deg.C	100	%	7.8	K/uL					144	K/uL	7.6	g/dL	15.4	%
98403	646	1	103933	268979	84615.4	84616.7	1.2159	CSRU	CSRU	M		0	73.33	0	2131/8/29 12:14	2131/9/8 16:20		WHITE	Medicare	MARRIED		178	cm	92.4875	kg	88	bpm	104	mmHg	48	mmHg	16	insp/min	36.3889	Deg.C	100	%	31.2	K/uL	8	%	87	%	224	K/uL	9.4	g/dL	17.5	%
98514	647	2	101117	269040	80971.8	80994.5	22.6365	CCU	MICU	M	81474	1	74.67	0	2121/9/8 20:12	2121/10/1 10:00	502.157	WHITE	Medicare	WIDOWED		180.34	cm	99.7903	kg	62	bpm	129	mmHg	55	mmHg	28	insp/min	33.2222	Deg.C	96	%	1.4	K/uL	5	%	65	%	85	K/uL	8.6	g/dL	17.3	%
98664	648	1	150793	296829	81057.5	81065.6	8.0658	CSRU	CSRU	M		0	69.23	0	2121/11/28 20:26	2121/12/16 16:44		WHITE	Private	SEPARATED		167.64	cm	97.7945	kg	112	bpm	88	mmHg	47	mmHg	12	insp/min	36.8	Deg.C	100	%	10	K/uL					194	K/uL	7.8	g/dL	12.5	%
99356	649	1	142412	220093	79302.4	79305.6	3.2067	CSRU	CSRU	F		0	70.66	0	2117/2/8 16:48	2117/2/18 11:35		WHITE	Private	WIDOWED		172.72	cm	117.571	kg	80	bpm	120	mmHg	55	mmHg	14	insp/min	36.3889	Deg.C	98	%	6.5	K/uL	20	%	63	%	133	K/uL	7.4	g/dL	14.3	%
99485	650	1	198458	233161	91198.4	91200.7	2.2192	CSRU	CSRU	M		0	67.1	0	2149/9/3 7:19	2149/9/12 14:35		WHITE	Private	MARRIED		157	cm	63.3669	kg	80	bpm	124	mmHg	62	mmHg	12	insp/min	37.0556	Deg.C	100	%	5.1	K/uL					104	K/uL	8.8	g/dL	13.5	%
99809	651	1	154672	214592	97191.5	97192.8	1.2469	CSRU	CSRU	M		0	69.92	0	2166/2/4 13:15	2166/2/8 15:20		WHITE	Medicare	SINGLE		165	cm	81.4198	kg	64	bpm	100	mmHg	46	mmHg	11	insp/min	35.4	Deg.C	100	%	6.9	K/uL					48	K/uL	5.9	g/dL	13.6	%
10005817	652	1	20626031	32604416	85087.4	85089.8	2.3591	Cardiac Vascular Intensive Care Unit (CVICU)	Cardiac Vascular Intensive Care Unit (CVICU)	M	85853	1	66	0	2132/12/12 1:43	2132/12/20 15:04	765.604	WHITE	Medicare	MARRIED				90.8092	kg	80	bpm	126	mmHg	51	mmHg	15	insp/min	36.2	Deg.C	100	%	12.1	K/uL	9.2	%	83.9	%	226	K/uL	6.3	g/dL	14.8	%
10013310	653	1	27682188	31203589	92534.8	92535.9	1.09675	Coronary Care Unit (CCU)	Coronary Care Unit (CCU)	F	92732	1	70	0	2153/5/6 18:03	2153/5/13 13:45	197.23	BLACK/AFRICAN	Medicare	SINGLE				72.9	kg	58	bpm	119	mmHg	57	mmHg	20	insp/min	36.7778	Deg.C	97	%	16.7	K/uL					271	K/uL	9.3	g/dL	18.6	%
10015931	654	1	22130791	37093652	101258	101263	4.84409	Medical/Surgical Intensive Care Unit (MICU/SICU)	Medical/Surgical Intensive Care Unit (MICU/SICU)	M	101263	1	87	1	2177/3/24 21:47	2177/3/29 14:15	5.0909	WHITE	Medicare	MARRIED	2177/3/29 14:15			59.3752	kg	110	bpm	82	mmHg	52	mmHg	28	insp/min	36.3333	Deg.C	87	%	9.7	K/uL	1.43	K/uL	68.9	%	52	K/uL	7.6	g/dL	14.6	%
10030746	655	1	22297761	39243130	98441.5	98442.7	1.20277	Cardiac Vascular Intensive Care Unit (CVICU)	Cardiac Vascular Intensive Care Unit (CVICU)	M		0	62	0	2169/7/6 19:07	2169/7/12 12:00		WHITE	Other	MARRIED				75.3417	kg	74	bpm	109	mmHg	55	mmHg		insp/min	36.3333	Deg.C	100	%	9.4	K/uL	1.27	K/uL	77.6	%	132	K/uL	11	g/dL	11.9	%
10047587	656	1	25215637	35837839	101409	101411	2.41188	Coronary Care Unit (CCU)	Coronary Care Unit (CCU)	M		0	74	0	2177/8/22 20:26	2177/8/29 14:20		WHITE	Medicare	SINGLE				80.4219	kg	59	bpm	139	mmHg	89	mmHg	16	insp/min	37.0556	Deg.C	96	%	11.7	K/uL					220	K/uL	14.5	g/dL	14.6	%
10054716	657	2	25339060	33668354	86344.8	86350.9	6.03789	Medical Intensive Care Unit (MICU)	Medical Intensive Care Unit (MICU)	M		0	61	0	2136/5/25 19:43	2136/6/3 14:19		UNKNOWN	Other					106.776	kg	95	bpm	173	mmHg	73	mmHg	20	insp/min	37.4444	Deg.C	100	%	31.1	K/uL	1.24	K/uL	95	%	196	K/uL	11.4	g/dL	15.3	%
10055344	658	2	29209451	35736966	99286.8	99288.8	2.00574	Coronary Care Unit (CCU)	Coronary Care Unit (CCU)	M	99289	1	83	1	2171/10/31 19:37	2171/11/2 17:05	2.181	BLACK/CAPE VERDEAN	Other	MARRIED	2171/11/2 17:05			76.8385	kg	85	bpm	102	mmHg	33	mmHg	25	insp/min	35.7778	Deg.C	100	%	9.2	K/uL					293	K/uL	8.7	g/dL	16.2	%
10070201	659	1	29368106	36555798	87859.5	87865.7	6.16922	Cardiac Vascular Intensive Care Unit (CVICU)	Cardiac Vascular Intensive Care Unit (CVICU)	M		0	74	0	2140/7/15 18:24	2140/7/27 11:57		WHITE	Medicare	SINGLE				115.938	kg	80	bpm	94	mmHg	48	mmHg	15	insp/min	35.7222	Deg.C	100	%	10.8	K/uL	1.16	K/uL	83.6	%	146	K/uL	11.2	g/dL	13.3	%
10071281	660	4	23232447	33217215	94238.9	94240.5	1.64359	Coronary Care Unit (CCU)	Coronary Care Unit (CCU)	M	94374	1	88	0	2158/1/4 21:01	2158/1/6 11:50	135.123	WHITE	Other	WIDOWED				64.773	kg	64	bpm	134	mmHg	66	mmHg	16	insp/min	35.8889	Deg.C	100	%	9.3	K/uL	17.3	%	66.6	%	359	K/uL	9.1	g/dL	16.4	%
10078805	661	1	20434240	30950523	101741	101743	1.39681	Medical/Surgical Intensive Care Unit (MICU/SICU)	Medical/Surgical Intensive Care Unit (MICU/SICU)	M	101743	1	83	1	2178/7/21 4:04	2178/7/22 16:44	1.675	WHITE	Other	WIDOWED	2178/7/22 16:44			105	kg	92	bpm	90	mmHg	55	mmHg	32	insp/min	36.8333	Deg.C	97	%	22.7	K/uL		%	82	%	240	K/uL	11.4	g/dL	15.6	%
10104730	662	1	23949226	33077547	102234	102240	5.32437	Cardiac Vascular Intensive Care Unit (CVICU)	Cardiac Vascular Intensive Care Unit (CVICU)	F		0	69	0	2179/11/20 19:24	2179/12/13 14:00		WHITE	Other	SINGLE				82.826	kg	91	bpm	108	mmHg	59	mmHg	28	insp/min	35.6	Deg.C	100	%	21.4	K/uL	2.27	K/uL	83.1	%	204	K/uL	8.2	g/dL	14.4	%
10109150	663	1	24071719	36142655	90741.4	90742.9	1.58461	Cardiac Vascular Intensive Care Unit (CVICU)	Cardiac Vascular Intensive Care Unit (CVICU)	M		0	75	0	2148/6/4 15:39	2148/6/13 14:10		WHITE	Medicare	SINGLE				89.8113	kg	102	bpm	102	mmHg	59	mmHg	17	insp/min	35.9	Deg.C	100	%	9.8	K/uL	28	%	66.8	%	183	K/uL	8.1	g/dL	13.5	%
10112984	664	1	20721573	31093528	95191.4	95195.6	4.20454	Cardiac Vascular Intensive Care Unit (CVICU)	Cardiac Vascular Intensive Care Unit (CVICU)	M	95425	1	62	0	2160/8/14 5:45	2160/8/18 14:54	233.583	WHITE	Medicare	SINGLE				86.0011	kg	88	bpm	102	mmHg	60	mmHg		insp/min	36.8333	Deg.C	100	%	28.5	K/uL	7.2	%	83.5	%	125	K/uL	6.4	g/dL	15.9	%
10123231	665	1	20138170	34165631	77219.4	77221.5	2.03411	Cardiac Vascular Intensive Care Unit (CVICU)	Cardiac Vascular Intensive Care Unit (CVICU)	M		0	65	0	2111/6/1 10:08	2111/6/5 17:00		WHITE - OTHER EUROPEAN	Medicare	SINGLE				93.8029	kg	81	bpm	155	mmHg	92	mmHg	19	insp/min	37.1111	Deg.C	93	%	16.4	K/uL	4.03	K/uL	79.2	%	255	K/uL	12.8	g/dL	13.8	%
10145959	666	1	28967821	32899729	92322.5	92323.5	1.04391	Cardiac Vascular Intensive Care Unit (CVICU)	Cardiac Vascular Intensive Care Unit (CVICU)	M		0	70	0	2152/10/5 13:39	2152/10/11 17:50		ASIAN - ASIAN INDIAN	Other	MARRIED				89.6	kg	87	bpm	132	mmHg	60	mmHg	16	insp/min	37.1667	Deg.C	100	%	7	K/uL	20.2	%	75.6	%	222	K/uL	10.4	g/dL	14.1	%
10150912	667	1	29648297	35714185	92484.5	92487.7	3.28199	Cardiac Vascular Intensive Care Unit (CVICU)	Cardiac Vascular Intensive Care Unit (CVICU)	F		0	71	0	2153/3/17 7:15	2153/3/29 15:00		WHITE	Medicare	MARRIED		157.48	cm	70	kg	87	bpm	96	mmHg	58	mmHg	16	insp/min	35	Deg.C	100	%	18	K/uL	15.9	%	78.2	%	181	K/uL	6.2	g/dL	15.6	%
10152414	668	4	27578173	34547307	110853	110856	2.23876	Medical/Surgical Intensive Care Unit (MICU/SICU)	Coronary Care Unit (CCU)	M	110856	1	54	1	2203/7/2 16:49	2203/7/5 8:09	2.7365	WHITE - OTHER EUROPEAN	Other	MARRIED	2203/7/5 8:09			98.2027	kg	80	bpm	101	mmHg	82	mmHg	27	insp/min	36.4444	Deg.C	100	%	23.1	K/uL	6.7	%	88.3	%	508	K/uL	10.9	g/dL	13.6	%
10159585	669	2	25118261	38341580	92872.6	92879.8	7.22657	Coronary Care Unit (CCU)	Coronary Care Unit (CCU)	M	92880	1	59	1	2154/4/9 10:31	2154/4/16 13:49	7.4215	BLACK/AFRICAN AMERICAN	Medicare	MARRIED	2154/4/16 13:49			0.997903	kg	95	bpm	151	mmHg	70	mmHg	27	insp/min	36.5556	Deg.C	92	%	12.5	K/uL					227	K/uL	11.6	g/dL	12.9	%
10169726	670	1	22012406	35268649	95195.4	95196.8	1.32719	Cardiac Vascular Intensive Care Unit (CVICU)	Cardiac Vascular Intensive Care Unit (CVICU)	M		0	66	0	2160/8/13 14:45	2160/8/26 16:30		WHITE	Other	MARRIED				92.6236	kg	108	bpm	95	mmHg	45	mmHg	14	insp/min	35.7	Deg.C	96	%	8.8	K/uL	19.1	%	72.9	%	92	K/uL	7.3	g/dL	14.7	%
10173670	671	1	21801929	32131292	82208.4	82222.1	13.6394	Coronary Care Unit (CCU)	Medical Intensive Care Unit (MICU)	F		0	73	0	2125/1/26 9:19	2125/2/16 14:00		WHITE	Medicare	SINGLE																		19.5	K/uL	4.9	%	91.4	%	288	K/uL	12	g/dL	13	%
10206125	672	1	20196752	30697808	88133.9	88135	1.05918	Surgical Intensive Care Unit (SICU)	Surgical Intensive Care Unit (SICU)	M	88135	1	73	1	2141/4/18 21:09	2141/4/19 20:15	1.0778	WHITE	Medicare	MARRIED	2141/4/19 20:15			62.0514	kg	65	bpm	96	mmHg	36	mmHg	37	insp/min	35.6	Deg.C	99	%	25.6	K/uL					285	K/uL	7.8	g/dL	18.6	%
10224171	673	1	22869503	30353595	105612	105616	3.46409	Cardiac Vascular Intensive Care Unit (CVICU)	Cardiac Vascular Intensive Care Unit (CVICU)	M	106105	1	79	0	2189/2/16 19:38	2189/3/3 15:40	492.596	WHITE	Other	MARRIED				62.8679	kg	96	bpm	100	mmHg	41	mmHg	14	insp/min	34.1111	Deg.C	100	%	6.9	K/uL	11.7	%	81	%	79	K/uL	8.7	g/dL	15.6	%
10232836	674	1	26893765	38279645	83573.4	83574.7	1.24659	Cardiac Vascular Intensive Care Unit (CVICU)	Cardiac Vascular Intensive Care Unit (CVICU)	M		0	49	0	2128/10/21 18:19	2128/10/28 13:40		WHITE	Medicare	MARRIED				118.569	kg	60	bpm	125	mmHg	53	mmHg	16	insp/min	36.5556	Deg.C	100	%	9.4	K/uL	19.8	%	71.3	%	160	K/uL	8.6	g/dL	18.9	%
10239721	675	1	25809631	39699488	81966.8	81968.8	1.95008	Cardiac Vascular Intensive Care Unit (CVICU)	Cardiac Vascular Intensive Care Unit (CVICU)	F		0	81	0	2124/5/26 1:00	2124/6/20 19:02		WHITE	Medicare	WIDOWED				56.3	kg	53	bpm	157	mmHg	55	mmHg	15	insp/min	36.5556	Deg.C	98	%	10.6	K/uL					392	K/uL	7.4	g/dL	15.1	%
10241953	676	1	22702536	35274804	96689.5	96691.8	2.21924	Cardiac Vascular Intensive Care Unit (CVICU)	Cardiac Vascular Intensive Care Unit (CVICU)	M		0	46	0	2164/9/20 12:38	2164/9/25 16:50		WHITE	Other	MARRIED				135.715	kg	91	bpm	146	mmHg	78	mmHg	11	insp/min	36.9444	Deg.C	100	%	14.2	K/uL					335	K/uL	15.6	g/dL	14.6	%
10247690	677	1	24858476	31807172	84014.5	84019.7	5.21726	Cardiac Vascular Intensive Care Unit (CVICU)	Cardiac Vascular Intensive Care Unit (CVICU)	F	85317	1	83	0	2130/1/7 12:23	2130/1/13 15:37	1302.48	WHITE	Medicare	MARRIED				60.3731	kg	74	bpm	132	mmHg	95	mmHg	19	insp/min	36.5	Deg.C	99	%	10	K/uL	27.1	%	64.7	%	195	K/uL	11.4	g/dL	13.2	%
10257063	678	1	27740574	37420619	88235.4	88238.7	3.34613	Cardiac Vascular Intensive Care Unit (CVICU)	Cardiac Vascular Intensive Care Unit (CVICU)	M		0	68	0	2141/7/24 1:18	2141/8/3 14:27		WHITE	Medicare	MARRIED				109.769	kg	81	bpm	103	mmHg	55	mmHg	14	insp/min	37.0556	Deg.C	93	%	26.2	K/uL	3.75	K/uL	77.3	%	246	K/uL	14.4	g/dL	12.1	%
10260297	679	1	27553316	31598080	87286.4	87288.8	2.33755	Cardiac Vascular Intensive Care Unit (CVICU)	Cardiac Vascular Intensive Care Unit (CVICU)	M		0	62	0	2138/12/20 0:09	2138/12/27 17:02		WHITE	Other	MARRIED				103.782	kg	70	bpm	101	mmHg	59	mmHg	15	insp/min	36.8889	Deg.C	97	%	15.7	K/uL	2.7	K/uL	77.3	%	154	K/uL	10.4	g/dL	12.7	%
10268465	680	1	26971392	37580514	91235	91237.4	2.39664	Coronary Care Unit (CCU)	Coronary Care Unit (CCU)	M		0	72	0	2149/10/14 23:27	2149/11/8 15:30		WHITE	Medicare	MARRIED				85.0032	kg	98	bpm	127	mmHg	75	mmHg	14	insp/min	36.6667	Deg.C	99	%	12.3	K/uL	10	%	83	%	213	K/uL	14.2	g/dL	13.3	%
10299054	681	1	24484688	36298831	91832.5	91834	1.49499	Cardiac Vascular Intensive Care Unit (CVICU)	Cardiac Vascular Intensive Care Unit (CVICU)	M		0	66	0	2151/5/29 16:48	2151/6/8 18:15		WHITE	Medicare	MARRIED				81.0116	kg	95	bpm	114	mmHg	47	mmHg	18	insp/min	36.4444	Deg.C	100	%	11.9	K/uL	2.91	K/uL	68.8	%	209	K/uL	9.1	g/dL	14.6	%
10318823	682	1	22023800	35733722	82948.4	82949.4	1.01777	Cardiac Vascular Intensive Care Unit (CVICU)	Cardiac Vascular Intensive Care Unit (CVICU)	M		0	56	0	2127/1/31 13:35	2127/2/11 15:48		UNKNOWN	Medicare	SINGLE				112.763	kg	80	bpm	105	mmHg	64	mmHg	16	insp/min	36.3889	Deg.C	99	%	13.8	K/uL	30.7	%	62.2	%	106	K/uL	16.1	g/dL	12.6	%
10329288	683	1	22371163	32605936	85316.1	85318.7	2.63084	Coronary Care Unit (CCU)	Cardiac Vascular Intensive Care Unit (CVICU)	M		0	81	0	2133/7/29 17:16	2133/8/6 14:00		WHITE	Medicare	MARRIED				103.782	kg	68	bpm	146	mmHg	56	mmHg	14	insp/min	37	Deg.C	96	%	5.5	K/uL					155	K/uL	11.7	g/dL	14.1	%
10329745	684	4	20173197	37958387	108454	108458	3.87748	Coronary Care Unit (CCU)	Coronary Care Unit (CCU)	M	108458	1	53	1	2196/12/5 23:43	2196/12/9 19:20	3.9847	UNABLE TO OBTAIN	Medicare	SINGLE	2196/12/9 19:20			91.8071	kg	82	bpm	133	mmHg	99	mmHg	20	insp/min	31.7778	Deg.C	98	%	21.5	K/uL					242	K/uL	10.8	g/dL	14.8	%
10363313	685	1	27886356	34620605	95472.4	95482.9	10.4411	Medical Intensive Care Unit (MICU)	Medical Intensive Care Unit (MICU)	F	95486	1	70	1	2161/5/20 16:10	2161/6/4 16:02	13.5469	UNABLE TO OBTAIN	Medicare	MARRIED	2161/6/4 16:02			105.778	kg	90	bpm	155	mmHg	124	mmHg	22	insp/min	36.6667	Deg.C	92	%	12.5	K/uL	6.7	%	87.1	%	143	K/uL	9.3	g/dL	19.9	%
10367718	686	1	22264834	33398298	106722	106726	3.81535	Cardiac Vascular Intensive Care Unit (CVICU)	Cardiac Vascular Intensive Care Unit (CVICU)	F		0	53	0	2192/3/5 7:42	2192/3/20 11:54		BLACK/AFRICAN AMERICAN	Other	SINGLE				90.401	kg	80	bpm	113	mmHg	56	mmHg	20	insp/min	36	Deg.C	100	%	10.6	K/uL					110	K/uL	10.2	g/dL	14.6	%
10373824	687	1	27677881	34440488	87494.8	87513.6	18.8102	Trauma SICU (TSICU)	Trauma SICU (TSICU)	F	90347	1	83	0	2139/7/12 8:29	2139/8/7 14:30	2852.18	WHITE	Medicare	MARRIED				49.8952	kg	68	bpm	126	mmHg	46	mmHg	15	insp/min	35.8889	Deg.C	100	%	5.9	K/uL					323	K/uL	10	g/dL	13.3	%
10386454	688	1	28877629	39779998	99355.4	99358.5	3.0815	Cardiac Vascular Intensive Care Unit (CVICU)	Cardiac Vascular Intensive Care Unit (CVICU)	M		0	84	0	2172/1/4 16:33	2172/1/13 17:10		ASIAN	Medicare	MARRIED				53.0703	kg	96	bpm	149	mmHg	71	mmHg	16	insp/min	36.5556	Deg.C	99	%	13.6	K/uL					132	K/uL	6	g/dL	15.3	%
10398333	689	4	24769108	32157501	98832	98833.9	1.96887	Trauma SICU (TSICU)	Trauma SICU (TSICU)	F		0	67	0	2170/7/31 12:00	2170/8/14 17:02		WHITE	Medicare	DIVORCED				99.7903	kg	120	bpm	146	mmHg	80	mmHg	32	insp/min	36.7222	Deg.C	87	%	10.9	K/uL					243	K/uL	9.1	g/dL	14	%
10411149	690	3	26400739	38175848	91460.1	91462.7	2.59874	Surgical Intensive Care Unit (SICU)	Surgical Intensive Care Unit (SICU)	M		0	68	0	2150/5/28 0:16	2150/5/31 19:20		WHITE	Medicare	MARRIED				109.769	kg	90	bpm	151	mmHg	67	mmHg	25	insp/min	36.3	Deg.C	100	%	27.9	K/uL	7.9	%	81.3	%	385	K/uL	11.2	g/dL	13.3	%
10416715	691	1	24843066	34310308	102745	102772	27.3504	Trauma SICU (TSICU)	Trauma SICU (TSICU)	F		0	69	0	2181/4/19 14:55	2181/8/19 14:05		UNKNOWN	Medicaid	WIDOWED				106	kg	90	bpm	71	mmHg	43	mmHg	23	insp/min	36.5	Deg.C	93	%	2.7	K/uL	18	%	76	%	37	K/uL	4.8	g/dL	15.7	%
10417271	692	1	20548684	32844127	101516	101519	2.0585	Cardiac Vascular Intensive Care Unit (CVICU)	Cardiac Vascular Intensive Care Unit (CVICU)	M		0	80	0	2177/11/30 21:01	2177/12/15 16:17		WHITE	Medicare	MARRIED				65.8616	kg	96	bpm	120	mmHg	53	mmHg	13	insp/min	35.1	Deg.C	100	%	12.4	K/uL	14.4	%	77.7	%	158	K/uL	9.2	g/dL	15.1	%
10468777	693	1	29537749	31004365	91169.6	91170.7	1.09745	Cardiac Vascular Intensive Care Unit (CVICU)	Cardiac Vascular Intensive Care Unit (CVICU)	M		0	53	0	2149/8/5 0:00	2149/8/14 18:10		UNKNOWN	Other	MARRIED				99.7903	kg	61	bpm	131	mmHg	71	mmHg	17	insp/min	36.6667	Deg.C	100	%	11.8	K/uL					173	K/uL	11.5	g/dL	13.1	%
10469316	694	1	23534643	34586869	79532.7	79536.5	3.77243	Cardiac Vascular Intensive Care Unit (CVICU)	Cardiac Vascular Intensive Care Unit (CVICU)	F		0	59	0	2117/9/30 16:48	2117/10/6 18:49		WHITE	Medicaid	DIVORCED				63.5	kg	78	bpm	144	mmHg	75	mmHg	13	insp/min	36.5556	Deg.C	96	%	10.8	K/uL	14.8	%	78.9	%	239	K/uL	14.9	g/dL	13.6	%
10494276	695	1	24342575	37806229	83364.4	83365.7	1.28958	Cardiac Vascular Intensive Care Unit (CVICU)	Cardiac Vascular Intensive Care Unit (CVICU)	M		0	63	0	2128/3/24 17:32	2128/4/1 15:30		WHITE	Medicare	SINGLE				95.209	kg	74	bpm	113	mmHg	54	mmHg	12	insp/min	36.5556	Deg.C	100	%	16.6	K/uL	9.6	%	85	%	201	K/uL	8.5	g/dL	15	%
10507163	696	1	22661528	34017091	78950.4	78953.6	3.22053	Cardiac Vascular Intensive Care Unit (CVICU)	Cardiac Vascular Intensive Care Unit (CVICU)	M		0	48	0	2116/2/22 17:05	2116/3/2 15:37		OTHER	Other	MARRIED				127.233	kg	81	bpm	87	mmHg	49	mmHg	13	insp/min	37	Deg.C	92	%	17.7	K/uL					264	K/uL	8.9	g/dL	13.8	%
10520608	697	1	20056344	33312952	101518	101521	3.08155	Cardiac Vascular Intensive Care Unit (CVICU)	Cardiac Vascular Intensive Care Unit (CVICU)	M		0	78	0	2177/12/3 20:34	2177/12/14 17:05		UNKNOWN	Medicaid					74.8427	kg	80	bpm	173	mmHg	75	mmHg	18	insp/min			100	%	4.3	K/uL	36.1	%	61.1	%	30	K/uL	8.6	g/dL	15.1	%
10525376	698	2	29961953	38498358	103282	103286	3.12936	Coronary Care Unit (CCU)	Coronary Care Unit (CCU)	F	103286	1	91	1	2182/10/9 11:18	2182/10/12 12:50	3.5277	WHITE	Other	MARRIED	2182/10/12 12:50	152.4	cm	86	kg	77	bpm	130	mmHg	60	mmHg	22	insp/min	36.5	Deg.C	90	%	15.5	K/uL					308	K/uL	11.3	g/dL	14.6	%
10528291	699	1	24109075	35964110	108764	108768	3.90975	Cardiac Vascular Intensive Care Unit (CVICU)	Cardiac Vascular Intensive Care Unit (CVICU)	F		0	46	0	2197/10/5 16:40	2197/10/26 13:30		WHITE	Other	MARRIED				63.0493	kg	61	bpm	120	mmHg	52	mmHg		insp/min	36.5	Deg.C	100	%	8.6	K/uL					141	K/uL	11.3	g/dL	14.1	%
10541600	700	1	24519789	39806522	91636.4	91639.7	3.36024	Cardiac Vascular Intensive Care Unit (CVICU)	Cardiac Vascular Intensive Care Unit (CVICU)	M		0	74	0	2150/11/18 21:28	2150/11/26 12:48		UNKNOWN	Medicare	MARRIED				73.8448	kg	80	bpm	93	mmHg	49	mmHg	18	insp/min	36.5	Deg.C	100	%	6.2	K/uL	1.44	K/uL	65.3	%	154	K/uL	7.3	g/dL	13.4	%
10542559	701	1	21483911	33469569	90738.6	90739.9	1.3095	Cardiac Vascular Intensive Care Unit (CVICU)	Cardiac Vascular Intensive Care Unit (CVICU)	F		0	78	0	2148/6/2 23:13	2148/6/9 13:33		HISPANIC/LATINO - DOMINICAN	Other	DIVORCED				67.8574	kg	86	bpm	98	mmHg	51	mmHg	15	insp/min	36.3889	Deg.C	100	%	13.8	K/uL	3.03	K/uL	71.6	%	134	K/uL	8.1	g/dL	13.7	%
10558762	702	4	28667500	38040576	104431	104432	1.02403	Surgical Intensive Care Unit (SICU)	Surgical Intensive Care Unit (SICU)	M	104432	1	76	1	2185/11/30 16:54	2185/12/1 15:00	1.2215	HISPANIC OR LATINO	Other	SINGLE	2185/12/1 15:00			98.7924	kg	58	bpm	204	mmHg	72	mmHg	11	insp/min	36.6111	Deg.C	100	%	12.6	K/uL					314	K/uL	12.6	g/dL	13.7	%
10559499	703	1	29161897	34864358	104925	104926	1.04213	Cardiac Vascular Intensive Care Unit (CVICU)	Cardiac Vascular Intensive Care Unit (CVICU)	M		0	68	0	2187/4/6 16:19	2187/4/12 19:00		WHITE - OTHER EUROPEAN	Medicare	SINGLE				86.3186	kg	80	bpm	104	mmHg	57	mmHg	17	insp/min	36.5	Deg.C	100	%	13.3	K/uL	2.13	K/uL	69	%	85	K/uL	14.4	g/dL	12.6	%
10565616	704	2	21618127	35303418	78450	78453.5	3.51344	Coronary Care Unit (CCU)	Coronary Care Unit (CCU)	M	78470	1	47	1	2114/10/13 23:50	2114/11/2 13:25	20.0045	WHITE	Other	MARRIED	2114/11/2 13:25			127	kg	89	bpm	117	mmHg	58	mmHg	23	insp/min	37	Deg.C	93	%	15.8	K/uL	0.16	K/uL	98	%	330	K/uL	9.7	g/dL	16.5	%
10576646	705	2	22924618	34307010	100028	100030	2.18035	Medical Intensive Care Unit (MICU)	Medical Intensive Care Unit (MICU)	F		0	70	0	2173/11/10 17:21	2173/11/15 14:05		ASIAN	Medicare	MARRIED				58.6	kg	80	bpm	92	mmHg	75	mmHg	17	insp/min	36.6667	Deg.C	100	%	11	K/uL	26.5	%	65.8	%	189	K/uL	15	g/dL	13.1	%
10608343	706	1	27302315	39698989	99047.5	99048.7	1.18821	Cardiac Vascular Intensive Care Unit (CVICU)	Cardiac Vascular Intensive Care Unit (CVICU)	M		0	78	0	2171/3/1 20:35	2171/3/10 14:10		UNKNOWN	Medicare	MARRIED				69.5357	kg	61	bpm	105	mmHg	48	mmHg	15	insp/min	36.5556	Deg.C	100	%	8.4	K/uL	15	%	79.8	%	168	K/uL	10.6	g/dL	13.1	%
10612635	707	1	28974695	32285961	90359.4	90360.6	1.19374	Cardiac Vascular Intensive Care Unit (CVICU)	Cardiac Vascular Intensive Care Unit (CVICU)	M		0	58	0	2147/5/16 23:54	2147/5/30 16:31		HISPANIC/LATINO - DOMINICAN	Medicaid	MARRIED				78.2447	kg	80	bpm	100	mmHg	61	mmHg	15	insp/min	36.5556	Deg.C	100	%	12	K/uL	21.9	%	73.3	%	160	K/uL	8.5	g/dL	13	%
10618339	708	1	26145445	39256561	97067.4	97068.7	1.32017	Cardiac Vascular Intensive Care Unit (CVICU)	Cardiac Vascular Intensive Care Unit (CVICU)	M		0	65	0	2165/10/1 0:00	2165/10/8 13:35		WHITE	Other	MARRIED				101.106	kg	89	bpm	115	mmHg	64	mmHg	15	insp/min	36.8889	Deg.C	100	%	21.9	K/uL	3.46	K/uL	80	%	135	K/uL	13.6	g/dL	13.5	%
10635366	709	1	21645152	38084655	87094.4	87100.6	6.23546	Cardiac Vascular Intensive Care Unit (CVICU)	Cardiac Vascular Intensive Care Unit (CVICU)	M		0	73	0	2138/6/13 15:30	2138/6/23 18:20		WHITE	Other	MARRIED				112.763	kg	76	bpm	111	mmHg	54	mmHg	13	insp/min	36	Deg.C	100	%	11.3	K/uL	10.8	%	83.1	%	112	K/uL	6.7	g/dL	12.9	%
10639500	710	1	26565321	31643878	79196.5	79199.3	2.83488	Trauma SICU (TSICU)	Trauma SICU (TSICU)	M		0	25	0	2116/10/28 0:38	2116/11/9 17:45		BLACK/AFRICAN AMERICAN	Other	SINGLE				183.523	kg	96	bpm	118	mmHg	104	mmHg	24	insp/min	36.6111	Deg.C	96	%	4.1	K/uL	1.25	K/uL	74.7	%	177	K/uL	8.7	g/dL	14.5	%
10643530	711	2	27131312	30640850	94263.8	94269.4	5.58404	Trauma SICU (TSICU)	Trauma SICU (TSICU)	M	94270	1	46	1	2158/1/28 23:17	2158/2/4 2:27	6.1909	WHITE	Other	MARRIED	2158/2/4 2:27			122	kg	117	bpm	104	mmHg	57	mmHg	28	insp/min	37.5556	Deg.C	100	%	10.8	K/uL					358	K/uL	11	g/dL	12.7	%
10648758	712	1	25578020	38638712	84810.4	84812.6	2.17763	Cardiac Vascular Intensive Care Unit (CVICU)	Cardiac Vascular Intensive Care Unit (CVICU)	F		0	86	0	2132/3/8 15:25	2132/3/22 14:30		UNKNOWN	Other					74.2	kg	74	bpm	95	mmHg	48	mmHg	16	insp/min	35.8	Deg.C	100	%	10.3	K/uL	11.8	%	80.4	%	162	K/uL	6.6	g/dL	14.6	%
10656271	713	1	24211702	37645123	90534.5	90538.6	4.09769	Cardiac Vascular Intensive Care Unit (CVICU)	Cardiac Vascular Intensive Care Unit (CVICU)	M		0	74	0	2147/11/9 16:30	2147/11/20 14:00		WHITE - OTHER EUROPEAN	Medicare	MARRIED				75.8406	kg	65	bpm	115	mmHg	59	mmHg	16	insp/min	36.3333	Deg.C	100	%	15.9	K/uL	16.8	%	76.3	%	208	K/uL	6.2	g/dL	14.6	%
10658139	714	1	27870863	36446053	83282.6	83286.5	3.89362	Cardiac Vascular Intensive Care Unit (CVICU)	Cardiac Vascular Intensive Care Unit (CVICU)	F		0	81	0	2128/1/5 22:51	2128/1/16 17:00		UNABLE TO OBTAIN	Medicare					61.87	kg	82	bpm	109	mmHg	23	mmHg	15	insp/min			95	%	14.5	K/uL					117	K/uL	7.8	g/dL	14.8	%
10659015	715	1	27825917	34239798	90005.5	90006.8	1.3056	Cardiac Vascular Intensive Care Unit (CVICU)	Cardiac Vascular Intensive Care Unit (CVICU)	M		0	76	0	2146/5/29 14:30	2146/6/10 14:40		WHITE	Medicare	MARRIED				66.8595	kg	80	bpm	124	mmHg	57	mmHg	15	insp/min	36.8889	Deg.C	100	%	13.1	K/uL	1.52	K/uL	81.7	%	166	K/uL	10.3	g/dL	13.5	%
10672760	716	2	29544909	33273368	87863.8	87866.9	3.10494	Cardiac Vascular Intensive Care Unit (CVICU)	Cardiac Vascular Intensive Care Unit (CVICU)	M		0	43	0	2140/7/21 21:16	2140/7/28 17:20		WHITE	Other	SINGLE				99.9718	kg	81	bpm	130	mmHg	106	mmHg	24	insp/min	36.8333	Deg.C	93	%	7.6	K/uL	1.6	K/uL	78.4	%	366	K/uL	12.1	g/dL	12.8	%
10680114	717	1	27213293	35553378	78218.4	78221	2.63514	Cardiac Vascular Intensive Care Unit (CVICU)	Cardiac Vascular Intensive Care Unit (CVICU)	F		0	79	0	2114/2/14 20:05	2114/3/1 17:56		UNKNOWN	Medicare	MARRIED				54.7032	kg	80	bpm	113	mmHg	56	mmHg	20	insp/min	36.3333	Deg.C	99	%	14.9	K/uL	2.42	K/uL	75.2	%	195	K/uL	7.4	g/dL	13	%
10682684	718	1	22505131	33358417	99832.5	99834.6	2.10553	Cardiac Vascular Intensive Care Unit (CVICU)	Cardiac Vascular Intensive Care Unit (CVICU)	M		0	57	0	2173/4/27 15:46	2173/5/6 22:10		WHITE	Other	SINGLE				93.8029	kg	81	bpm	170	mmHg	87	mmHg		insp/min	36.0556	Deg.C	100	%	7	K/uL	18.9	%	74.2	%	133	K/uL	10.8	g/dL	12.3	%
10688510	719	2	28805457	31618429	95977.5	95983.6	6.03007	Coronary Care Unit (CCU)	Coronary Care Unit (CCU)	M	96910	1	57	0	2162/10/8 15:47	2162/10/21 20:44	932.47	UNKNOWN	Other	MARRIED				125.736	kg	96	bpm	109	mmHg	60	mmHg	16	insp/min	36.3333	Deg.C	93	%	15.1	K/uL					213	K/uL	15.8	g/dL	15	%
10702069	720	1	25296418	31377837	81613.7	81616.6	2.90025	Cardiac Vascular Intensive Care Unit (CVICU)	Cardiac Vascular Intensive Care Unit (CVICU)	F	82644	1	67	0	2123/6/11 18:11	2123/6/17 11:45	1030.32	UNABLE TO OBTAIN	Medicare	DIVORCED				67.8574	kg	91	bpm	115	mmHg	70	mmHg	14	insp/min	36.6667	Deg.C	96	%	7.6	K/uL					119	K/uL	8	g/dL	14.7	%
10706377	721	1	29551518	34462883	83270.4	83273.5	3.124	Cardiac Vascular Intensive Care Unit (CVICU)	Cardiac Vascular Intensive Care Unit (CVICU)	M		0	52	0	2127/12/18 21:32	2127/12/30 16:00		WHITE	Medicare	SINGLE				113.443	kg	80	bpm	109	mmHg	57	mmHg	15	insp/min	36.6667	Deg.C	100	%	12.4	K/uL	12.6	%	78.9	%	172	K/uL	8.5	g/dL	15.1	%
10717732	722	1	28230313	31204540	106869	106875	5.83785	Medical Intensive Care Unit (MICU)	Medical Intensive Care Unit (MICU)	F		0	50	0	2192/8/3 20:46	2192/8/12 16:50		OTHER	Other	MARRIED				58.8763	kg	97	bpm	147	mmHg	56	mmHg	29	insp/min	37.1667	Deg.C	96	%	39.7	K/uL	1.8	%	95.9	%	337	K/uL	7.8	g/dL	14.1	%
10719064	723	2	25842167	32500302	93928.5	93942.9	14.3523	Cardiac Vascular Intensive Care Unit (CVICU)	Cardiac Vascular Intensive Care Unit (CVICU)	M		0	85	0	2157/2/28 12:40	2157/3/17 14:50		WHITE	Medicare	MARRIED				98.7924	kg	96	bpm	118	mmHg	76	mmHg	14	insp/min			90	%	11.8	K/uL	7.8	%	89	%	202	K/uL	13.8	g/dL	13	%
10724345	724	2	24917253	39431744	93100.6	93101.9	1.28707	Cardiac Vascular Intensive Care Unit (CVICU)	Cardiac Vascular Intensive Care Unit (CVICU)	F		0	60	0	2154/11/17 12:15	2154/12/1 17:00		WHITE	Medicare	MARRIED				59.1938	kg	84	bpm	92	mmHg	49	mmHg	20	insp/min	36.6111	Deg.C	94	%	7.1	K/uL					167	K/uL	7.6	g/dL	17.4	%
10725599	725	1	25856558	38689541	96014.6	96023.3	8.68152	Cardiac Vascular Intensive Care Unit (CVICU)	Cardiac Vascular Intensive Care Unit (CVICU)	F	96024	1	81	1	2162/11/15 15:26	2162/11/24 0:38	9.3553	WHITE	Medicare	WIDOWED	2162/11/24 0:38			61.6886	kg	74	bpm	127	mmHg	76	mmHg	16	insp/min	36.5556	Deg.C	100	%	8.5	K/uL	11.2	%	81.8	%	239	K/uL	10.3	g/dL	13.3	%
10731211	726	1	20254898	38386680	90607.5	90609.5	1.99274	Cardiac Vascular Intensive Care Unit (CVICU)	Cardiac Vascular Intensive Care Unit (CVICU)	M		0	71	0	2148/1/23 16:29	2148/1/30 15:00		WHITE	Medicare	MARRIED				71.849	kg	71	bpm	95	mmHg	50	mmHg	16	insp/min	36.5	Deg.C	100	%	16.1	K/uL	2.21	K/uL	82.2	%	133	K/uL	8.2	g/dL	14.1	%
10733381	727	1	23759589	34067416	104811	104813	1.47987	Cardiac Vascular Intensive Care Unit (CVICU)	Cardiac Vascular Intensive Care Unit (CVICU)	M		0	61	0	2186/12/12 16:02	2186/12/21 17:15		UNKNOWN	Other					88.8134	kg	81	bpm	117	mmHg	55	mmHg	15	insp/min	36.6667	Deg.C	100	%	13.1	K/uL	2.93	K/uL	74.2	%	135	K/uL	10.8	g/dL	12.6	%
10749008	728	1	29317137	31431413	103323	103325	2.02258	Medical/Surgical Intensive Care Unit (MICU/SICU)	Medical/Surgical Intensive Care Unit (MICU/SICU)	F		0	58	0	2182/11/18 16:49	2182/11/30 21:30		WHITE	Medicare	MARRIED				63.8	kg	96	bpm	180	mmHg	160	mmHg	21	insp/min	36.7778	Deg.C	98	%	16.4	K/uL					360	K/uL	8.6	g/dL	14.2	%
10753245	729	1	26749521	36366194	92793.7	92795.8	2.08295	Cardiac Vascular Intensive Care Unit (CVICU)	Cardiac Vascular Intensive Care Unit (CVICU)	M		0	47	0	2154/1/14 18:49	2154/2/6 18:40		UNKNOWN	Other	SINGLE				109.769	kg	115	bpm	94	mmHg	48	mmHg	16	insp/min			98	%	28.5	K/uL					179	K/uL	8.5	g/dL	18.6	%
10763166	730	1	28019748	37322694	93411.7	93413.7	2.01464	Surgical Intensive Care Unit (SICU)	Medical Intensive Care Unit (MICU)	F		0	41	0	2155/9/30 17:03	2155/10/7 14:11		UNKNOWN	Medicaid	MARRIED						108	bpm	82	mmHg	63	mmHg	22	insp/min	36.2222	Deg.C	98	%	19.3	K/uL	9.7	%	84.3	%	551	K/uL	11.2	g/dL	16.8	%
10815849	731	1	20844849	31207712	93007.5	93008.6	1.15517	Cardiac Vascular Intensive Care Unit (CVICU)	Cardiac Vascular Intensive Care Unit (CVICU)	M		0	67	0	2154/8/18 20:22	2154/8/26 16:30		UNKNOWN	Medicare	MARRIED				69.0368	kg	68	bpm	108	mmHg	50	mmHg	14	insp/min	36.6111	Deg.C	100	%	8.3	K/uL					151	K/uL	10	g/dL	14.1	%
10836444	732	1	25551438	39934059	98960.6	98961.7	1.14755	Cardiac Vascular Intensive Care Unit (CVICU)	Cardiac Vascular Intensive Care Unit (CVICU)	M		0	47	0	2170/12/1 15:48	2170/12/15 14:31		WHITE	Other	SINGLE				94.8008	kg	82	bpm	124	mmHg	67	mmHg	16	insp/min	36.6667	Deg.C	99	%	16	K/uL	21	%	71	%	220	K/uL	9.7	g/dL	12.2	%
10842701	733	1	28885025	30175599	105981	105985	3.57075	Coronary Care Unit (CCU)	Coronary Care Unit (CCU)	F	105985	1	91	1	2190/2/27 17:02	2190/3/3 9:50	3.9861	BLACK/AFRICAN AMERICAN	Medicare	SINGLE	2190/3/3 9:50			77.2468	kg	91	bpm	98	mmHg	48	mmHg	25	insp/min	36	Deg.C	93	%	6.7	K/uL	15.5	%	77.7	%	277	K/uL	11.7	g/dL	14	%
10844468	734	2	20367176	31505387	100748	100749	1.1449	Medical Intensive Care Unit (MICU)	Coronary Care Unit (CCU)	F		0	54	0	2175/11/1 4:34	2175/11/7 17:25		WHITE	Other	SINGLE				72.1665	kg	103	bpm	132	mmHg	62	mmHg	25	insp/min	36.8333	Deg.C	100	%	21.4	K/uL	1.37	K/uL	89.2	%	280	K/uL	9.1	g/dL	13.4	%
10847680	735	1	29561612	39957610	94699.4	94701.6	2.24951	Cardiac Vascular Intensive Care Unit (CVICU)	Cardiac Vascular Intensive Care Unit (CVICU)	M	95011	1	45	0	2159/4/5 5:00	2159/4/15 15:24	311.602	WHITE	Medicare	MARRIED				121.744	kg	70	bpm	152	mmHg	71	mmHg	23	insp/min	36.3889	Deg.C	100	%	7.6	K/uL	21.5	%	70.8	%	97	K/uL	6.8	g/dL	14.5	%
10847889	736	1	25032266	39018361	83499.7	83503.4	3.74475	Cardiac Vascular Intensive Care Unit (CVICU)	Cardiac Vascular Intensive Care Unit (CVICU)	M		0	56	0	2128/8/9 21:12	2128/8/17 9:45		WHITE	Other	SINGLE				69.8532	kg	80	bpm	89	mmHg	46	mmHg	12	insp/min	36.9444	Deg.C	100	%	12.2	K/uL	13.8	%	79.9	%	158	K/uL	8	g/dL	11.8	%
10848709	737	1	26481781	36256406	98678.5	98681.6	3.12949	Cardiac Vascular Intensive Care Unit (CVICU)	Cardiac Vascular Intensive Care Unit (CVICU)	F	98966	1	75	0	2170/2/28 19:13	2170/3/8 17:56	287.529	WHITE	Medicare	MARRIED				90.4917	kg	89	bpm	90	mmHg	48	mmHg	6	insp/min	37.8333	Deg.C	100	%	19.3	K/uL					108	K/uL	7.4	g/dL	14.8	%
10887653	738	3	27225287	30609093	90308	90310.7	2.64837	Medical Intensive Care Unit (MICU)	Medical Intensive Care Unit (MICU)	M		0	76	0	2147/4/1 20:56	2147/4/7 16:30		WHITE	Medicare	MARRIED						76	bpm	144	mmHg	41	mmHg	28	insp/min	36.6667	Deg.C	95	%	14.7	K/uL	6.1	%	88.7	%	251	K/uL	10.2	g/dL	13.1	%
10887779	739	1	24944175	38904112	79778.4	79779.6	1.14317	Cardiac Vascular Intensive Care Unit (CVICU)	Cardiac Vascular Intensive Care Unit (CVICU)	M	82228	1	52	0	2118/5/30 14:03	2118/6/16 14:36	2449.58	UNABLE TO OBTAIN	Medicare	MARRIED				81.4652	kg	84	bpm	96	mmHg	44	mmHg	14	insp/min	36.7	Deg.C	100	%	14.7	K/uL					187	K/uL	8.3	g/dL	12.7	%
10888007	740	3	23296210	34903620	103715	103721	5.54953	Coronary Care Unit (CCU)	Coronary Care Unit (CCU)	M		0	67	0	2183/12/16 2:08	2183/12/28 18:30		WHITE	Medicare	MARRIED				94.6194	kg	101	bpm	147	mmHg	52	mmHg	25	insp/min	38.2222	Deg.C	95	%	8.1	K/uL	21.3	%	72.6	%	259	K/uL	11.2	g/dL	14.6	%
10902350	741	1	25864126	30658720	83924.8	83927.8	3.03869	Coronary Care Unit (CCU)	Coronary Care Unit (CCU)	M		0	78	0	2129/10/9 15:31	2129/10/14 17:00		WHITE	Medicare	MARRIED				80.0137	kg	86	bpm	145	mmHg	101	mmHg	16	insp/min	35.3333	Deg.C	96	%	13.5	K/uL	3.3	%	94.8	%	279	K/uL	12.1	g/dL	13.9	%
10908761	742	1	28396416	37155335	100252	100254	2.23022	Cardiac Vascular Intensive Care Unit (CVICU)	Cardiac Vascular Intensive Care Unit (CVICU)	M	101438	1	71	0	2174/6/17 15:13	2174/6/28 16:15	1186.47	BLACK/AFRICAN AMERICAN	Medicare	MARRIED				111.175	kg	83	bpm	105	mmHg	59	mmHg	12	insp/min	36.3889	Deg.C	100	%	17.4	K/uL					100	K/uL	10	g/dL	16.7	%
10911400	743	3	29651774	37387312	97809.6	97810.8	1.21022	Surgical Intensive Care Unit (SICU)	Surgical Intensive Care Unit (SICU)	F		0	57	0	2167/10/14 18:28	2167/10/18 18:29		HISPANIC/LATINO - PUERTO RICAN	Other	SINGLE				83.8239	kg	93	bpm	181	mmHg	72	mmHg	14	insp/min	36.7222	Deg.C	96	%	12.6	K/uL					337	K/uL	9.8	g/dL	15.4	%
10943740	744	1	24044476	36713898	80245.6	80246.8	1.15684	Cardiac Vascular Intensive Care Unit (CVICU)	Cardiac Vascular Intensive Care Unit (CVICU)	M		0	56	0	2119/9/13 15:19	2119/9/19 14:55		WHITE	Other	MARRIED				81.8281	kg	98	bpm	128	mmHg	50	mmHg	8	insp/min	35.8333	Deg.C	100	%	12.2	K/uL	21.2	%	76.2	%	131	K/uL	8.6	g/dL	14	%
10952108	745	1	22809535	35709593	82358.4	82377.7	19.2977	Coronary Care Unit (CCU)	Coronary Care Unit (CCU)	F	82378	1	88	1	2125/6/26 8:18	2125/7/15 11:10	19.6076	BLACK/AFRICAN AMERICAN	Other	SINGLE	2125/7/15 11:10			79.8323	kg	63	bpm	87	mmHg	53	mmHg	31	insp/min	33.5	Deg.C	100	%	15.7	K/uL					221	K/uL	11.2	g/dL	16.7	%
10970125	746	1	24665064	33569215	83461.6	83468.7	7.04311	Cardiac Vascular Intensive Care Unit (CVICU)	Cardiac Vascular Intensive Care Unit (CVICU)	M		0	64	0	2128/6/28 4:35	2128/7/16 18:15		WHITE	Other	MARRIED				122.152	kg	86	bpm	84	mmHg	46	mmHg	16	insp/min	36.0556	Deg.C	100	%	19.3	K/uL					296	K/uL	6.6	g/dL	14.1	%
10976054	747	1	22215240	35699431	96728.6	96729.9	1.26416	Cardiac Vascular Intensive Care Unit (CVICU)	Cardiac Vascular Intensive Care Unit (CVICU)	M		0	75	0	2164/10/25 14:47	2164/11/3 19:12		WHITE	Medicare	WIDOWED				91.9885	kg	64	bpm	142	mmHg	49	mmHg	14	insp/min	36.6111	Deg.C	100	%	10.7	K/uL	5.7	%	87.9	%	173	K/uL	7.9	g/dL	13.3	%
10976989	748	1	22809361	39863808	89799.6	89802.7	3.09885	Cardiac Vascular Intensive Care Unit (CVICU)	Cardiac Vascular Intensive Care Unit (CVICU)	M		0	73	0	2145/11/5 13:41	2145/11/17 16:07		WHITE	Medicare	MARRIED				92.2153	kg	120	bpm	117	mmHg	63	mmHg	20	insp/min	35.8	Deg.C	94	%	20.7	K/uL	11.3	%	77.7	%	159	K/uL	12.3	g/dL	13.8	%
10992347	749	1	28444399	32389325	93321.6	93323.8	2.17691	Cardiac Vascular Intensive Care Unit (CVICU)	Cardiac Vascular Intensive Care Unit (CVICU)	F		0	82	0	2155/6/30 20:05	2155/7/8 12:00		WHITE - OTHER EUROPEAN	Medicare	WIDOWED				66.8595	kg	83	bpm	123	mmHg	42	mmHg	14	insp/min	36.8889	Deg.C	97	%	18.6	K/uL	19	%	77	%	198	K/uL	8.7	g/dL	13.2	%
10994587	750	1	21578614	37318397	79482.4	79483.8	1.3905	Cardiac Vascular Intensive Care Unit (CVICU)	Cardiac Vascular Intensive Care Unit (CVICU)	M		0	64	0	2117/8/7 11:37	2117/8/19 18:30		WHITE	Medicare	MARRIED				73.8448	kg	80	bpm	91	mmHg	55	mmHg	16	insp/min	36	Deg.C	99	%	12.2	K/uL	1.7	K/uL	81.7	%	129	K/uL	11.5	g/dL	13.2	%
10997446	751	2	29937670	38061142	102691	102702	11.2643	Medical Intensive Care Unit (MICU)	Medical Intensive Care Unit (MICU)	F	102703	1	76	1	2181/2/24 23:19	2181/3/8 2:45	12.0267	BLACK/AFRICAN AMERICAN	Medicare	WIDOWED	2181/3/8 2:45			73.6634	kg	109	bpm	106	mmHg	63	mmHg	20	insp/min	37.8333	Deg.C	100	%	6.2	K/uL	20.6	%	73	%	21	K/uL	10	g/dL	16.8	%
11025657	752	1	24556511	34760621	103737	103740	3.06969	Cardiac Vascular Intensive Care Unit (CVICU)	Cardiac Vascular Intensive Care Unit (CVICU)	M		0	76	0	2184/1/4 16:17	2184/1/11 17:20		WHITE	Medicare	SINGLE				78.8344	kg	80	bpm	102	mmHg	44	mmHg		insp/min	36.6	Deg.C	98	%	15	K/uL	22.9	%	68.5	%	123	K/uL	8.8	g/dL	12.9	%
11038236	753	2	25624230	39484318	95367.6	95370.1	2.47914	Medical Intensive Care Unit (MICU)	Medical Intensive Care Unit (MICU)	M	95370	1	81	1	2161/2/6 12:09	2161/2/8 0:00	2.3965	HISPANIC OR LATINO	Medicare	MARRIED	2161/2/8 0:00			93.8029	kg	63	bpm	108	mmHg	53	mmHg	16	insp/min	36.7778	Deg.C	100	%	14.1	K/uL	9	%	86.3	%	342	K/uL	6.2	g/dL	17	%
11062262	754	1	20892886	36477265	103038	103041	2.12384	Cardiac Vascular Intensive Care Unit (CVICU)	Cardiac Vascular Intensive Care Unit (CVICU)	F		0	63	0	2182/2/4 18:45	2182/2/16 10:15		UNKNOWN	Other	MARRIED				104.78	kg	80	bpm	124	mmHg	64	mmHg	19	insp/min	36.5556	Deg.C	100	%	15.4	K/uL	22.1	%	68.3	%	123	K/uL	8.5	g/dL	13.1	%
11067354	755	2	28472903	38302296	100287	100291	3.14848	Cardiac Vascular Intensive Care Unit (CVICU)	Cardiac Vascular Intensive Care Unit (CVICU)	M		0	75	0	2174/7/21 19:30	2174/8/2 12:59		WHITE	Medicare	MARRIED				78.8344	kg	93	bpm	92	mmHg	54	mmHg	10	insp/min	37.0556	Deg.C	91	%	13	K/uL	2.65	K/uL	71.1	%	113	K/uL	10.5	g/dL	12.9	%
11069955	756	1	20329019	30407230	93212.8	93221.9	9.16023	Surgical Intensive Care Unit (SICU)	Surgical Intensive Care Unit (SICU)	F		0	70	0	2155/3/15 18:26	2155/4/1 18:30		WHITE	Other	MARRIED						78	bpm	105	mmHg	79	mmHg	19	insp/min	36	Deg.C	100	%	9.6	K/uL					274	K/uL	8.6	g/dL	21.8	%
11072205	757	4	23030245	35209568	82455.1	82459.9	4.70589	Medical Intensive Care Unit (MICU)	Medical Intensive Care Unit (MICU)	F		0	88	0	2125/10/1 2:29	2125/10/8 15:36		UNKNOWN	Medicare					58.4681	kg	90	bpm	120	mmHg	50	mmHg	15	insp/min	37.3333	Deg.C	94	%	9.5	K/uL					510	K/uL	6.1	g/dL	18.9	%
11106524	758	1	28939058	35873853	105066	105067	1.03323	Coronary Care Unit (CCU)	Medical Intensive Care Unit (MICU)	M	106458	1	61	0	2187/8/27 17:57	2187/9/11 16:06	1392.25	BLACK/AFRICAN AMERICAN	Other	MARRIED				70	kg	66	bpm	111	mmHg	64	mmHg	13	insp/min	34.5	Deg.C	94	%	3.4	K/uL	15	%	74	%	49	K/uL	8.2	g/dL	16.9	%
11121168	759	3	26907315	33950371	108975	108985	9.86581	Surgical Intensive Care Unit (SICU)	Surgical Intensive Care Unit (SICU)	F	109676	1	76	0	2198/5/9 7:15	2198/5/23 1:33	701.128	WHITE	Medicare	DIVORCED						84	bpm	146	mmHg	77	mmHg	15	insp/min	36.9444	Deg.C	93	%	18.2	K/uL					169	K/uL	12.9	g/dL	13.4	%
11131127	760	1	20717597	33793876	89110.6	89112.9	2.342	Cardiac Vascular Intensive Care Unit (CVICU)	Cardiac Vascular Intensive Care Unit (CVICU)	M		0	70	0	2143/12/20 18:10	2143/12/25 18:47		UNKNOWN	Medicare	MARRIED				83.9146	kg	80	bpm	106	mmHg	53	mmHg	15	insp/min	36.6667	Deg.C	100	%	9.4	K/uL	1.04	K/uL	80.9	%	226	K/uL	9.3	g/dL	12.1	%
11132535	761	1	21336112	39485928	104406	104410	4.40387	Medical/Surgical Intensive Care Unit (MICU/SICU)	Medical/Surgical Intensive Care Unit (MICU/SICU)	F		0	63	0	2185/11/5 13:29	2185/11/15 15:36		WHITE	Other	WIDOWED				125	kg	97	bpm	125	mmHg	98	mmHg	22	insp/min	37.1111	Deg.C	97	%	11	K/uL					370	K/uL	9.9	g/dL	26.4	%
11144031	762	1	21495589	39821124	77441.5	77444.9	3.39953	Cardiac Vascular Intensive Care Unit (CVICU)	Cardiac Vascular Intensive Care Unit (CVICU)	F		0	67	0	2112/1/6 2:29	2112/1/22 14:35		ASIAN - CHINESE	Medicare	MARRIED				59.9649	kg	83	bpm	134	mmHg	67	mmHg	16	insp/min			100	%	12.9	K/uL	21.3	%	76.2	%	31	K/uL	6.7	g/dL	16.9	%
11154946	763	1	25095997	31222629	82235.5	82237.5	1.96925	Cardiac Vascular Intensive Care Unit (CVICU)	Cardiac Vascular Intensive Care Unit (CVICU)	F		0	61	0	2125/2/17 18:07	2125/3/1 16:30		HISPANIC/LATINO - PUERTO RICAN	Medicaid	MARRIED				81.4198	kg	80	bpm	132	mmHg	62	mmHg	14	insp/min	36.6	Deg.C	100	%	19.4	K/uL					149	K/uL	7	g/dL	14.6	%
11164848	764	2	25671821	38209073	90640	90642.1	2.14358	Medical Intensive Care Unit (MICU)	Medical Intensive Care Unit (MICU)	F	90643	1	71	1	2148/2/27 22:28	2148/3/1 20:28	2.9958	WHITE	Other	WIDOWED	2148/3/1 20:28					115	bpm	78	mmHg	58	mmHg	20	insp/min	36.5556	Deg.C	83	%	30.7	K/uL	6	%	71	%	399	K/uL	9	g/dL	13.6	%
11165060	765	2	29991539	36423523	86889	86911.8	22.7504	Coronary Care Unit (CCU)	Coronary Care Unit (CCU)	M	87038	1	69	0	2137/11/21 0:09	2137/12/15 13:30	148.989	WHITE	Other	MARRIED						109	bpm	93	mmHg	58	mmHg	32	insp/min	37.6667	Deg.C	88	%	11.3	K/uL	6.8	%	87.3	%	183	K/uL	10.1	g/dL	16.2	%
11171390	766	1	29792071	36975364	95384.4	95389.6	5.20193	Cardiac Vascular Intensive Care Unit (CVICU)	Cardiac Vascular Intensive Care Unit (CVICU)	M		0	63	0	2161/2/21 20:13	2161/3/3 15:30		WHITE	Medicare	DIVORCED				116.755	kg	87	bpm	132	mmHg	59	mmHg	16	insp/min	35.9	Deg.C	100	%	16.6	K/uL	1.09	K/uL	89.3	%	161	K/uL	8	g/dL	19.2	%
11175733	767	1	27856712	30974510	86854.5	86858.6	4.0722	Cardiac Vascular Intensive Care Unit (CVICU)	Cardiac Vascular Intensive Care Unit (CVICU)	F		0	46	0	2137/10/16 16:26	2137/10/27 18:01		PATIENT DECLINED TO ANSWER	Medicaid	SINGLE				68.0389	kg	95	bpm	97	mmHg	48	mmHg	16	insp/min	36.6667	Deg.C	97	%	29.8	K/uL	25	%	69	%	352	K/uL	13.1	g/dL	13	%
11191438	768	4	20179421	39793956	77435	77444.9	9.97075	Coronary Care Unit (CCU)	Coronary Care Unit (CCU)	F	77544	1	77	0	2112/1/2 23:33	2112/1/13 19:18	109.017	HISPANIC/LATINO - PUERTO RICAN	Medicare	MARRIED				79	kg	97	bpm	134	mmHg	83	mmHg	26	insp/min	36.6667	Deg.C	98	%	15.6	K/uL					234	K/uL	12.1	g/dL	13.2	%
11206298	769	1	26561400	31418868	84025.5	84028.6	3.09179	Cardiac Vascular Intensive Care Unit (CVICU)	Cardiac Vascular Intensive Care Unit (CVICU)	F	84052	1	82	0	2130/1/10 18:58	2130/1/24 14:25	26.5366	OTHER	Medicare	WIDOWED				96.3884	kg	86	bpm	95	mmHg	46	mmHg	3	insp/min	35.7222	Deg.C	99	%	24.1	K/uL	6.75	K/uL	64	%	287	K/uL	9.4	g/dL	17.9	%
11212873	770	1	26953309	30596506	106768	106771	2.22646	Cardiac Vascular Intensive Care Unit (CVICU)	Cardiac Vascular Intensive Care Unit (CVICU)	M	106771	1	51	1	2192/4/22 23:07	2192/4/27 11:51	2.6138	WHITE	Medicaid	MARRIED	2192/4/27 11:51			138.709	kg	80	bpm	137	mmHg	74	mmHg	14	insp/min	36.8	Deg.C	93	%	26.3	K/uL					287	K/uL	12.8	g/dL	14.7	%
11213546	771	1	25784348	39873415	99749.5	99750.8	1.32801	Cardiac Vascular Intensive Care Unit (CVICU)	Cardiac Vascular Intensive Care Unit (CVICU)	F	103523	1	62	0	2173/1/31 5:02	2173/2/10 14:00	3773.54	WHITE	Other	SINGLE				75.8406	kg	91	bpm	121	mmHg	58	mmHg	20	insp/min	35.9	Deg.C	98	%	10.3	K/uL					130	K/uL	8.6	g/dL	16.8	%
11236474	772	3	23673007	39450911	87790.8	87792.9	2.03536	Medical Intensive Care Unit (MICU)	Medical Intensive Care Unit (MICU)	F	89369	1	38	0	2140/5/10 18:36	2140/5/14 17:04	1578.17	BLACK/AFRICAN AMERICAN	Medicaid	SINGLE				48.489	kg	70	bpm	126	mmHg	75	mmHg	13	insp/min	35.3333	Deg.C	100	%	24	K/uL					646	K/uL	8	g/dL	17.7	%
11239784	773	2	28008296	31525169	97827.3	97830.7	3.39561	Medical Intensive Care Unit (MICU)	Medical Intensive Care Unit (MICU)	M		0	73	0	2167/11/1 19:41	2167/11/8 17:05		WHITE	Medicare	MARRIED				95.2998	kg	100	bpm	155	mmHg	71	mmHg	33	insp/min	36.7778	Deg.C	91	%	21.9	K/uL	3.9	%	90.3	%	205	K/uL	12.9	g/dL	15.2	%
11265445	774	1	29050348	36868997	89020.4	89022.6	2.2089	Cardiac Vascular Intensive Care Unit (CVICU)	Cardiac Vascular Intensive Care Unit (CVICU)	M		0	60	0	2143/9/21 13:40	2143/9/27 15:45		OTHER	Other	MARRIED				103.782	kg	80	bpm	133	mmHg	75	mmHg	15	insp/min	36.3889	Deg.C	100	%	8.5	K/uL	23.9	%	69.9	%	149	K/uL	12.6	g/dL	12.3	%
11278546	775	1	28157357	30185546	85083.5	85084.8	1.26839	Cardiac Vascular Intensive Care Unit (CVICU)	Cardiac Vascular Intensive Care Unit (CVICU)	M		0	40	0	2132/12/7 15:06	2132/12/15 14:59		HISPANIC/LATINO - SALVADORAN	Other	MARRIED				65.8616	kg	66	bpm	116	mmHg	66	mmHg	16	insp/min	36.5	Deg.C	100	%	4.8	K/uL					116	K/uL	7.8	g/dL	12.3	%
11320011	776	2	27172472	34962562	99640.3	99658.3	18.0068	Coronary Care Unit (CCU)	Coronary Care Unit (CCU)	F	99659	1	62	1	2172/10/19 7:46	2172/11/6 1:50	18.6751	WHITE	Medicare	SINGLE	2172/11/6 1:50			69.8532	kg	81	bpm	111	mmHg	78	mmHg		insp/min	35.7	Deg.C	87	%	28.4	K/uL	6	%	85	%	176	K/uL	11.3	g/dL	13.3	%
11321257	777	1	21322793	35860455	90914.4	90934.7	20.3019	Cardiac Vascular Intensive Care Unit (CVICU)	Coronary Care Unit (CCU)	F		0	69	0	2148/11/28 10:33	2148/12/21 14:33		WHITE	Medicare	MARRIED																		19.8	K/uL	12.1	%	85.2	%	323	K/uL	11.3	g/dL	19.6	%
11323975	778	1	20694436	33051502	83795.4	83796.9	1.54913	Cardiac Vascular Intensive Care Unit (CVICU)	Cardiac Vascular Intensive Care Unit (CVICU)	M		0	64	0	2129/5/30 0:00	2129/6/6 16:50		WHITE	Medicare	MARRIED				75.251	kg	70	bpm	98	mmHg	53	mmHg		insp/min	36.5556	Deg.C	100	%	10.9	K/uL	15.9	%	77.1	%	115	K/uL	10.8	g/dL	12.2	%
11340930	779	2	20313589	35192840	94270.8	94274.9	4.05374	Coronary Care Unit (CCU)	Coronary Care Unit (CCU)	M	94294	1	67	0	2158/2/5 16:59	2158/2/15 18:17	23.17	UNKNOWN	Medicare	MARRIED				115.67	kg	93	bpm	119	mmHg	73	mmHg	17	insp/min	36.7778	Deg.C	98	%	10.1	K/uL					271	K/uL	10.9	g/dL	17.1	%
11341016	780	1	20630593	32226768	81875.5	81878.6	3.02603	Cardiac Vascular Intensive Care Unit (CVICU)	Cardiac Vascular Intensive Care Unit (CVICU)	M		0	69	0	2124/1/13 22:58	2124/3/7 19:01		UNKNOWN	Medicare					124.738	kg	84	bpm	97	mmHg	53	mmHg		insp/min	35.7	Deg.C	100	%	20.6	K/uL	2.05	K/uL	84.2	%	211	K/uL	8	g/dL	17.5	%
11354922	781	1	29068116	36381901	93474	93477.8	3.75866	Cardiac Vascular Intensive Care Unit (CVICU)	Cardiac Vascular Intensive Care Unit (CVICU)	M	93836	1	55	0	2155/11/26 13:40	2156/1/18 14:50	361.976	WHITE	Medicare	SINGLE				75.6592	kg	82	bpm	83	mmHg	41	mmHg	14	insp/min	36.8333	Deg.C	99	%	11.8	K/uL					310	K/uL	8.1	g/dL	17.3	%
11357684	782	1	28158383	38929622	84708.4	84713.6	5.15681	Cardiac Vascular Intensive Care Unit (CVICU)	Cardiac Vascular Intensive Care Unit (CVICU)	M		0	69	0	2131/11/28 20:04	2131/12/9 13:08		WHITE	Medicare	SINGLE				111.765	kg	87	bpm	88	mmHg	52	mmHg	16	insp/min	35.8	Deg.C	91	%	11.5	K/uL	41.6	%	51.1	%	118	K/uL	7.4	g/dL	13.7	%
11357979	783	1	22528764	32039595	97695.4	97696.8	1.39219	Cardiac Vascular Intensive Care Unit (CVICU)	Cardiac Vascular Intensive Care Unit (CVICU)	F		0	73	0	2167/6/19 16:46	2167/7/6 14:57		UNKNOWN	Medicare					50.4848	kg	82	bpm	111	mmHg	57	mmHg	18	insp/min	36.4444	Deg.C	100	%	11.3	K/uL	1.69	K/uL	79.8	%	121	K/uL	7	g/dL	13.4	%
11368397	784	1	28620501	38515963	95435.5	95443.7	8.1402	Coronary Care Unit (CCU)	Coronary Care Unit (CCU)	M		0	62	0	2161/4/2 21:26	2161/5/13 14:15		UNKNOWN	Medicaid	SINGLE				80.7	kg	80	bpm	148	mmHg	59	mmHg	13	insp/min	37.2222	Deg.C	98	%	19.9	K/uL					396	K/uL	10.3	g/dL	26.4	%
11374486	785	2	23112869	35647824	79687.9	79699.9	12.0407	Cardiac Vascular Intensive Care Unit (CVICU)	Coronary Care Unit (CCU)	M	79701	1	73	0	2118/3/4 20:24	2118/3/17 18:25	13.1481	UNKNOWN	Medicare	MARRIED				91.8071	kg	77	bpm	144	mmHg	69	mmHg	25	insp/min	36.8889	Deg.C	99	%	22.5	K/uL	6.6	%	86.7	%	226	K/uL	14.4	g/dL	13.3	%
11381008	786	1	27592716	31023682	103738	103739	1.17737	Cardiac Vascular Intensive Care Unit (CVICU)	Cardiac Vascular Intensive Care Unit (CVICU)	M		0	68	0	2184/1/5 16:10	2184/1/11 14:08		WHITE	Other	MARRIED				86.4093	kg	92	bpm	101	mmHg	52	mmHg	15	insp/min	36.8333	Deg.C	100	%	15	K/uL	3.69	K/uL	68.5	%	121	K/uL	9	g/dL	13.2	%
11381573	787	1	23569700	36217514	76857.6	76858.9	1.28538	Cardiac Vascular Intensive Care Unit (CVICU)	Cardiac Vascular Intensive Care Unit (CVICU)	F		0	72	0	2110/5/30 20:29	2110/6/8 16:49		WHITE	Other	DIVORCED				96.6152	kg	80	bpm	126	mmHg	55	mmHg	14	insp/min	36.2778	Deg.C	99	%	14	K/uL	16.6	%	79.4	%	199	K/uL	9.1	g/dL	16.3	%
11390252	788	2	21331972	32716634	80514.2	80516.9	2.64426	Coronary Care Unit (CCU)	Coronary Care Unit (CCU)	F	80521	1	72	0	2120/6/8 4:58	2120/6/14 17:22	6.7909	WHITE	Medicare	WIDOWED				72.4387	kg	87	bpm	79	mmHg	65	mmHg	20	insp/min	36.4444	Deg.C	92	%	22.8	K/uL					431	K/uL	12.9	g/dL	12.6	%
11393194	789	2	27210891	32423797	95535	95537.6	2.59586	Coronary Care Unit (CCU)	Coronary Care Unit (CCU)	F		0	61	0	2161/7/23 23:33	2161/7/31 14:15		WHITE	Other	MARRIED		157	cm	73.5	kg	83	bpm	113	mmHg	60	mmHg	24	insp/min	36.9444	Deg.C	97	%	14.9	K/uL	18.6	%	74	%	147	K/uL	12.7	g/dL	12.4	%
11417242	790	1	29307193	34000550	101585	101587	1.27507	Cardiac Vascular Intensive Care Unit (CVICU)	Cardiac Vascular Intensive Care Unit (CVICU)	M		0	68	0	2178/2/10 18:24	2178/2/23 13:12		WHITE	Medicare	SINGLE				111.2	kg	88	bpm	96	mmHg	56	mmHg	18	insp/min	36.4444	Deg.C	100	%	15.1	K/uL	12.7	%	81.5	%	108	K/uL	11.1	g/dL	15.1	%
11422163	791	1	24755033	30567715	101042	101044	1.72966	Cardiac Vascular Intensive Care Unit (CVICU)	Cardiac Vascular Intensive Care Unit (CVICU)	F		0	69	0	2176/8/21 0:06	2176/9/3 22:17		OTHER	Medicare	MARRIED				69.6	kg	101	bpm	139	mmHg	78	mmHg	17	insp/min	36.4444	Deg.C	90	%	12.3	K/uL					338	K/uL	11.4	g/dL	14.1	%
11429667	792	1	22490311	34424765	99184.3	99188.5	4.15757	Cardiac Vascular Intensive Care Unit (CVICU)	Cardiac Vascular Intensive Care Unit (CVICU)	M		0	84	0	2171/7/15 17:26	2171/7/28 13:45		WHITE	Medicare					72.348	kg	62	bpm	109	mmHg	40	mmHg		insp/min	36.3889	Deg.C	100	%	14.2	K/uL	9.6	%	86.8	%	141	K/uL	7.1	g/dL	12.8	%
11436600	793	2	27981586	39147546	76774.9	76777.8	2.80494	Medical Intensive Care Unit (MICU)	Medical Intensive Care Unit (MICU)	M		0	63	0	2110/3/13 21:42	2110/3/18 15:45		WHITE	Other	MARRIED				66.542	kg	109	bpm	147	mmHg	63	mmHg	19	insp/min	36.7222	Deg.C	98	%	10.1	K/uL					313	K/uL	11.6	g/dL	14	%
11452644	794	1	29901909	35689867	83961.4	83966	4.52668	Surgical Intensive Care Unit (SICU)	Medical Intensive Care Unit (MICU)	M	83966	1	78	1	2129/11/10 7:58	2129/11/19 21:51	4.5647	WHITE	Medicare	SINGLE	2129/11/19 21:51					88	bpm	74	mmHg	48	mmHg	40	insp/min	35.8333	Deg.C	98	%	18.5	K/uL	16	%	64	%	76	K/uL	5.4	g/dL	21.7	%
11458612	795	1	25123179	37624293	92154.5	92157.8	3.29725	Cardiac Vascular Intensive Care Unit (CVICU)	Cardiac Vascular Intensive Care Unit (CVICU)	M		0	63	0	2152/4/17 22:06	2152/5/2 12:00		WHITE	Other	MARRIED				105.3	kg	68	bpm	139	mmHg	77	mmHg	14	insp/min	36.8333	Deg.C	95	%	8.2	K/uL	13.3	%	80.3	%	103	K/uL	11.4	g/dL	13.2	%
11466804	796	1	25253280	37261815	81890	81892.6	2.56609	Coronary Care Unit (CCU)	Coronary Care Unit (CCU)	M	81893	1	83	1	2124/3/14 23:43	2124/3/17 9:08	3.0096	WHITE	Other	MARRIED	2124/3/17 9:08			90.6278	kg	91	bpm	105	mmHg	66	mmHg	26	insp/min	36	Deg.C	99	%	9.5	K/uL	1.92	K/uL	72.2	%	133	K/uL	7.8	g/dL	15.4	%
11469894	797	1	24025293	36773884	103920	103922	1.24148	Cardiac Vascular Intensive Care Unit (CVICU)	Cardiac Vascular Intensive Care Unit (CVICU)	F		0	57	0	2184/7/5 0:00	2184/7/13 17:30		UNKNOWN	Medicare					81.4198	kg	76	bpm	114	mmHg	54	mmHg	14	insp/min	36.6667	Deg.C	100	%	13.2	K/uL	20.8	%	73.3	%	153	K/uL	9.3	g/dL	13.1	%
11473993	798	1	29209893	34035793	111097	111099	1.52095	Cardiac Vascular Intensive Care Unit (CVICU)	Cardiac Vascular Intensive Care Unit (CVICU)	M		0	57	0	2204/2/25 19:29	2204/3/7 18:35		WHITE	Medicare	SINGLE				124.738	kg	83	bpm	153	mmHg	66	mmHg		insp/min	35.9	Deg.C	100	%	9.7	K/uL	11.3	%	83.9	%	93	K/uL	13.5	g/dL	13.5	%
11491583	799	1	28868643	34725102	80154.8	80163.8	9.03822	Cardiac Vascular Intensive Care Unit (CVICU)	Coronary Care Unit (CCU)	F	80164	1	66	1	2119/6/14 18:51	2119/6/23 18:10	9.2124	WHITE	Medicare	MARRIED	2119/6/23 18:10			125.8	kg	58	bpm	146	mmHg	125	mmHg	18	insp/min	37.1667	Deg.C	91	%	16.5	K/uL	1.16	K/uL	89	%	402	K/uL	8.1	g/dL	15.9	%
11494721	800	1	20058998	31808499	102658	102662	3.31443	Cardiac Vascular Intensive Care Unit (CVICU)	Cardiac Vascular Intensive Care Unit (CVICU)	F		0	75	0	2181/1/21 16:52	2181/1/28 17:00		UNKNOWN	Other					79.8323	kg	80	bpm	159	mmHg	61	mmHg	22	insp/min	36.7222	Deg.C	97	%	7.3	K/uL	1.61	K/uL	72.9	%	83	K/uL	7.1	g/dL	13.3	%
11495932	801	1	26638278	35093335	102606	102607	1.30236	Cardiac Vascular Intensive Care Unit (CVICU)	Cardiac Vascular Intensive Care Unit (CVICU)	F		0	72	0	2180/11/23 21:14	2180/12/7 16:30		BLACK/AFRICAN AMERICAN	Medicare	SINGLE				74.8427	kg	60	bpm	127	mmHg	42	mmHg		insp/min	34.4444	Deg.C	100	%	5.7	K/uL					198	K/uL	9.4	g/dL	16.4	%
11503970	802	3	28557292	30014468	83182.7	83185.8	3.07436	Coronary Care Unit (CCU)	Coronary Care Unit (CCU)	M	83326	1	68	0	2127/9/28 13:00	2127/10/6 16:28	143.317	WHITE	Medicare	WIDOWED				80.8302	kg	82	bpm	105	mmHg	66	mmHg	13	insp/min	36.7222	Deg.C	100	%	9.3	K/uL	8.3	%	81.8	%	244	K/uL	9.4	g/dL	13.4	%
11546805	803	1	23531962	32925349	83506.5	83514.6	8.06576	Cardiac Vascular Intensive Care Unit (CVICU)	Cardiac Vascular Intensive Care Unit (CVICU)	M		0	69	0	2128/8/12 20:26	2128/8/30 16:44		WHITE	Other	SINGLE				97.7945	kg	112	bpm	88	mmHg	47	mmHg	12	insp/min	36.8	Deg.C	100	%	10	K/uL					194	K/uL	7.6	g/dL	12.5	%
11565803	804	1	24948228	32029765	104793	104799	5.13883	Cardiac Vascular Intensive Care Unit (CVICU)	Cardiac Vascular Intensive Care Unit (CVICU)	M		0	46	0	2186/11/22 14:32	2186/12/3 13:15		WHITE	Medicare	SINGLE				122.742	kg	80	bpm	151	mmHg	60	mmHg	12	insp/min	36.0556	Deg.C	100	%	7.5	K/uL	22.5	%	73.9	%	133	K/uL	9	g/dL	12.1	%
11569093	805	4	26359683	30172516	100164	100168	4.02066	Medical Intensive Care Unit (MICU)	Medical Intensive Care Unit (MICU)	F	100370	1	72	0	2174/3/26 21:50	2174/4/10 15:44	206.051	BLACK/AFRICAN AMERICAN	Medicare	WIDOWED						120	bpm	168	mmHg	106	mmHg	31	insp/min	36.4444	Deg.C	98	%	13.5	K/uL	9.8	%	83.8	%	625	K/uL	11.2	g/dL	12.5	%
11573149	806	3	28752337	38995783	102738	102750	11.89	Coronary Care Unit (CCU)	Cardiac Vascular Intensive Care Unit (CVICU)	M		0	73	0	2181/4/12 15:40	2181/4/29 14:00		WHITE	Medicare	MARRIED				90.8092	kg	73	bpm	140	mmHg	61	mmHg	14	insp/min	36.6111	Deg.C	92	%	9	K/uL	5.6	%	90.2	%	263	K/uL	8.8	g/dL	13.7	%
11579016	807	1	24011086	31552920	93091.6	93092.9	1.26583	Cardiac Vascular Intensive Care Unit (CVICU)	Cardiac Vascular Intensive Care Unit (CVICU)	M		0	42	0	2154/11/14 0:00	2154/11/21 13:26		WHITE	Other	SINGLE				85.1393	kg	100	bpm	120	mmHg	72	mmHg	16	insp/min	36.6667	Deg.C	100	%	10.2	K/uL	7	%	86	%	130	K/uL	7.7	g/dL	15.8	%
11592373	808	2	23933003	36227721	102887	102896	8.95988	Trauma SICU (TSICU)	Coronary Care Unit (CCU)	M	102896	1	68	1	2181/8/29 0:00	2181/9/17 14:55	9.1203	WHITE	Other	MARRIED	2181/9/17 14:55			79.923	kg	69	bpm	193	mmHg	74	mmHg	20	insp/min	36.5556	Deg.C	78	%	18.5	K/uL					221	K/uL	10.5	g/dL	15.4	%
11592968	809	2	24892689	32185704	103354	103356	2.22542	Medical Intensive Care Unit (MICU)	Medical Intensive Care Unit (MICU)	M		0	59	0	2182/12/19 14:58	2182/12/27 18:21		BLACK/AFRICAN AMERICAN	Medicare	SINGLE				75.1	kg	118	bpm	117	mmHg	85	mmHg	18	insp/min	38.8889	Deg.C	97	%	11.5	K/uL					193	K/uL	10	g/dL	22.4	%
11602917	810	1	20682371	34187539	99420.7	99429.7	8.99355	Cardiac Vascular Intensive Care Unit (CVICU)	Cardiac Vascular Intensive Care Unit (CVICU)	M	99465	1	78	0	2172/3/12 11:30	2172/4/4 11:06	44.268	WHITE	Other	MARRIED				117.662	kg	91	bpm	150	mmHg	54	mmHg	26	insp/min	38.2222	Deg.C	93	%	20.2	K/uL					141	K/uL	9.1	g/dL	17.8	%
11614248	811	1	26826093	33035691	100828	100831	2.29059	Cardiac Vascular Intensive Care Unit (CVICU)	Cardiac Vascular Intensive Care Unit (CVICU)	M		0	77	0	2176/1/17 14:03	2176/1/24 13:30		UNKNOWN	Other	MARRIED				74.8427	kg	78	bpm	106	mmHg	67	mmHg	14	insp/min	36.5	Deg.C	100	%	13.6	K/uL					202	K/uL	15.7	g/dL	12.4	%
11614457	812	2	27331170	31369522	94320.7	94322.5	1.82608	Surgical Intensive Care Unit (SICU)	Medical Intensive Care Unit (MICU)	M	94363	1	47	0	2158/3/26 16:33	2158/4/3 17:56	42.2873	WHITE	Medicare	DIVORCED						85	bpm	110	mmHg	69	mmHg	18	insp/min	37.1667	Deg.C	99	%	9.6	K/uL					235	K/uL	11	g/dL	14.1	%
11618742	813	2	27553364	32061430	81116.8	81117.8	1.00627	Coronary Care Unit (CCU)	Coronary Care Unit (CCU)	M		0	72	0	2122/1/28 20:43	2122/2/9 14:00		WHITE	Medicare	MARRIED						82	bpm	111	mmHg	60	mmHg	21	insp/min	37.0556	Deg.C	99	%	8.4	K/uL					177	K/uL	7.9	g/dL	14.6	%
11634237	814	1	22525982	37249783	102406	102411	4.8086	Coronary Care Unit (CCU)	Coronary Care Unit (CCU)	M	102411	1	59	1	2180/5/15 22:00	2180/5/20 15:45	5.0486	UNKNOWN	Other		2180/5/20 15:45			72	kg	64	bpm	140	mmHg	94	mmHg	25	insp/min	32.2	Deg.C	100	%	8.9	K/uL					122	K/uL	8.5	g/dL	12.6	%
11642809	815	1	26066020	35967314	79008.5	79010.8	2.33906	Cardiac Vascular Intensive Care Unit (CVICU)	Cardiac Vascular Intensive Care Unit (CVICU)	F		0	78	0	2116/4/16 17:05	2116/4/30 16:17		UNABLE TO OBTAIN	Medicare	WIDOWED				70.6697	kg	67	bpm	118	mmHg	51	mmHg	14	insp/min	35.4444	Deg.C	100	%	14.6	K/uL					114	K/uL	7.4	g/dL	15.6	%
11643115	816	3	20492519	39337962	99551.4	99553.8	2.3719	Coronary Care Unit (CCU)	Coronary Care Unit (CCU)	M		0	53	0	2172/7/22 7:22	2172/8/2 15:30		WHITE	Other	DIVORCED				93.8029	kg	107	bpm	101	mmHg	64	mmHg	29	insp/min	36.6111	Deg.C	98	%	21.2	K/uL	19.8	%	75.9	%	305	K/uL	12.7	g/dL	14	%
11651054	817	1	27078841	39589257	77833.4	77835.7	2.35049	Cardiac Vascular Intensive Care Unit (CVICU)	Cardiac Vascular Intensive Care Unit (CVICU)	M		0	78	0	2113/1/29 22:39	2113/2/8 14:00		OTHER	Other	MARRIED				72	kg	80	bpm	131	mmHg	56	mmHg	16	insp/min	36.3889	Deg.C	100	%	12.6	K/uL	2.93	K/uL	71	%	140	K/uL	8	g/dL	12.3	%
11673931	818	1	21282049	35714206	88743.1	88744.9	1.79542	Coronary Care Unit (CCU)	Coronary Care Unit (CCU)	F		0	63	0	2142/12/19 1:58	2143/1/1 17:10		HISPANIC/LATINO - PUERTO RICAN	Other	MARRIED				71.1686	kg	94	bpm	126	mmHg	72	mmHg	16	insp/min	37.2778	Deg.C	98	%	4.9	K/uL	1.9	K/uL	44.7	%	89	K/uL	9.9	g/dL	12.4	%
11675468	819	1	29198197	31728234	95646.4	95649.7	3.27468	Cardiac Vascular Intensive Care Unit (CVICU)	Cardiac Vascular Intensive Care Unit (CVICU)	M		0	54	0	2161/11/9 2:41	2161/11/17 13:15		WHITE - EASTERN EUROPEAN	Other	MARRIED				131.723	kg	75	bpm	102	mmHg	56	mmHg	15	insp/min	36.8333	Deg.C	100	%	19	K/uL	14	%	80	%	125	K/uL	10.2	g/dL	15.1	%
11686352	820	1	29563717	38442604	77508.4	77510.7	2.27872	Cardiac Vascular Intensive Care Unit (CVICU)	Cardiac Vascular Intensive Care Unit (CVICU)	F		0	67	0	2112/3/8 20:02	2112/3/20 14:43		WHITE	Other	MARRIED				66.6781	kg	76	bpm	117	mmHg	48	mmHg	14	insp/min	36.2	Deg.C	97	%	12.7	K/uL	2.12	K/uL	78	%	132	K/uL	8.6	g/dL	14.6	%
11687808	821	1	22963886	39332409	88352.6	88353.8	1.1536	Cardiac Vascular Intensive Care Unit (CVICU)	Cardiac Vascular Intensive Care Unit (CVICU)	M		0	46	0	2141/11/18 21:15	2141/12/2 15:30		WHITE	Other	MARRIED				97.2	kg	73	bpm	106	mmHg	58	mmHg		insp/min	36.6111	Deg.C	100	%	18.3	K/uL					191	K/uL	11.6	g/dL	12.9	%
11688994	822	3	27393770	35892078	99474.2	99475.5	1.31046	Trauma SICU (TSICU)	Coronary Care Unit (CCU)	M	99476	1	53	1	2172/5/6 4:23	2172/5/7 10:30	1.8156	WHITE	Other	MARRIED	2172/5/7 10:30			105.778	kg	101	bpm	157	mmHg	68	mmHg	20	insp/min	36.7778	Deg.C	100	%	27.1	K/uL	8.5	%	87.3	%	757	K/uL	9.8	g/dL	13.3	%
11708407	823	1	22215211	38794565	77793.5	77794.8	1.29219	Cardiac Vascular Intensive Care Unit (CVICU)	Cardiac Vascular Intensive Care Unit (CVICU)	M		0	55	0	2112/12/24 22:35	2112/12/30 18:35		HISPANIC/LATINO - PUERTO RICAN	Other	SINGLE				98.7924	kg	97	bpm	145	mmHg	75	mmHg	14	insp/min	36.7778	Deg.C	97	%	12	K/uL					193	K/uL	13.6	g/dL	13.1	%
11710114	824	3	22606791	35464690	77193.4	77200.7	7.32271	Cardiac Vascular Intensive Care Unit (CVICU)	Cardiac Vascular Intensive Care Unit (CVICU)	F		0	82	0	2111/4/29 19:38	2111/5/17 13:55		WHITE	Medicare	WIDOWED				76.3396	kg	80	bpm	107	mmHg	31	mmHg		insp/min	36.8	Deg.C	100	%	23.3	K/uL	4.56	K/uL	71.4	%	104	K/uL	8.2	g/dL	12.1	%
11746096	825	3	23762829	31251562	90717.8	90719.7	1.88979	Cardiac Vascular Intensive Care Unit (CVICU)	Cardiac Vascular Intensive Care Unit (CVICU)	M	90766	1	85	0	2148/5/15 20:05	2148/5/21 14:15	48.1613	WHITE	Medicare	MARRIED				65.3173	kg	103	bpm	130	mmHg	77	mmHg	33	insp/min	36	Deg.C	95	%	16	K/uL	6.7	%	91.9	%	502	K/uL	11.5	g/dL	16.8	%
11751250	826	2	27954417	30455080	91199.4	91219.2	19.8605	Cardiac Vascular Intensive Care Unit (CVICU)	Cardiac Vascular Intensive Care Unit (CVICU)	M	91220	1	55	1	2149/9/5 17:52	2149/9/29 0:00	20.6342	WHITE	Other	MARRIED	2149/9/29 0:00			100.108	kg	83	bpm	129	mmHg	64	mmHg	17	insp/min			95	%	19.6	K/uL	2.14	K/uL	83.5	%	126	K/uL	11.4	g/dL	12.1	%
11766333	827	2	26681200	32975985	81339.8	81341.8	1.95322	Medical Intensive Care Unit (MICU)	Medical Intensive Care Unit (MICU)	F	82819	1	54	0	2122/9/11 18:55	2122/9/13 18:25	1479.18	WHITE	Medicare	WIDOWED				69.8532	kg	117	bpm	132	mmHg	63	mmHg	20	insp/min	37.2778	Deg.C	93	%	20.9	K/uL	6.5	%	90.5	%	299	K/uL	11.4	g/dL	12	%
11771928	828	3	28233556	32027486	82721.4	82724.6	3.13174	Cardiac Vascular Intensive Care Unit (CVICU)	Cardiac Vascular Intensive Care Unit (CVICU)	F		0	65	0	2126/6/12 0:00	2126/6/29 14:45		WHITE	Medicare	SINGLE				104.78	kg	81	bpm	84	mmHg	48	mmHg	16	insp/min	35.9	Deg.C	99	%	9.5	K/uL	25.8	%	69.8	%	67	K/uL	8	g/dL	13.7	%
11808048	829	1	27215584	39303125	93699.6	93700.9	1.28929	Cardiac Vascular Intensive Care Unit (CVICU)	Cardiac Vascular Intensive Care Unit (CVICU)	M		0	60	0	2156/7/10 21:50	2156/7/18 18:00		UNKNOWN	Other	MARRIED				81.6466	kg	70	bpm	102	mmHg	55	mmHg	12	insp/min	36.5	Deg.C	99	%	12.9	K/uL	2.26	K/uL	75.9	%	200	K/uL	11.9	g/dL	12.8	%
11810079	830	1	27279120	38508091	95009.4	95010.5	1.09045	Cardiac Vascular Intensive Care Unit (CVICU)	Cardiac Vascular Intensive Care Unit (CVICU)	M		0	67	0	2160/2/6 14:08	2160/2/18 14:35		WHITE	Other	MARRIED				65.8616	kg	79	bpm	114	mmHg	57	mmHg	9	insp/min	36.3889	Deg.C	100	%	16.2	K/uL	9.6	%	86.7	%	111	K/uL	10.2	g/dL	13.3	%
11817234	831	1	29166997	35481411	81057.4	81061.7	4.26912	Cardiac Vascular Intensive Care Unit (CVICU)	Cardiac Vascular Intensive Care Unit (CVICU)	M		0	69	0	2121/11/29 15:20	2121/12/9 14:00		WHITE	Medicare	MARRIED				94.3926	kg	71	bpm	108	mmHg	49	mmHg		insp/min	36.1	Deg.C	100	%	6.1	K/uL	16.7	%	75.9	%	113	K/uL	7.2	g/dL	14.4	%
11825070	832	1	24345872	38770689	94122.7	94125.8	3.07133	Cardiac Vascular Intensive Care Unit (CVICU)	Cardiac Vascular Intensive Care Unit (CVICU)	F		0	83	0	2157/9/9 19:29	2157/9/15 12:35		UNKNOWN	Medicare					93.8029	kg	95	bpm	121	mmHg	59	mmHg	15	insp/min	36.7222	Deg.C	100	%	35.7	K/uL	7.3	%	86.9	%	125	K/uL	9.9	g/dL	13.2	%
11843475	833	1	29756945	32821521	99130.6	99148.7	18.0975	Coronary Care Unit (CCU)	Coronary Care Unit (CCU)	M		0	61	0	2171/5/28 11:57	2171/6/21 21:29		WHITE	Medicare	SINGLE				142.11	kg	112	bpm	138	mmHg	102	mmHg	16	insp/min	36.4444	Deg.C	99	%	9	K/uL					182	K/uL	12.7	g/dL	15.4	%
11861017	834	2	27162817	36014877	105632	105678	46.4063	Trauma SICU (TSICU)	Neuro Stepdown	M	105907	1	86	0	2189/3/15 15:47	2189/5/6 17:00	275.341	WHITE	Medicare	MARRIED				69.1	kg	85	bpm	147	mmHg	63	mmHg	20	insp/min	35	Deg.C	100	%	13.9	K/uL					269	K/uL	10.8	g/dL	12.9	%
11893149	835	1	24625000	32956516	90677.7	90682.9	5.23231	Cardiac Vascular Intensive Care Unit (CVICU)	Cardiac Vascular Intensive Care Unit (CVICU)	F		0	47	0	2148/3/31 14:40	2148/4/13 16:45		WHITE	Medicare	DIVORCED				129.727	kg	89	bpm	129	mmHg	73	mmHg	16	insp/min	37.3	Deg.C	100	%	33.9	K/uL	12	%	86	%	277	K/uL	5.8	g/dL	14.5	%
11903284	836	1	20274323	35578808	99764.6	99769.5	4.94616	Cardiac Vascular Intensive Care Unit (CVICU)	Cardiac Vascular Intensive Care Unit (CVICU)	M		0	84	0	2173/2/19 15:11	2173/2/27 14:28		WHITE	Other	MARRIED				70.8511	kg	90	bpm	104	mmHg	55	mmHg	15	insp/min	36.9444	Deg.C	100	%	24	K/uL					198	K/uL	11.1	g/dL	12.9	%
11911589	837	2	27293317	31890533	81762	81763.2	1.15817	Coronary Care Unit (CCU)	Coronary Care Unit (CCU)	M	81764	1	63	1	2123/11/8 0:30	2123/11/9 2:51	1.9769	UNKNOWN	Other		2123/11/9 2:51			118.252	kg	90	bpm	83	mmHg	55	mmHg	14	insp/min	37.1667	Deg.C	100	%	15.9	K/uL					282	K/uL	7.8	g/dL	15.3	%
11916037	838	1	23028671	37077518	91968.4	91970.8	2.33503	Cardiac Vascular Intensive Care Unit (CVICU)	Cardiac Vascular Intensive Care Unit (CVICU)	M		0	65	0	2151/10/14 19:25	2151/10/23 15:00		WHITE	Other	MARRIED				115.9	kg	85	bpm	117	mmHg	53	mmHg	15	insp/min	37.0556	Deg.C	100	%	17.6	K/uL	2.35	K/uL	83.4	%	144	K/uL	9.7	g/dL	12.8	%
11921391	839	2	21048337	34511936	81133.4	81140.8	7.31852	Coronary Care Unit (CCU)	Coronary Care Unit (CCU)	F		0	84	0	2122/2/17 9:24	2122/2/28 12:30		WHITE	Medicare	WIDOWED				113.398	kg	94	bpm	119	mmHg	61	mmHg	17	insp/min	36.5556	Deg.C	96	%	12.7	K/uL					275	K/uL	13.5	g/dL	15	%
11922120	840	3	23969830	33698512	104061	104062	1.35487	Trauma SICU (TSICU)	Medical Intensive Care Unit (MICU)	M		0	56	0	2184/11/25 12:57	2184/12/2 18:47		WHITE	Other	SINGLE				126.734	kg	77	bpm	131	mmHg	48	mmHg	24	insp/min	37.7222	Deg.C	94	%	11.5	K/uL	4.5	%	91.1	%	213	K/uL	10.5	g/dL	14.2	%
11928036	841	1	21834739	36061968	109178	109182	3.53946	Cardiac Vascular Intensive Care Unit (CVICU)	Cardiac Vascular Intensive Care Unit (CVICU)	M		0	56	0	2198/11/24 20:47	2198/12/6 17:20		OTHER	Other	MARRIED				85.8197	kg	97	bpm	132	mmHg	81	mmHg		insp/min	36.4444	Deg.C	100	%	14.8	K/uL	4.7	K/uL	58.7	%	141	K/uL	13.4	g/dL	12.8	%
11932837	842	1	28256078	33831660	99175.4	99176.7	1.30502	Cardiac Vascular Intensive Care Unit (CVICU)	Cardiac Vascular Intensive Care Unit (CVICU)	M		0	64	0	2171/7/7 17:13	2171/7/16 16:45		WHITE	Other	DIVORCED				109.18	kg	80	bpm	99	mmHg	55	mmHg	16	insp/min	35.7	Deg.C	100	%	10.7	K/uL	21	%	72.7	%	182	K/uL	12.9	g/dL	15.6	%
11937592	843	1	29690409	31685486	102233	102235	1.21273	Cardiac Vascular Intensive Care Unit (CVICU)	Cardiac Vascular Intensive Care Unit (CVICU)	M		0	62	0	2179/11/23 17:31	2179/11/30 15:15		WHITE	Other	MARRIED				74.8427	kg	71	bpm	118	mmHg	60	mmHg	14	insp/min	36.7222	Deg.C	100	%	11.2	K/uL					153	K/uL	10.1	g/dL	12.4	%
11978586	844	1	28914703	31366537	78775.4	78777.4	1.99127	Cardiac Vascular Intensive Care Unit (CVICU)	Cardiac Vascular Intensive Care Unit (CVICU)	M		0	66	0	2115/8/26 22:20	2115/9/10 16:24		WHITE	Medicaid	SINGLE				82.826	kg	103	bpm	174	mmHg	70	mmHg		insp/min	35.7	Deg.C	100	%	12.1	K/uL	23.3	%	70.9	%	153	K/uL	7.9	g/dL	13.8	%
11993840	845	1	22829509	32787601	94514.6	94516.8	2.16072	Cardiac Vascular Intensive Care Unit (CVICU)	Cardiac Vascular Intensive Care Unit (CVICU)	M		0	63	0	2158/9/30 18:07	2158/10/11 13:20		WHITE	Other	MARRIED				92.805	kg	81	bpm	133	mmHg	65	mmHg	16	insp/min	36.2778	Deg.C	99	%	14.1	K/uL	12.5	%	77.7	%	118	K/uL	9.6	g/dL	13.2	%
12003679	846	1	20269227	32216303	82263.4	82266.5	3.17166	Cardiac Vascular Intensive Care Unit (CVICU)	Cardiac Vascular Intensive Care Unit (CVICU)	M		0	71	0	2125/3/14 18:19	2125/3/28 15:40		UNKNOWN	Medicare	SINGLE				78.5168	kg	70	bpm	111	mmHg	40	mmHg	9	insp/min			100	%	13.6	K/uL					201	K/uL	6.8	g/dL	16	%
12019706	847	3	29822163	32302734	82928.4	82930.8	2.31486	Coronary Care Unit (CCU)	Coronary Care Unit (CCU)	M	83340	1	67	0	2127/1/17 8:46	2127/1/22 16:00	411.551	UNKNOWN	Medicare					102.6	kg	133	bpm	106	mmHg	62	mmHg	23	insp/min	36.1111	Deg.C	100	%	22.2	K/uL	0.61	K/uL	86.3	%	292	K/uL	10.3	g/dL	14.6	%
12031835	848	1	22353639	39538450	84567.4	84571.7	4.30676	Cardiac Vascular Intensive Care Unit (CVICU)	Cardiac Vascular Intensive Care Unit (CVICU)	M	85010	1	76	0	2131/7/9 17:12	2131/7/21 16:54	442.565	WHITE	Medicare	WIDOWED		183	cm	79.1	kg	99	bpm	116	mmHg	57	mmHg	14	insp/min	37.1	Deg.C	100	%	11.8	K/uL	15.6	%	80	%	174	K/uL	7.6	g/dL	14.2	%
12051580	849	1	27166418	39489056	82613.5	82615.6	2.07878	Cardiac Vascular Intensive Care Unit (CVICU)	Cardiac Vascular Intensive Care Unit (CVICU)	F		0	69	0	2126/3/6 19:45	2126/3/13 0:00		UNKNOWN	Medicare					60.5546	kg	80	bpm	118	mmHg	60	mmHg	18	insp/min	36.9444	Deg.C	100	%	9	K/uL	1.42	K/uL	77.9	%	119	K/uL	7.8	g/dL	14.1	%
12081981	850	1	28040334	32823517	104441	104442	1.06697	Cardiac Vascular Intensive Care Unit (CVICU)	Cardiac Vascular Intensive Care Unit (CVICU)	M		0	79	0	2185/12/9 16:05	2185/12/17 16:26		UNKNOWN	Other					67.8574	kg	76	bpm	120	mmHg	50	mmHg		insp/min	36.3889	Deg.C	100	%	8.2	K/uL	0.84	K/uL	87.4	%	95	K/uL	7.4	g/dL	13.9	%
12092059	851	1	22315785	31201544	79911.4	79912.7	1.25684	Cardiac Vascular Intensive Care Unit (CVICU)	Cardiac Vascular Intensive Care Unit (CVICU)	F		0	65	0	2118/10/7 19:34	2118/10/18 14:50		WHITE	Medicare	SINGLE				109.769	kg	80	bpm	105	mmHg	49	mmHg	14	insp/min	35.8	Deg.C	100	%	8.8	K/uL					231	K/uL	10	g/dL	15	%
12097503	852	1	29193088	34426196	88201.4	88205.6	4.20109	Cardiac Vascular Intensive Care Unit (CVICU)	Cardiac Vascular Intensive Care Unit (CVICU)	M		0	56	0	2141/6/18 18:43	2141/7/1 15:26		WHITE	Other	MARRIED				73.7541	kg	84	bpm	105	mmHg	59	mmHg	15	insp/min	36.7778	Deg.C	100	%	18.3	K/uL	17.8	%	76.2	%	238	K/uL	7	g/dL	20.4	%
12098908	853	1	20146975	38922278	85730.7	85732.7	2.03801	Cardiac Vascular Intensive Care Unit (CVICU)	Cardiac Vascular Intensive Care Unit (CVICU)	M		0	66	0	2134/9/14 16:00	2134/9/29 15:40		WHITE	Medicare	WIDOWED				93.9843	kg	68	bpm	126	mmHg	45	mmHg	16	insp/min	36.1	Deg.C	100	%	20.1	K/uL	20.4	%	75.2	%	417	K/uL	9	g/dL	15.2	%
12104046	854	1	21608837	31112885	98545.4	98546.6	1.18359	Cardiac Vascular Intensive Care Unit (CVICU)	Cardiac Vascular Intensive Care Unit (CVICU)	M		0	69	0	2169/10/17 14:15	2169/10/26 19:01		BLACK/AFRICAN	Medicaid	MARRIED				76.8385	kg	70	bpm	154	mmHg	70	mmHg	18	insp/min	36.5556	Deg.C	99	%	13.4	K/uL	10.6	%	84.8	%	118	K/uL	10.1	g/dL	11.8	%
12118363	855	3	23198189	39250219	87524.2	87528.7	4.48669	Coronary Care Unit (CCU)	Coronary Care Unit (CCU)	M	87530	1	66	1	2139/8/18 5:08	2139/8/23 5:25	5.7844	WHITE	Medicare	MARRIED	2139/8/23 5:25			83.0074	kg	103	bpm	116	mmHg	48	mmHg	20	insp/min	36.2222	Deg.C	100	%	13.2	K/uL	3.9	%	89.6	%	133	K/uL	14.4	g/dL	14	%
12123557	856	1	28680883	30914162	93366.6	93367.8	1.15764	Cardiac Vascular Intensive Care Unit (CVICU)	Cardiac Vascular Intensive Care Unit (CVICU)	M		0	58	0	2155/8/13 13:23	2155/8/21 13:48		WHITE	Other	SINGLE				112.763	kg	77	bpm	93	mmHg	52	mmHg	3	insp/min	36.3889	Deg.C	99	%	20.1	K/uL	19.1	%	73.6	%	201	K/uL	13.2	g/dL	12	%
12124741	857	1	20042405	32793236	104832	104837	4.07135	Cardiac Vascular Intensive Care Unit (CVICU)	Cardiac Vascular Intensive Care Unit (CVICU)	F		0	79	0	2187/1/4 13:30	2187/1/12 13:20		BLACK/AFRICAN AMERICAN	Other	SINGLE				69.8532	kg	71	bpm	117	mmHg	55	mmHg	16	insp/min	34.6	Deg.C	100	%	2.4	K/uL	32	%	52	%	102	K/uL	6.4	g/dL	14.4	%
12124962	858	1	28422940	31959195	93225.4	93228.9	3.54487	Cardiac Vascular Intensive Care Unit (CVICU)	Cardiac Vascular Intensive Care Unit (CVICU)	M		0	53	0	2155/3/22 16:55	2155/4/3 14:40		WHITE	Other	SINGLE				135.715	kg	87	bpm	108	mmHg	67	mmHg	25	insp/min	36.5	Deg.C	97	%	8.8	K/uL					241	K/uL	11.4	g/dL	14	%
12161901	859	1	23220449	34549398	96123.7	96125.7	1.96529	Cardiac Vascular Intensive Care Unit (CVICU)	Cardiac Vascular Intensive Care Unit (CVICU)	M		0	80	0	2163/3/2 11:14	2163/3/10 15:45		WHITE	Medicare	WIDOWED				92.9864	kg	70	bpm	158	mmHg	71	mmHg	17	insp/min	36.7222	Deg.C	97	%	11.9	K/uL	16.3	%	79.4	%	229	K/uL	10.6	g/dL	17.7	%
12167253	860	1	21877238	31696819	99938.6	99940.7	2.0866	Cardiac Vascular Intensive Care Unit (CVICU)	Cardiac Vascular Intensive Care Unit (CVICU)	F		0	69	0	2173/8/6 18:39	2173/8/18 13:45		WHITE	Other					82.826	kg	80	bpm	98	mmHg	59	mmHg	14	insp/min	34.5	Deg.C	100	%	9.6	K/uL	1.98	K/uL	71	%	371	K/uL	6.5	g/dL	14.7	%
12168342	861	2	28472337	33027490	93110.7	93112.9	2.19036	Medical/Surgical Intensive Care Unit (MICU/SICU)	Medical/Surgical Intensive Care Unit (MICU/SICU)	F		0	82	0	2154/12/3 15:59	2154/12/9 13:30		UNABLE TO OBTAIN	Medicare	WIDOWED				73.2552	kg	112	bpm	167	mmHg	70	mmHg	23	insp/min	36.2778	Deg.C	91	%	10.2	K/uL	8.1	%	83.2	%	202	K/uL	12.5	g/dL	15	%
12168737	862	1	29283664	30001336	104540	104543	2.77843	Coronary Care Unit (CCU)	Coronary Care Unit (CCU)	M		0	77	0	2186/3/20 0:44	2186/3/22 19:10		UNKNOWN	Other					76.8385	kg	65	bpm	110	mmHg	52	mmHg	30	insp/min	36.9444	Deg.C	96	%	9	K/uL	1.02	K/uL	74.8	%	163	K/uL	8.9	g/dL	12	%
12175884	863	1	27785856	37018118	97224.6	97228.7	4.13073	Cardiac Vascular Intensive Care Unit (CVICU)	Cardiac Vascular Intensive Care Unit (CVICU)	M		0	61	0	2166/3/2 16:18	2166/3/22 17:30		WHITE	Medicaid	SINGLE				86.8176	kg	63	bpm	109	mmHg	47	mmHg	16	insp/min	36.6667	Deg.C	99	%	9.3	K/uL	14	%	74	%	132	K/uL	8.4	g/dL	13.1	%
12188264	864	1	20990072	34550484	94280.6	94283.7	3.0659	Cardiac Vascular Intensive Care Unit (CVICU)	Cardiac Vascular Intensive Care Unit (CVICU)	M		0	79	0	2158/2/7 14:57	2158/2/20 17:01		BLACK/AFRICAN AMERICAN	Other	MARRIED				71.1	kg	88	bpm	136	mmHg	65	mmHg	15	insp/min	36.6111	Deg.C	100	%	7.6	K/uL	12.4	%	84.9	%	76	K/uL	6.8	g/dL	14.3	%
12192070	865	1	27274196	34556798	85805.4	85823.4	18.0192	Cardiac Vascular Intensive Care Unit (CVICU)	Cardiac Vascular Intensive Care Unit (CVICU)	M	85827	1	57	0	2134/12/1 1:12	2134/12/23 14:13	21.5656	WHITE	Other	SINGLE				77.8365	kg	80	bpm	130	mmHg	58	mmHg	14	insp/min	36.5	Deg.C	100	%	6.2	K/uL					114	K/uL	7.5	g/dL	14.4	%
12195370	866	2	24606494	30327685	103370	103382	11.3072	Cardiac Vascular Intensive Care Unit (CVICU)	Cardiac Vascular Intensive Care Unit (CVICU)	F	103382	1	68	1	2183/1/5 9:13	2183/1/16 15:14	11.6145	WHITE	Medicare	MARRIED	2183/1/16 15:14			109.769	kg	89	bpm	109	mmHg	60	mmHg	11	insp/min			97	%	15	K/uL	8.7	%	84.9	%	44	K/uL	6.1	g/dL	14.6	%
12200218	867	1	25147512	38618067	100594	100597	2.87593	Cardiac Vascular Intensive Care Unit (CVICU)	Cardiac Vascular Intensive Care Unit (CVICU)	M	100657	1	76	0	2175/5/24 19:38	2175/6/5 19:59	63.2233	WHITE	Other	DIVORCED				77.1	kg	116	bpm	103	mmHg	48	mmHg	18	insp/min	36.8889	Deg.C	100	%	12.2	K/uL					211	K/uL	8.2	g/dL	16.4	%
12204055	868	3	21548019	39679941	82724.4	82727.5	3.08919	Cardiac Vascular Intensive Care Unit (CVICU)	Cardiac Vascular Intensive Care Unit (CVICU)	M		0	76	0	2126/6/22 18:07	2126/7/5 19:07		WHITE	Medicare	MARRIED				64.8637	kg	80	bpm	106	mmHg	47	mmHg	16	insp/min	36.6667	Deg.C	100	%	12.4	K/uL	0.83	K/uL	87.2	%	135	K/uL	11.7	g/dL	13	%
12205441	869	1	23208495	34840804	101132	101134	2.02519	Cardiac Vascular Intensive Care Unit (CVICU)	Cardiac Vascular Intensive Care Unit (CVICU)	F		0	69	0	2176/11/17 16:13	2176/11/22 14:50		WHITE - RUSSIAN	Medicare	SINGLE				54.295	kg	80	bpm	112	mmHg	52	mmHg	15	insp/min	36.4444	Deg.C	98	%	9.7	K/uL	2.4	K/uL	71.3	%	106	K/uL	6.6	g/dL	14.8	%
12223339	870	1	28882233	32990310	95805.4	95807.6	2.18642	Cardiac Vascular Intensive Care Unit (CVICU)	Cardiac Vascular Intensive Care Unit (CVICU)	M		0	63	0	2162/4/14 21:18	2162/4/25 18:55		PATIENT DECLINED TO ANSWER	Other	MARRIED				75.8406	kg	88	bpm	100	mmHg	55	mmHg	16	insp/min	36.4444	Deg.C	100	%	18.8	K/uL	3.74	K/uL	72.7	%	125	K/uL	14.1	g/dL	14.3	%
12239834	871	2	25526864	39056251	90125.7	90133.1	7.36961	Coronary Care Unit (CCU)	Coronary Care Unit (CCU)	F	90133	1	51	1	2146/9/13 7:49	2146/10/8 0:00	7.3044	WHITE	Other	SINGLE	2146/10/8 23:27			111.765	kg	84	bpm	115	mmHg	61	mmHg	20	insp/min	36.8889	Deg.C	96	%	11.4	K/uL	10.1	%	76.2	%	288	K/uL	9.1	g/dL	19.4	%
12246387	872	1	26489510	37352046	100257	100270	13.169	Cardiac Vascular Intensive Care Unit (CVICU)	Coronary Care Unit (CCU)	M		0	52	0	2174/6/27 13:50	2174/7/27 18:56		WHITE	Other					86.999	kg	70	bpm	93	mmHg	65	mmHg	12	insp/min			98	%	18.1	K/uL					247	K/uL	8.2	g/dL	13.2	%
12252736	873	1	25128030	39842203	99837.2	99849.8	12.5881	Trauma SICU (TSICU)	Coronary Care Unit (CCU)	F	99872	1	74	0	2173/4/30 16:34	2173/5/20 15:50	34.8315	WHITE	Medicare	WIDOWED				69.1728	kg	101	bpm	154	mmHg	75	mmHg	14	insp/min	36.1	Deg.C	99	%	13.1	K/uL					48	K/uL	6.8	g/dL	18.3	%
12275003	874	1	22562812	39992247	103227	103229	1.32513	Cardiac Vascular Intensive Care Unit (CVICU)	Cardiac Vascular Intensive Care Unit (CVICU)	M		0	72	0	2182/8/10 20:48	2182/8/19 17:39		UNKNOWN	Medicare					98.7924	kg	80	bpm	96	mmHg	45	mmHg	16	insp/min			100	%	8	K/uL					147	K/uL	11.7	g/dL	13.8	%
12283783	875	1	29597323	39932266	101905	101911	5.15844	Medical Intensive Care Unit (MICU)	Medical Intensive Care Unit (MICU)	M	101930	1	79	1	2178/12/25 18:37	2179/1/25 11:45	24.5172	BLACK/AFRICAN AMERICAN	Medicare	MARRIED	2179/1/25 11:45			79.7	kg	68	bpm	118	mmHg	95	mmHg	14	insp/min	37.0556	Deg.C	96	%	7.2	K/uL					128	K/uL	8.7	g/dL	19	%
12284549	876	1	21553565	30787261	104392	104394	1.94925	Cardiac Vascular Intensive Care Unit (CVICU)	Cardiac Vascular Intensive Care Unit (CVICU)	F	105505	1	64	0	2185/10/21 0:00	2185/10/26 18:10	1113.41	WHITE	Other	MARRIED				49.8952	kg	88	bpm	92	mmHg	42	mmHg		insp/min	36.4	Deg.C	100	%	9.6	K/uL	9.2	%	87.9	%	99	K/uL	8.2	g/dL	18.7	%
12301303	877	3	24600721	33999771	102435	102444	9.09292	Surgical Intensive Care Unit (SICU)	Cardiac Vascular Intensive Care Unit (CVICU)	M	102444	1	46	1	2180/6/13 18:57	2180/6/22 19:09	9.1542	ASIAN - CHINESE	Other	MARRIED	2180/6/22 19:09			90.1288	kg	120	bpm	174	mmHg	99	mmHg		insp/min	36.5556	Deg.C	100	%	15.8	K/uL	2.53	K/uL	75	%	141	K/uL	8.9	g/dL	14.2	%
12308917	878	1	29615211	36422425	104468	104471	3.12391	Cardiac Vascular Intensive Care Unit (CVICU)	Cardiac Vascular Intensive Care Unit (CVICU)	M		0	66	0	2186/1/4 22:09	2186/1/11 14:17		OTHER	Other	MARRIED				98.7924	kg	80	bpm	107	mmHg	43	mmHg	16	insp/min	35	Deg.C	100	%	9.3	K/uL					118	K/uL	11.3	g/dL	13.1	%
12327429	879	2	28630214	37161595	100001	100004	2.96939	Medical/Surgical Intensive Care Unit (MICU/SICU)	Medical Intensive Care Unit (MICU)	M	100024	1	51	0	2173/10/14 23:53	2173/11/5 16:55	23.0035	WHITE	Other	MARRIED						102	bpm	108	mmHg	53	mmHg	27	insp/min	36.8333	Deg.C	100	%	1.2	K/uL	0.14	K/uL	84	%	27	K/uL	6.7	g/dL	18.1	%
12344089	880	1	23672306	39535299	91824	91825.8	1.79662	Medical Intensive Care Unit (MICU)	Coronary Care Unit (CCU)	F	91847	1	65	0	2151/5/26 22:17	2151/6/2 15:51	23.0271	BLACK/AFRICAN AMERICAN	Medicare	MARRIED				45.586	kg	110	bpm	106	mmHg	78	mmHg	35	insp/min	36.6111	Deg.C	93	%	8.4	K/uL	21.9	%	68.1	%	152	K/uL	10.8	g/dL	14.3	%
12363746	881	3	29652401	33655764	99784.8	99788	3.18458	Medical Intensive Care Unit (MICU)	Medical Intensive Care Unit (MICU)	M	99901	1	74	0	2173/3/12 16:55	2173/3/19 14:45	116.211	BLACK/AFRICAN AMERICAN	Medicare	DIVORCED				89.4938	kg	154	bpm	146	mmHg	106	mmHg	29	insp/min	36.8889	Deg.C	94	%	12.2	K/uL	11.9	%	81.7	%	92	K/uL	12.6	g/dL	16	%
12371520	882	2	22529148	38744664	88441.1	88443.7	2.56854	Cardiac Vascular Intensive Care Unit (CVICU)	Cardiac Vascular Intensive Care Unit (CVICU)	M	88444	1	64	1	2142/2/20 2:50	2142/2/22 8:54	2.8801	WHITE	Medicare	DIVORCED	2142/2/22 8:54			110.767	kg	85	bpm	88	mmHg	56	mmHg	13	insp/min	35.2222	Deg.C	100	%	20.3	K/uL	1.8	%	93.7	%	230	K/uL	12.2	g/dL	13.9	%
12371641	883	3	28803063	34200986	102241	102250	9.19294	Medical Intensive Care Unit (MICU)	Medical Intensive Care Unit (MICU)	F	102251	1	77	1	2179/12/2 23:14	2179/12/12 5:27	9.9646	WHITE	Other	SINGLE	2179/12/12 5:27			61.4618	kg	59	bpm	82	mmHg	66	mmHg	16	insp/min	36.6111	Deg.C	100	%	19.2	K/uL					135	K/uL	13.4	g/dL	16.5	%
12392943	884	1	28517110	32419628	102777	102779	1.55444	Coronary Care Unit (CCU)	Coronary Care Unit (CCU)	F		0	83	0	2181/5/21 17:11	2181/5/25 15:00		PATIENT DECLINED TO ANSWER	Medicare	SINGLE		160.02	cm	53.9	kg	92	bpm	138	mmHg	60	mmHg	29	insp/min	36.8889	Deg.C	97	%	13.6	K/uL					375	K/uL	9.1	g/dL	17.6	%
12397645	885	1	27196337	30547330	93941.5	93942.7	1.19083	Cardiac Vascular Intensive Care Unit (CVICU)	Cardiac Vascular Intensive Care Unit (CVICU)	M		0	60	0	2157/3/7 22:00	2157/3/18 16:41		UNKNOWN	Other					72.8469	kg	88	bpm	103	mmHg	61	mmHg		insp/min		Deg.C	95	%	14	K/uL	13.3	%	79.7	%	127	K/uL	14.1	g/dL	12	%
12412352	886	1	22248040	30381827	81745.1	81755.7	10.5759	Surgical Intensive Care Unit (SICU)	Surgical Intensive Care Unit (SICU)	M	81756	1	76	1	2123/10/12 21:54	2123/11/1 15:00	10.8808	HISPANIC/LATINO - DOMINICAN	Medicare		2123/11/1 15:00			78.7436	kg	81	bpm	111	mmHg	58	mmHg	16	insp/min	37.6111	Deg.C	93	%	11.2	K/uL	0.55	K/uL	88.1	%	243	K/uL	11.4	g/dL	15.2	%
12427913	887	1	26384063	35867857	89313.4	89317.8	4.32803	Cardiac Vascular Intensive Care Unit (CVICU)	Cardiac Vascular Intensive Care Unit (CVICU)	M		0	52	0	2144/7/7 16:14	2144/7/18 14:45		WHITE	Other	MARRIED				114.759	kg	95	bpm	91	mmHg	59	mmHg	18	insp/min	37.1667	Deg.C	96	%	21.4	K/uL	2.46	K/uL	81.3	%	206	K/uL	9.7	g/dL	13	%
12427999	888	1	21549617	31645452	105581	105584	2.56506	Medical Intensive Care Unit (MICU)	Medical Intensive Care Unit (MICU)	M		0	47	0	2189/1/24 0:49	2189/1/29 21:25		UNKNOWN	Medicare					118.75	kg	117	bpm	133	mmHg	109	mmHg	32	insp/min	36.2778	Deg.C	87	%	7.8	K/uL					238	K/uL	13.4	g/dL	14.6	%
12440182	889	4	22775253	32338401	94130.1	94136.9	6.89185	Coronary Care Unit (CCU)	Coronary Care Unit (CCU)	F		0	67	0	2157/9/16 18:00	2157/9/29 20:05		WHITE	Medicare	WIDOWED				64.6823	kg	117	bpm	78	mmHg	59	mmHg	25	insp/min	37.5556	Deg.C	100	%	21.1	K/uL	7	%	73	%	171	K/uL	13	g/dL	16.3	%
12442684	890	1	20791333	34678414	85964.6	85972.6	7.99694	Cardiac Vascular Intensive Care Unit (CVICU)	Cardiac Vascular Intensive Care Unit (CVICU)	M		0	72	0	2135/5/11 13:13	2135/5/22 18:24		ASIAN - SOUTH EAST ASIAN	Medicare	DIVORCED				64.8637	kg	101	bpm	100	mmHg	74	mmHg	23	insp/min	36.7222	Deg.C	98	%	10.3	K/uL	3.65	K/uL	76.7	%	357	K/uL	8.2	g/dL	14.3	%
12459417	891	1	23140243	33966641	93498.4	93500.9	2.55995	Cardiac Vascular Intensive Care Unit (CVICU)	Cardiac Vascular Intensive Care Unit (CVICU)	M		0	53	0	2155/12/24 20:34	2155/12/31 18:50		WHITE	Other	MARRIED				75.6592	kg	93	bpm	141	mmHg	83	mmHg	15	insp/min	36.8889	Deg.C	100	%	11.7	K/uL	11.8	%	83.5	%	124	K/uL	11.6	g/dL	12	%
12511255	892	2	23850922	35580088	82582.7	82586.8	4.05828	Coronary Care Unit (CCU)	Coronary Care Unit (CCU)	M	82590	1	64	1	2126/2/5 17:09	2126/2/12 19:30	7.2834	UNKNOWN	Medicare		2126/2/12 19:30			94.7101	kg	88	bpm	162	mmHg	67	mmHg	14	insp/min	36.8889	Deg.C	94	%	15.9	K/uL	0.8	K/uL	89	%	398	K/uL	8.3	g/dL	17.2	%
12515381	893	1	28178107	33358048	95664.6	95674.6	10.0612	Coronary Care Unit (CCU)	Coronary Care Unit (CCU)	M	95675	1	54	1	2161/11/30 13:08	2161/12/10 10:05	10.4514	WHITE	Other	MARRIED	2161/12/10 10:05			102.285	kg	66	bpm	89	mmHg	55	mmHg	20	insp/min	36.8333	Deg.C	92	%	12.1	K/uL	6.2	%	85.3	%	249	K/uL	15.5	g/dL	16	%
12517010	894	1	29262151	39504399	101556	101560	4.38046	Medical Intensive Care Unit (MICU)	Medical Intensive Care Unit (MICU)	M		0	65	0	2178/1/15 21:14	2178/1/30 19:34		WHITE	Medicare	MARRIED						84	bpm	135	mmHg	115	mmHg	24	insp/min	36.4444	Deg.C	96	%	19.6	K/uL					77	K/uL	8.5	g/dL	15.6	%
12519699	895	2	28579091	33321724	102047	102084	36.6273	Coronary Care Unit (CCU)	Coronary Care Unit (CCU)	M		0	40	0	2179/5/22 22:31	2179/6/28 12:00		WHITE	Medicare	SINGLE				96.7966	kg	72	bpm	146	mmHg	107	mmHg	13	insp/min	36.3	Deg.C	92	%	11.3	K/uL					243	K/uL	9.6	g/dL	13.5	%
12547374	896	2	26759611	31190487	102996	103001	4.54852	Cardiac Vascular Intensive Care Unit (CVICU)	Cardiac Vascular Intensive Care Unit (CVICU)	M		0	76	0	2181/12/26 12:47	2182/1/3 15:30		WHITE	Other					77.1	kg	79	bpm	95	mmHg	54	mmHg	13	insp/min	36.5	Deg.C	97	%	10.7	K/uL	1.38	K/uL	73.3	%	197	K/uL	13.8	g/dL	12.8	%
12556596	897	1	29031376	39596624	80411.6	80412.7	1.08439	Cardiac Vascular Intensive Care Unit (CVICU)	Cardiac Vascular Intensive Care Unit (CVICU)	M		0	71	0	2120/2/23 17:28	2120/3/1 15:56		WHITE	Medicare	MARRIED				86.7	kg	64	bpm	112	mmHg	64	mmHg	16	insp/min	36.3333	Deg.C	100	%	12.3	K/uL					127	K/uL	11.8	g/dL	13.1	%
12571007	898	1	27953958	38934399	94459.5	94461.5	2.00238	Cardiac Vascular Intensive Care Unit (CVICU)	Cardiac Vascular Intensive Care Unit (CVICU)	F		0	83	0	2158/8/7 18:04	2158/8/20 13:16		WHITE	Medicare	WIDOWED				56.2001	kg	85	bpm	118	mmHg	57	mmHg		insp/min	36.6	Deg.C	100	%	17.1	K/uL					209	K/uL	8.2	g/dL	15.8	%
12573085	899	1	21242604	33386723	87782.4	87784.7	2.32008	Cardiac Vascular Intensive Care Unit (CVICU)	Cardiac Vascular Intensive Care Unit (CVICU)	M		0	79	0	2140/4/26 19:49	2140/5/11 16:05		OTHER	Other	MARRIED				72.8469	kg	85	bpm	108	mmHg	49	mmHg	24	insp/min	37.3333	Deg.C	100	%	17.2	K/uL	11.6	%	82.1	%	128	K/uL	7	g/dL	12.7	%
12580372	900	1	27613634	37709788	103155	103157	2.83356	Cardiac Vascular Intensive Care Unit (CVICU)	Cardiac Vascular Intensive Care Unit (CVICU)	M		0	72	0	2182/5/29 21:43	2182/6/7 18:53		SOUTH AMERICAN	Other	WIDOWED				85.0032	kg	104	bpm	109	mmHg	51	mmHg	16	insp/min	36.4	Deg.C	98	%	17.8	K/uL	4.43	K/uL	69	%	127	K/uL	8.6	g/dL	14.6	%
12604038	901	3	26390813	34317327	87863.8	87864.9	1.12144	Surgical Intensive Care Unit (SICU)	Surgical Intensive Care Unit (SICU)	F	87865	1	58	1	2140/7/21 7:50	2140/7/23 15:40	1.2412	WHITE	Other	SINGLE	2140/7/23 15:40			106.957	kg	126	bpm	119	mmHg	80	mmHg	24	insp/min	36.4444	Deg.C	94	%	18.9	K/uL					216	K/uL	7.4	g/dL	25.1	%
12611824	902	1	22999606	33856536	90277.9	90280.1	2.21274	Cardiac Vascular Intensive Care Unit (CVICU)	Cardiac Vascular Intensive Care Unit (CVICU)	M	90455	1	61	0	2147/3/2 20:55	2147/3/12 17:14	177.127	WHITE	Other	SINGLE				109.769	kg	68	bpm	103	mmHg	58	mmHg	23	insp/min	36.9444	Deg.C	100	%	22.5	K/uL					247	K/uL	6	g/dL	16.3	%
12614497	903	1	24355063	36370888	98564.4	98565.6	1.23216	Cardiac Vascular Intensive Care Unit (CVICU)	Cardiac Vascular Intensive Care Unit (CVICU)	M	100225	1	66	0	2169/11/4 22:04	2169/11/13 14:30	1660.6	UNKNOWN	Medicare					132.721	kg	80	bpm	100	mmHg	53	mmHg	18	insp/min	36	Deg.C	99	%	9.9	K/uL					187	K/uL	9.6	g/dL	14	%
12616219	904	1	26249444	34867980	93132.4	93135.7	3.26587	Cardiac Vascular Intensive Care Unit (CVICU)	Cardiac Vascular Intensive Care Unit (CVICU)	M		0	57	0	2154/12/21 18:37	2154/12/30 17:33		OTHER	Other	SINGLE				54.8847	kg	81	bpm	95	mmHg	53	mmHg	16	insp/min	36.7	Deg.C	99	%	20.2	K/uL					219	K/uL	10.7	g/dL	16.8	%
12688484	905	1	24775492	33294418	82421.4	82422.6	1.14554	Cardiac Vascular Intensive Care Unit (CVICU)	Cardiac Vascular Intensive Care Unit (CVICU)	M		0	50	0	2125/8/27 13:38	2125/9/1 16:55		WHITE	Other	MARRIED				100.788	kg	68	bpm	126	mmHg	77	mmHg	14	insp/min	36.6111	Deg.C	100	%	13.5	K/uL	2.12	K/uL	78.6	%	139	K/uL	11.2	g/dL	13	%
12691416	906	1	26876388	33004092	94706.4	94711.4	5.07127	Cardiac Vascular Intensive Care Unit (CVICU)	Cardiac Vascular Intensive Care Unit (CVICU)	M		0	70	0	2159/4/14 13:48	2159/4/28 14:36		WHITE	Other	SINGLE				63.6844	kg	73	bpm	90	mmHg	48	mmHg	15	insp/min	36.7222	Deg.C	100	%	12.9	K/uL	35	%	53.2	%	127	K/uL	7.8	g/dL	12.7	%
12693408	907	1	23044554	31234407	88589.5	88590.7	1.23946	Cardiac Vascular Intensive Care Unit (CVICU)	Cardiac Vascular Intensive Care Unit (CVICU)	M		0	66	0	2142/7/13 18:08	2142/7/22 14:00		UNKNOWN	Medicare	MARRIED				85.8197	kg	80	bpm	123	mmHg	64	mmHg	14	insp/min	36.3889	Deg.C	100	%	10.6	K/uL	22.3	%	74	%	179	K/uL	14.1	g/dL	13.1	%
12721568	908	2	28478102	35860971	97117.8	97120.6	2.81861	Coronary Care Unit (CCU)	Coronary Care Unit (CCU)	F	98094	1	65	0	2165/11/22 19:44	2165/12/4 16:47	976.177	WHITE - EASTERN EUROPEAN	Medicaid	SINGLE				113.761	kg	88	bpm	126	mmHg	78	mmHg	18	insp/min	36.3333	Deg.C	93	%	8.3	K/uL	10.3	%	79.7	%	128	K/uL	14.4	g/dL	18.3	%
12734371	909	1	28392695	36889291	104305	104309	3.38572	Cardiac Vascular Intensive Care Unit (CVICU)	Cardiac Vascular Intensive Care Unit (CVICU)	M		0	65	0	2185/7/23 18:45	2185/8/3 13:40		WHITE	Medicare	DIVORCED				78.8344	kg	80	bpm	122	mmHg	53	mmHg	12	insp/min	36.3889	Deg.C	100	%	12.8	K/uL	12.2	%	84.1	%	140	K/uL	10.9	g/dL	13.3	%
12734696	910	1	20365435	35820883	82125.6	82126.7	1.12517	Cardiac Vascular Intensive Care Unit (CVICU)	Cardiac Vascular Intensive Care Unit (CVICU)	M		0	67	0	2124/11/3 20:41	2124/11/9 18:43		WHITE	Medicare	MARRIED				118.75	kg	79	bpm	108	mmHg	62	mmHg	10	insp/min	36.3333	Deg.C	98	%	12.1	K/uL	1.19	K/uL	81.7	%	150	K/uL	10	g/dL	12.5	%
12756525	911	2	20172092	34339688	92628.9	92630.7	1.83142	Medical/Surgical Intensive Care Unit (MICU/SICU)	Coronary Care Unit (CCU)	F	92633	1	59	1	2153/8/8 18:38	2153/8/12 12:35	4.116	WHITE	Other	SINGLE	2153/8/12 12:35					76	bpm	115	mmHg	67	mmHg	21	insp/min	36.6111	Deg.C	92	%	22.1	K/uL					371	K/uL	13.7	g/dL	12.7	%
12765356	912	2	23638580	36644085	90423.3	90425.9	2.54799	Cardiac Vascular Intensive Care Unit (CVICU)	Cardiac Vascular Intensive Care Unit (CVICU)	F		0	67	0	2147/7/26 0:00	2147/7/31 18:12		WHITE	Other	MARRIED				80.0137	kg	80	bpm	132	mmHg	55	mmHg		insp/min	35.7	Deg.C	98	%	19.6	K/uL	10.4	%	85.6	%	131	K/uL	13.5	g/dL	12.7	%
12769839	913	1	21768547	38985541	88207.6	88208.7	1.15972	Cardiac Vascular Intensive Care Unit (CVICU)	Cardiac Vascular Intensive Care Unit (CVICU)	M		0	82	0	2141/6/28 16:42	2141/7/9 15:50		NATIVE HAWAIIAN OR OTHER PACIFIC ISLANDER	Medicare	WIDOWED				94.8008	kg	80	bpm	133	mmHg	54	mmHg	18	insp/min	36.9444	Deg.C	91	%	7.5	K/uL	22	%	70	%	115	K/uL	11	g/dL	14.7	%
12773304	914	1	20671021	36189856	104008	104010	1.75308	Medical Intensive Care Unit (MICU)	Medical Intensive Care Unit (MICU)	F		0	52	0	2184/10/4 1:25	2184/10/19 16:00		WHITE	Medicare	SINGLE				81.8281	kg	89	bpm	140	mmHg	95	mmHg	24	insp/min	38.2222	Deg.C	99	%	9.6	K/uL	11.1	%	81.4	%	154	K/uL	10.8	g/dL	12.7	%
12786389	915	1	27105036	31798073	85096.4	85097.6	1.19209	Cardiac Vascular Intensive Care Unit (CVICU)	Cardiac Vascular Intensive Care Unit (CVICU)	M		0	77	0	2132/12/20 20:08	2132/12/30 12:15		UNKNOWN	Medicare					90.6278	kg	74	bpm	120	mmHg	52	mmHg	16	insp/min	36	Deg.C	100	%	14.8	K/uL	16.3	%	75.4	%	186	K/uL	10.2	g/dL	14.4	%
12795448	916	1	26191733	33128016	103183	103185	1.11806	Cardiac Vascular Intensive Care Unit (CVICU)	Cardiac Vascular Intensive Care Unit (CVICU)	M		0	66	0	2182/6/29 21:05	2182/7/6 14:30		UNKNOWN	Medicare	MARRIED				107	kg	96	bpm	125	mmHg	66	mmHg	14	insp/min	36.6667	Deg.C	100	%	10.1	K/uL	21.7	%	75.4	%	130	K/uL	9.9	g/dL	17.5	%
12798210	917	3	26606625	32462311	103602	103607	5.52542	Medical/Surgical Intensive Care Unit (MICU/SICU)	Medical/Surgical Intensive Care Unit (MICU/SICU)	M	103607	1	81	1	2183/8/24 15:15	2183/8/29 21:31	5.3635	WHITE	Medicare	MARRIED	2183/8/29 21:31			79.8323	kg	109	bpm	89	mmHg	44	mmHg	26	insp/min	36.7778	Deg.C	100	%	31	K/uL	10.2	%	81.1	%	325	K/uL	12.5	g/dL	12.9	%
12821625	918	1	27848569	31159916	77239.3	77243.6	4.29576	Coronary Care Unit (CCU)	Coronary Care Unit (CCU)	M	80312	1	77	0	2111/6/21 7:25	2111/6/26 18:00	3072.69	WHITE	Other	WIDOWED		182.88	cm	88	kg	97	bpm	135	mmHg	75	mmHg	14	insp/min	36.3889	Deg.C	100	%	10.5	K/uL	10.4	%	87.8	%	217	K/uL	11	g/dL	13.2	%
12835204	919	1	29939761	36742211	79113.9	79118.8	4.87734	Coronary Care Unit (CCU)	Coronary Care Unit (CCU)	M	79119	1	64	1	2116/8/5 15:33	2116/8/12 17:00	5.0706	WHITE	Medicare	MARRIED	2116/8/12 17:00			95.1183	kg	84	bpm	68	mmHg	36	mmHg	16	insp/min	36.5	Deg.C	87	%	19.2	K/uL					286	K/uL	11.4	g/dL	15.7	%
12837356	920	1	27393582	37390005	91451.1	91457	5.9605	Medical Intensive Care Unit (MICU)	Medical Intensive Care Unit (MICU)	F	92473	1	58	0	2150/5/19 0:09	2150/5/29 15:30	1021.92	WHITE	Medicare	SINGLE						123	bpm	155	mmHg	86	mmHg	22	insp/min	37	Deg.C	99	%	10.2	K/uL					335	K/uL	8.3	g/dL	15.1	%
12874446	921	1	29184798	37641154	101863	101865	2.20206	Cardiac Vascular Intensive Care Unit (CVICU)	Cardiac Vascular Intensive Care Unit (CVICU)	F	101983	1	84	0	2178/11/18 16:18	2178/12/21 9:45	120.412	UNKNOWN	Other					98.9739	kg	67	bpm	90	mmHg	51	mmHg	14	insp/min	36.8333	Deg.C	100	%	9.3	K/uL					103	K/uL	9.5	g/dL	13	%
12877227	922	1	22650382	35781950	80445.6	80448.6	2.96976	Cardiac Vascular Intensive Care Unit (CVICU)	Cardiac Vascular Intensive Care Unit (CVICU)	M		0	79	0	2120/3/24 19:11	2120/4/13 16:02		UNKNOWN	Other			178	cm	96.2	kg	85	bpm	97	mmHg	34	mmHg	15	insp/min	37.1111	Deg.C	100	%	11	K/uL	0.86	K/uL	86	%	132	K/uL	6.1	g/dL	15.6	%
12911421	923	1	22589918	31644920	110400	110402	1.20965	Cardiac Vascular Intensive Care Unit (CVICU)	Cardiac Vascular Intensive Care Unit (CVICU)	F		0	54	0	2202/4/3 16:50	2202/4/11 18:30		WHITE	Other	SINGLE				66.0884	kg	77	bpm	98	mmHg	55	mmHg	14	insp/min	36.5556	Deg.C	100	%	8	K/uL	18.5	%	76.1	%	109	K/uL	5.3	g/dL	14.8	%
12932363	924	2	29917727	30617550	82270.8	82273.9	3.06293	Cardiac Vascular Intensive Care Unit (CVICU)	Coronary Care Unit (CCU)	M	83211	1	56	0	2125/3/30 19:28	2125/4/10 14:40	940.167	WHITE	Other	SINGLE						89	bpm	140	mmHg	78	mmHg	22	insp/min	36.6667	Deg.C	93	%	14.2	K/uL	4.7	%	90.2	%	225	K/uL	6.3	g/dL	15.5	%
12954931	925	1	23046729	36447271	103976	103978	1.80361	Trauma SICU (TSICU)	Trauma SICU (TSICU)	F	103978	1	82	1	2184/9/2 2:55	2184/9/3 18:25	1.8139	UNKNOWN	Medicare		2184/9/3 18:25			54.8847	kg	53	bpm	87	mmHg	59	mmHg	16	insp/min	31.8	Deg.C	94	%	13.7	K/uL					152	K/uL	11.3	g/dL	20.6	%
12967352	926	1	27777702	34566815	78839.4	78845.5	6.1391	Cardiac Vascular Intensive Care Unit (CVICU)	Cardiac Vascular Intensive Care Unit (CVICU)	M		0	62	0	2115/11/7 9:14	2115/11/17 13:42		BLACK/CAPE VERDEAN	Other	MARRIED				74.8427	kg	110	bpm	183	mmHg	149	mmHg	21	insp/min	36.2778	Deg.C	100	%	11.7	K/uL					171	K/uL	14.4	g/dL	13.6	%
12986731	927	3	24524547	30157987	104027	104031	3.88156	Medical/Surgical Intensive Care Unit (MICU/SICU)	Coronary Care Unit (CCU)	F	104645	1	57	0	2184/10/23 0:28	2184/10/30 14:35	617.979	WHITE	Medicare	DIVORCED				78.9251	kg	62	bpm	86	mmHg	45	mmHg	24	insp/min	36.6667	Deg.C	99	%	11.8	K/uL	6	%	92.4	%	163	K/uL	8.3	g/dL	14.7	%
12994583	928	1	20034560	37749734	78740.4	78744.5	4.03457	Cardiac Vascular Intensive Care Unit (CVICU)	Cardiac Vascular Intensive Care Unit (CVICU)	M		0	77	0	2115/7/26 1:42	2115/8/7 13:30		WHITE	Medicare	WIDOWED				90.8092	kg	84	bpm	106	mmHg	64	mmHg	14	insp/min	36.7	Deg.C	100	%	8.8	K/uL	13.5	%	76.6	%	146	K/uL	10.6	g/dL	14.1	%
12995945	929	1	27047417	38337953	83306.6	83307.9	1.24948	Cardiac Vascular Intensive Care Unit (CVICU)	Cardiac Vascular Intensive Care Unit (CVICU)	M		0	72	0	2128/1/23 19:03	2128/2/4 12:45		WHITE	Medicare	MARRIED				76.8385	kg	80	bpm	96	mmHg	45	mmHg	9	insp/min	35.1	Deg.C	100	%	22.6	K/uL					102	K/uL	9.7	g/dL	13.2	%
13006644	930	1	21356307	33256748	81183.8	81187.6	3.80618	Medical Intensive Care Unit (MICU)	Medical Intensive Care Unit (MICU)	F		0	66	0	2122/4/8 16:47	2122/4/18 15:10		WHITE	Medicare	SINGLE				62.5	kg	100	bpm	84	mmHg	42	mmHg	24	insp/min	36.9444	Deg.C	100	%	10.3	K/uL					160	K/uL	7.9	g/dL	15	%
13022668	931	2	20895020	38282611	79488.9	79491.6	2.64625	Medical Intensive Care Unit (MICU)	Medical Intensive Care Unit (MICU)	F	79759	1	70	0	2117/8/17 18:04	2117/9/2 17:20	270.099	WHITE	Medicare	SINGLE				101.968	kg	103	bpm	128	mmHg	51	mmHg	17	insp/min	36.6111	Deg.C	99	%	8.2	K/uL					411	K/uL	8.2	g/dL	18.5	%
13025572	932	1	23158031	32390996	80880.6	80882.4	1.87559	Cardiac Vascular Intensive Care Unit (CVICU)	Cardiac Vascular Intensive Care Unit (CVICU)	M		0	81	0	2121/6/6 18:31	2121/6/13 18:42		WHITE	Medicare					78.4261	kg	90	bpm	104	mmHg	52	mmHg	8	insp/min	36.4444	Deg.C	100	%	6.6	K/uL	7.4	%	86.1	%	87	K/uL	9.4	g/dL	13.2	%
13036184	933	1	28963674	35144051	103660	103666	6.81708	Trauma SICU (TSICU)	Trauma SICU (TSICU)	F		0	75	0	2183/10/21 12:16	2183/11/4 16:00		WHITE	Medicare	SINGLE				75.3	kg	69	bpm	80	mmHg	44	mmHg	25	insp/min	36.2778	Deg.C	100	%	18.3	K/uL					207	K/uL	8.7	g/dL	14.3	%
13040687	934	1	22534369	38192939	81304.4	81306.8	2.31028	Cardiac Vascular Intensive Care Unit (CVICU)	Cardiac Vascular Intensive Care Unit (CVICU)	M		0	77	0	2122/8/4 3:12	2122/8/17 17:26		BLACK/AFRICAN AMERICAN	Medicare	MARRIED				89.3123	kg	80	bpm	134	mmHg	55	mmHg	18	insp/min	37.1111	Deg.C	100	%	18.5	K/uL	14.6	%	82.9	%	73	K/uL	11.4	g/dL	15.6	%
13053623	935	3	21981457	33220556	99052.6	99057.6	4.97163	Coronary Care Unit (CCU)	Coronary Care Unit (CCU)	M	99057	1	45	0	2171/3/11 11:49	2171/3/15 8:00	4.3959	WHITE	Medicaid					99.7903	kg	102	bpm	86	mmHg	52	mmHg	40	insp/min	34.5	Deg.C	72	%	22.3	K/uL	11.1	%	86.1	%	439	K/uL	11.9	g/dL	16	%
13071200	936	1	20092801	34490485	86246.8	86248.9	2.10009	Cardiac Vascular Intensive Care Unit (CVICU)	Cardiac Vascular Intensive Care Unit (CVICU)	M		0	64	0	2136/2/17 18:29	2136/2/22 15:30		UNKNOWN	Medicare			178	cm	81.6	kg	82	bpm	103	mmHg	40	mmHg	16	insp/min	36.6667	Deg.C	100	%	17.2	K/uL	12.4	%	84.1	%	119	K/uL	10.7	g/dL	14.5	%
13078497	937	4	26760002	37888515	81282.4	81291.7	9.3562	Coronary Care Unit (CCU)	Coronary Care Unit (CCU)	M	81944	1	65	0	2122/7/14 21:51	2122/7/27 12:30	661.639	WHITE	Medicare	SINGLE				96.2977	kg	87	bpm	111	mmHg	63	mmHg	13	insp/min	37.5	Deg.C	86	%	15.8	K/uL					274	K/uL	7.8	g/dL	15.2	%
13090694	938	3	24900954	34251119	105570	105573	2.77006	Medical Intensive Care Unit (MICU)	Medical Intensive Care Unit (MICU)	F		0	62	0	2189/1/13 0:11	2189/1/19 18:38		WHITE	Other	MARRIED				69.8532	kg	56	bpm	97	mmHg	58	mmHg	14	insp/min	36.4444	Deg.C	91	%	13.6	K/uL	5	%	90.3	%	179	K/uL	9.7	g/dL	14.1	%
13093114	939	1	23724516	31762339	96013.8	96014.8	1.0403	Cardiac Vascular Intensive Care Unit (CVICU)	Cardiac Vascular Intensive Care Unit (CVICU)	M	96015	1	47	1	2162/11/14 18:01	2162/11/15 16:37	1.2477	BLACK/AFRICAN AMERICAN	Other	SINGLE	2162/11/15 16:37			97	kg	111	bpm	130	mmHg	58	mmHg	31	insp/min	39.3333	Deg.C	93	%	20.3	K/uL	12.8	%	73	%	164	K/uL	11.7	g/dL	15.2	%
13094848	940	1	23699227	36523107	91400.4	91401.7	1.29955	Cardiac Vascular Intensive Care Unit (CVICU)	Cardiac Vascular Intensive Care Unit (CVICU)	M		0	68	0	2150/3/24 15:32	2150/4/5 16:30		WHITE	Medicare	MARRIED				98.9739	kg	81	bpm	134	mmHg	72	mmHg	14	insp/min	35.9444	Deg.C	100	%	10.4	K/uL					128	K/uL	10.8	g/dL	13.9	%
13098601	941	3	23996524	32290321	96657.4	96658.8	1.36372	Medical/Surgical Intensive Care Unit (MICU/SICU)	Medical/Surgical Intensive Care Unit (MICU/SICU)	M	96719	1	65	1	2164/8/19 8:16	2164/10/19 3:28	61.5882	WHITE	Medicare	MARRIED	2164/10/19 3:28			96.2069	kg	94	bpm	144	mmHg	70	mmHg	23	insp/min	36.4444	Deg.C	94	%	20.6	K/uL					399	K/uL	15.4	g/dL	13	%
13109270	942	3	24754104	31596132	85139.1	85144.7	5.60394	Medical Intensive Care Unit (MICU)	Medical Intensive Care Unit (MICU)	F	86004	1	50	0	2133/2/4 22:33	2133/2/10 16:30	864.91	HISPANIC/LATINO - DOMINICAN	Other	MARRIED				69.8	kg	62	bpm	131	mmHg	48	mmHg	16	insp/min	37.4444	Deg.C	98	%	14.9	K/uL					363	K/uL	9.4	g/dL	14.6	%
13110574	943	1	28856140	30129721	99337.7	99341.8	4.1291	Medical Intensive Care Unit (MICU)	Medical Intensive Care Unit (MICU)	F	101012	1	85	0	2171/12/15 0:55	2171/12/29 17:40	1674.33	WHITE	Medicare	WIDOWED				63.5483	kg	106	bpm	187	mmHg	56	mmHg	20	insp/min	36.5556	Deg.C	95	%	5.3	K/uL					127	K/uL	10.1	g/dL	17.6	%
13115890	944	1	22715100	32111296	97666.3	97667.7	1.41344	Cardiac Vascular Intensive Care Unit (CVICU)	Cardiac Vascular Intensive Care Unit (CVICU)	M		0	75	0	2167/5/23 19:34	2167/5/29 16:50		UNKNOWN	Medicare					73.8448	kg	80	bpm	87	mmHg	48	mmHg	16	insp/min	36.3889	Deg.C	100	%	9.1	K/uL	21.6	%	71.6	%	103	K/uL	11	g/dL	13.5	%
13129625	945	1	26616478	39196196	105676	105677	1.16992	Cardiac Vascular Intensive Care Unit (CVICU)	Cardiac Vascular Intensive Care Unit (CVICU)	F		0	54	0	2189/4/27 19:59	2189/5/2 17:15		UNKNOWN	Other					108.771	kg	73	bpm	92	mmHg	53	mmHg	18	insp/min	36.4444	Deg.C	100	%	16.6	K/uL	11.5	%	79.2	%	168	K/uL	12.3	g/dL	13.2	%
13134081	946	1	27076781	31228755	77829.8	77835.9	6.07545	Medical/Surgical Intensive Care Unit (MICU/SICU)	Medical/Surgical Intensive Care Unit (MICU/SICU)	M	77891	1	73	0	2113/1/31 15:48	2113/2/9 15:41	61.1902	WHITE	Other	MARRIED				105.687	kg	103	bpm	95	mmHg	80	mmHg	20	insp/min	35.4444	Deg.C	99	%	18.1	K/uL					295	K/uL	10.1	g/dL	14.1	%
13155358	947	3	26580141	34743374	104269	104274	4.99809	Coronary Care Unit (CCU)	Coronary Care Unit (CCU)	F		0	63	0	2185/6/21 18:06	2185/6/28 18:44		WHITE	Other	SINGLE				57	kg	103	bpm	154	mmHg	88	mmHg	12	insp/min	35.9	Deg.C	81	%	22.8	K/uL	1.29	K/uL	83.5	%	275	K/uL	15.6	g/dL	13.1	%
13156713	948	1	20154296	31117845	109123	109125	2.04603	Cardiac Vascular Intensive Care Unit (CVICU)	Cardiac Vascular Intensive Care Unit (CVICU)	F	110074	1	61	0	2198/10/4 15:07	2198/10/14 17:04	951.215	WHITE	Other	WIDOWED				54.7	kg	101	bpm	177	mmHg	57	mmHg	29	insp/min	37.0556	Deg.C	76	%	12.4	K/uL					226	K/uL	8.2	g/dL	13.3	%
13158454	949	1	20033924	39190238	108232	108236	3.12091	Cardiac Vascular Intensive Care Unit (CVICU)	Cardiac Vascular Intensive Care Unit (CVICU)	F	108643	1	64	0	2196/4/22 13:56	2196/5/5 17:49	410.521	BLACK/AFRICAN AMERICAN	Other	SINGLE				67.8574	kg	79	bpm	143	mmHg	66	mmHg	16	insp/min	36.3	Deg.C	100	%	7	K/uL	2.07	K/uL	59.7	%	72	K/uL	9	g/dL	18.3	%
13174926	950	2	29830193	31325497	102956	102976	19.5711	Coronary Care Unit (CCU)	Cardiac Vascular Intensive Care Unit (CVICU)	M		0	54	0	2181/11/17 1:08	2181/12/13 14:30		WHITE	Other	MARRIED				79.8323	kg	106	bpm	95	mmHg	50	mmHg	23	insp/min	36.6111	Deg.C	99	%	12.4	K/uL					207	K/uL	13.5	g/dL	16.2	%
13178765	951	3	28749633	32829981	92998	93000.7	2.69196	Coronary Care Unit (CCU)	Cardiac Vascular Intensive Care Unit (CVICU)	M	93765	1	43	0	2154/8/13 0:53	2154/8/18 16:30	766.962	WHITE	Other	SINGLE				86.8176	kg	80	bpm	124	mmHg	93	mmHg	23	insp/min	36.8889	Deg.C	100	%	15.6	K/uL	4.7	%	92.9	%	203	K/uL	13.9	g/dL	12.9	%
13181224	952	1	21077537	35271888	111569	111574	5.03186	Cardiac Vascular Intensive Care Unit (CVICU)	Cardiac Vascular Intensive Care Unit (CVICU)	M		0	53	0	2205/6/15 9:14	2205/7/3 16:17		WHITE	Medicare	SINGLE				77.5189	kg	93	bpm	103	mmHg	53	mmHg	5	insp/min			100	%	12.8	K/uL	14.5	%	82	%	163	K/uL	9	g/dL	14.8	%
13196122	953	1	28597267	34555527	82861.4	82862.5	1.16838	Cardiac Vascular Intensive Care Unit (CVICU)	Cardiac Vascular Intensive Care Unit (CVICU)	M		0	69	0	2126/11/6 19:02	2126/11/16 14:45		UNKNOWN	Medicare					117.753	kg	85	bpm	87	mmHg	52	mmHg	15	insp/min	37.0556	Deg.C	99	%	16.6	K/uL	1.07	K/uL	84.1	%	161	K/uL	14.4	g/dL	14.3	%
13214943	954	2	26626252	34609940	100358	100368	10.0963	Medical/Surgical Intensive Care Unit (MICU/SICU)	Medical/Surgical Intensive Care Unit (MICU/SICU)	F	100404	1	82	0	2174/9/25 7:37	2174/11/1 17:00	46.2955	WHITE	Medicare	WIDOWED				68.8553	kg	104	bpm	159	mmHg	59	mmHg	23	insp/min	36.4444	Deg.C	97	%	12.5	K/uL	1.61	K/uL	67.8	%	70	K/uL	7.8	g/dL	16.5	%
13216036	955	1	23295407	32412070	95441.4	95442.6	1.16463	Cardiac Vascular Intensive Care Unit (CVICU)	Cardiac Vascular Intensive Care Unit (CVICU)	F		0	56	0	2161/4/17 14:36	2161/4/25 15:30		WHITE	Other	MARRIED				69.8532	kg	84	bpm	101	mmHg	54	mmHg		insp/min	36.6667	Deg.C	99	%	22.7	K/uL	6.9	%	89.1	%	198	K/uL	8.5	g/dL	13.7	%
13219182	956	1	22058403	37145222	86878.5	86881.7	3.20361	Cardiac Vascular Intensive Care Unit (CVICU)	Cardiac Vascular Intensive Care Unit (CVICU)	M		0	47	0	2137/11/7 20:35	2137/11/17 17:00		UNKNOWN	Other	MARRIED				124.738	kg	80	bpm	126	mmHg	68	mmHg		insp/min	36.5556	Deg.C	100	%	15.5	K/uL	4.11	K/uL	67.1	%	130	K/uL	14.3	g/dL	12.5	%
13224273	957	1	21927266	31281696	92016.4	92017.8	1.3292	Cardiac Vascular Intensive Care Unit (CVICU)	Cardiac Vascular Intensive Care Unit (CVICU)	M		0	59	0	2151/11/30 20:21	2151/12/11 15:15		HISPANIC/LATINO - PUERTO RICAN	Medicare	WIDOWED				85.8197	kg	63	bpm	123	mmHg	54	mmHg	14	insp/min			100	%	13.7	K/uL	31.1	%	63.2	%	132	K/uL	12.3	g/dL	12	%
13248020	958	1	28178082	39347204	93542.6	93546.7	4.15675	Cardiac Vascular Intensive Care Unit (CVICU)	Cardiac Vascular Intensive Care Unit (CVICU)	M		0	64	0	2156/2/6 21:55	2156/2/14 16:00		WHITE	Other	MARRIED				96.6152	kg	57	bpm	99	mmHg	53	mmHg	18	insp/min	36.7	Deg.C	99	%	9.1	K/uL	24.2	%	70.9	%	153	K/uL	9.8	g/dL	15.1	%
13258424	959	1	20777139	37150100	99220.4	99222.4	2.03756	Cardiac Vascular Intensive Care Unit (CVICU)	Cardiac Vascular Intensive Care Unit (CVICU)	M		0	68	0	2171/8/20 17:42	2171/8/30 15:03		WHITE	Medicare	MARRIED				77.02	kg	88	bpm	89	mmHg	48	mmHg	10	insp/min	36.2	Deg.C	100	%	19	K/uL					181	K/uL	12.5	g/dL	11.6	%
13260500	960	1	23319851	33878044	99332.6	99335	2.43581	Cardiac Vascular Intensive Care Unit (CVICU)	Cardiac Vascular Intensive Care Unit (CVICU)	M	100409	1	79	0	2171/12/8 0:51	2171/12/21 14:48	1076.45	WHITE	Medicare	WIDOWED				89.9927	kg	80	bpm	92	mmHg	47	mmHg		insp/min	36.5	Deg.C	100	%	12.1	K/uL					158	K/uL	7.8	g/dL	18	%
13269859	961	3	25133624	33600218	95818.5	95820.6	2.11567	Medical Intensive Care Unit (MICU)	Medical Intensive Care Unit (MICU)	F	96732	1	38	0	2162/5/3 9:56	2162/5/14 19:02	913.494	BLACK/AFRICAN AMERICAN	Other	SINGLE				95.2998	kg	107	bpm	99	mmHg	44	mmHg	30	insp/min	34.5	Deg.C	100	%	16	K/uL					245	K/uL	8.1	g/dL	15.3	%
13273685	962	1	29304545	38840956	80670.3	80672.9	2.56737	Medical Intensive Care Unit (MICU)	Medical Intensive Care Unit (MICU)	F	80733	1	53	0	2120/11/11 6:46	2120/11/18 18:07	62.7163	BLACK/AFRICAN AMERICAN	Other	SINGLE						104	bpm	127	mmHg	60	mmHg	25	insp/min	36.5556	Deg.C	100	%	7.5	K/uL					173	K/uL	11.1	g/dL	14.9	%
13282748	963	1	23388273	39207929	109281	109284	2.96449	Cardiac Vascular Intensive Care Unit (CVICU)	Cardiac Vascular Intensive Care Unit (CVICU)	M	109813	1	63	0	2199/3/12 16:32	2199/3/18 17:45	532.27	WHITE - RUSSIAN	Other	DIVORCED				105.097	kg	150	bpm	104	mmHg	49	mmHg	19	insp/min	36.5	Deg.C	99	%	10.2	K/uL					351	K/uL	11.2	g/dL	19.7	%
13299285	964	1	20480236	32593713	100307	100309	1.40052	Cardiac Vascular Intensive Care Unit (CVICU)	Cardiac Vascular Intensive Care Unit (CVICU)	M	101587	1	71	0	2174/8/10 23:28	2174/8/22 14:30	1279.56	WHITE	Medicare	MARRIED				86.4093	kg	76	bpm	158	mmHg	53	mmHg	14	insp/min	36.7778	Deg.C	97	%	19.6	K/uL					313	K/uL	7.8	g/dL	13.9	%
13301272	965	1	20413622	35789651	89974.4	89982.9	8.50499	Cardiac Vascular Intensive Care Unit (CVICU)	Cardiac Vascular Intensive Care Unit (CVICU)	M		0	64	0	2146/4/30 17:19	2146/5/17 20:10		WHITE - RUSSIAN	Other	MARRIED				66.2698	kg	107	bpm	103	mmHg	55	mmHg	23	insp/min	35.9	Deg.C	98	%	14.9	K/uL	16.2	%	78	%	264	K/uL	10.1	g/dL	13.6	%
13327415	966	1	23646962	38016544	81564.6	81567.9	3.30227	Coronary Care Unit (CCU)	Coronary Care Unit (CCU)	M	81735	1	91	0	2123/4/24 12:01	2123/5/2 20:30	170.438	WHITE	Medicare	MARRIED						64	bpm	122	mmHg	54	mmHg	19	insp/min	36	Deg.C	94	%	9	K/uL	6.8	%	87.2	%	270	K/uL	6.2	g/dL	18.2	%
13335699	967	1	21353208	31215740	85552.6	85555.9	3.23324	Trauma SICU (TSICU)	Trauma SICU (TSICU)	M	85678	1	71	0	2134/3/22 12:25	2134/4/3 14:43	125.352	WHITE	Medicare	SINGLE				63.8658	kg	88	bpm	139	mmHg	62	mmHg	14	insp/min	36.5556	Deg.C	100	%	12.7	K/uL	1.62	K/uL	78.3	%	206	K/uL	8.1	g/dL	16	%
13349201	968	1	26838813	37003272	93340.4	93341.6	1.24271	Cardiac Vascular Intensive Care Unit (CVICU)	Cardiac Vascular Intensive Care Unit (CVICU)	F	95584	1	70	0	2155/7/21 7:15	2155/7/26 17:42	2243.6	WHITE	Medicare	MARRIED				88.4959	kg	91	bpm	89	mmHg	46	mmHg	16	insp/min			100	%	11.4	K/uL	13.1	%	82.5	%	149	K/uL	7.7	g/dL	13.6	%
13352372	969	2	28752421	32384421	90360.8	90379.7	18.8518	Coronary Care Unit (CCU)	Medical Intensive Care Unit (MICU)	M	90385	1	67	1	2147/5/24 19:31	2147/6/17 10:35	24.1858	WHITE	Medicare	MARRIED	2147/6/17 10:35			91.4896	kg	125	bpm	155	mmHg	88	mmHg	35	insp/min	37.3333	Deg.C	86	%	17.8	K/uL	7.6	%	79.6	%	324	K/uL	8.9	g/dL	15	%
13352605	970	2	24335090	33268596	87503.7	87516.6	12.9265	Coronary Care Unit (CCU)	Coronary Care Unit (CCU)	F		0	48	0	2139/7/28 16:11	2139/8/14 21:20		UNKNOWN	Medicare					88.2237	kg	108	bpm	145	mmHg	81	mmHg	18	insp/min	36.1111	Deg.C	97	%	25.1	K/uL	17.2	%	78.6	%	272	K/uL	10.8	g/dL	16.8	%
13370388	971	1	28797409	36047592	80973.9	80978.9	5.05797	Trauma SICU (TSICU)	Trauma SICU (TSICU)	M	81787	1	58	0	2121/8/31 17:33	2121/10/4 19:45	813.144	WHITE	Medicare	MARRIED				94.7	kg	91	bpm	128	mmHg	51	mmHg	25	insp/min	36.3889	Deg.C	99	%	29.4	K/uL	0.88	K/uL	90	%	263	K/uL	8.3	g/dL	16.7	%
13376901	972	3	23661243	39947352	87904.7	87906.9	2.24922	Medical/Surgical Intensive Care Unit (MICU/SICU)	Medical/Surgical Intensive Care Unit (MICU/SICU)	F		0	57	0	2140/9/1 14:09	2140/9/11 15:30		WHITE	Medicaid	SINGLE				71.2594	kg	100	bpm	90	mmHg	61	mmHg	16	insp/min	36.3333	Deg.C	99	%	20.8	K/uL	4	%	91	%	139	K/uL	11.7	g/dL	14.5	%
13386138	973	1	20044799	38306256	80607.4	80612.7	5.31286	Cardiac Vascular Intensive Care Unit (CVICU)	Cardiac Vascular Intensive Care Unit (CVICU)	F		0	60	0	2120/9/4 16:30	2120/9/17 14:00		WHITE	Other	MARRIED				87.8155	kg	93	bpm	97	mmHg	50	mmHg	10	insp/min	36.9444	Deg.C	98	%	13.8	K/uL	13.9	%	81.1	%	248	K/uL	6.9	g/dL	13	%
13398982	974	1	29543438	32596718	109304	109306	1.19074	Cardiac Vascular Intensive Care Unit (CVICU)	Cardiac Vascular Intensive Care Unit (CVICU)	M		0	50	0	2199/4/1 12:26	2199/4/10 18:30		WHITE	Medicaid	MARRIED				91.8071	kg	86	bpm	104	mmHg	50	mmHg	14	insp/min	36.6667	Deg.C	100	%	10.9	K/uL					234	K/uL	11.2	g/dL	15.6	%
13416699	975	1	24716014	35569435	77337.9	77343.8	5.87921	Medical/Surgical Intensive Care Unit (MICU/SICU)	Medical/Surgical Intensive Care Unit (MICU/SICU)	M	77344	1	67	1	2111/9/24 17:31	2111/10/3 16:45	6.129	WHITE	Medicare	MARRIED	2111/10/3 16:45			124.5	kg	101	bpm	125	mmHg	60	mmHg	23	insp/min	36.7778	Deg.C	89	%	12.3	K/uL	0.21	K/uL	95	%	192	K/uL	10	g/dL	17	%
13421733	976	1	21677190	30009753	107536	107538	2.16426	Medical Intensive Care Unit (MICU)	Medical Intensive Care Unit (MICU)	F		0	91	0	2194/6/1 12:54	2194/6/7 14:28		WHITE	Medicare	MARRIED				59.466	kg	76	bpm	126	mmHg	59	mmHg	19	insp/min	37	Deg.C	100	%	18.3	K/uL					161	K/uL	10.2	g/dL	14.9	%
13438253	977	2	27443508	33198688	106531	106533	1.54332	Cardiac Vascular Intensive Care Unit (CVICU)	Cardiac Vascular Intensive Care Unit (CVICU)	M		0	62	0	2191/8/27 4:38	2191/9/5 17:00		WHITE	Medicare	MARRIED				87.2258	kg	74	bpm	104	mmHg	46	mmHg	17	insp/min	35.9	Deg.C	98	%	11.7	K/uL					118	K/uL	8.5	g/dL	13.4	%
13456784	978	4	26807276	38781024	101641	101646	4.44347	Coronary Care Unit (CCU)	Coronary Care Unit (CCU)	F		0	54	0	2178/4/12 2:14	2178/5/1 15:26		HISPANIC/LATINO - PUERTO RICAN	Other	SINGLE				88.3144	kg	96	bpm	120	mmHg	84	mmHg	20	insp/min	36.6111	Deg.C	98	%	21.8	K/uL					213	K/uL	13.2	g/dL	14.5	%
13466375	979	2	21011631	34714964	91189.2	91205.5	16.3358	Cardiac Vascular Intensive Care Unit (CVICU)	Cardiac Vascular Intensive Care Unit (CVICU)	M		0	70	0	2149/8/30 4:30	2149/9/29 18:29		WHITE	Medicare					93.8029	kg	103	bpm	107	mmHg	78	mmHg	29	insp/min	37.1	Deg.C	90	%	20.9	K/uL					298	K/uL	14.7	g/dL	13.2	%
13472341	980	1	24161247	37563296	94068.5	94072.9	4.39016	Surgical Intensive Care Unit (SICU)	Surgical Intensive Care Unit (SICU)	F	94073	1	78	1	2157/7/11 18:43	2157/7/22 18:17	4.4793	WHITE	Medicare	MARRIED	2157/7/22 18:17			72.1665	kg	79	bpm	97	mmHg	28	mmHg	17	insp/min	36.7778	Deg.C	100	%	21.2	K/uL	2	%	91.7	%	199	K/uL	7.5	g/dL	15.5	%
13478814	981	2	24980574	35369832	88589.9	88592	2.13205	Medical Intensive Care Unit (MICU)	Medical Intensive Care Unit (MICU)	F	90173	1	50	0	2142/7/18 20:15	2142/7/25 14:45	1583.11	WHITE	Medicare	SINGLE				56.8805	kg	112	bpm	152	mmHg	82	mmHg	15	insp/min	37.0556	Deg.C	98	%	2.6	K/uL					147	K/uL	10.9	g/dL	14.6	%
13489125	982	3	21456675	32083537	84293.8	84295.5	1.62853	Medical/Surgical Intensive Care Unit (MICU/SICU)	Medical/Surgical Intensive Care Unit (MICU/SICU)	M		0	67	0	2130/10/13 17:25	2130/11/2 13:00		WHITE	Medicare	MARRIED				121.064	kg	118	bpm	154	mmHg	59	mmHg	22	insp/min	37.6667	Deg.C	98	%	21.5	K/uL					124	K/uL	9.5	g/dL	17.2	%
13494259	983	1	27349706	33135560	84016.4	84018.7	2.30716	Cardiac Vascular Intensive Care Unit (CVICU)	Cardiac Vascular Intensive Care Unit (CVICU)	M		0	77	0	2130/1/3 19:03	2130/1/14 17:19		WHITE - OTHER EUROPEAN	Medicare	MARRIED				85.8197	kg	82	bpm	141	mmHg	60	mmHg	15	insp/min	35.7	Deg.C	100	%	10.4	K/uL	1.82	K/uL	73.9	%	139	K/uL	8.6	g/dL	15.6	%
13497321	984	1	24921507	36331027	88974.6	88976.9	2.32367	Cardiac Vascular Intensive Care Unit (CVICU)	Cardiac Vascular Intensive Care Unit (CVICU)	M		0	80	0	2143/8/4 12:45	2143/8/12 15:30		WHITE	Medicare	MARRIED		170.18	cm	90.7	kg	58	bpm	122	mmHg	55	mmHg		insp/min	36.2	Deg.C	100	%	16.5	K/uL					262	K/uL	9.1	g/dL	12.7	%
13500443	985	1	29374898	30993182	103414	103425	10.3996	Cardiac Vascular Intensive Care Unit (CVICU)	Cardiac Vascular Intensive Care Unit (CVICU)	M	103472	1	53	0	2183/2/18 4:17	2183/3/8 16:21	57.7181	WHITE	Medicare	MARRIED				108.4	kg	89	bpm	179	mmHg	59	mmHg	18	insp/min	36.5	Deg.C	100	%	7.9	K/uL					179	K/uL	10.8	g/dL	17	%
13503801	986	1	27008618	39148319	78787.6	78788.9	1.30421	Cardiac Vascular Intensive Care Unit (CVICU)	Cardiac Vascular Intensive Care Unit (CVICU)	M		0	79	0	2115/9/13 13:47	2115/9/22 17:50		WHITE - OTHER EUROPEAN	Other	MARRIED				74.8427	kg	81	bpm	119	mmHg	57	mmHg	15	insp/min	36.8333	Deg.C	77	%	9.3	K/uL	1.6	K/uL	74.3	%	123	K/uL	9.6	g/dL	12.5	%
13513232	987	1	26125721	37487912	81121.5	81126.6	5.09008	Cardiac Vascular Intensive Care Unit (CVICU)	Cardiac Vascular Intensive Care Unit (CVICU)	F		0	54	0	2122/1/31 21:27	2122/2/23 14:00		WHITE	Other	MARRIED				108.771	kg	90	bpm	142	mmHg	78	mmHg	18	insp/min	37.4	Deg.C	100	%	8.7	K/uL					183	K/uL	8.1	g/dL	13.6	%
13515178	988	1	20762918	31855062	92777.4	92814.5	37.1327	Cardiac Vascular Intensive Care Unit (CVICU)	Cardiac Vascular Intensive Care Unit (CVICU)	F	93017	1	56	0	2153/12/28 14:51	2154/4/4 16:38	239.587	HISPANIC/LATINO - GUATEMALAN	Other	SINGLE				64.5462	kg	73	bpm	111	mmHg	49	mmHg	16	insp/min	36.8889	Deg.C	100	%	8.5	K/uL	26.8	%	65.4	%	148	K/uL	6.1	g/dL	15.7	%
13516267	989	3	27858370	31102169	82198.7	82200.9	2.2715	Cardiac Vascular Intensive Care Unit (CVICU)	Cardiac Vascular Intensive Care Unit (CVICU)	M	82208	1	86	1	2125/1/17 15:43	2125/1/26 7:45	9.3437	WHITE	Medicare	SINGLE	2125/1/26 7:45			79.8323	kg	82	bpm	120	mmHg	75	mmHg	24	insp/min	36.6667	Deg.C	98	%	13.4	K/uL	17.8	%	74.8	%	156	K/uL	9.5	g/dL	15.1	%
13526177	990	2	21051213	35552300	88142.9	88160.9	18.0133	Medical Intensive Care Unit (MICU)	Surgical Intensive Care Unit (SICU)	M	88161	1	62	1	2141/4/27 20:48	2141/5/15 17:29	18.0688	WHITE	Medicare	MARRIED	2141/5/15 17:29			109.361	kg	84	bpm	106	mmHg	55	mmHg	13	insp/min	36.2222	Deg.C	95	%	13.2	K/uL					269	K/uL	8.5	g/dL	16.1	%
13542461	991	1	24186203	39650054	87993.6	87999.9	6.23291	Trauma SICU (TSICU)	Trauma SICU (TSICU)	M		0	67	0	2140/11/24 2:06	2140/12/10 18:36		WHITE	Other	MARRIED				122.8	kg	69	bpm	104	mmHg	39	mmHg	15	insp/min	36.6111	Deg.C	100	%	8.7	K/uL	3	%	93.9	%	211	K/uL	10.2	g/dL	17.9	%
13542543	992	1	27678862	33020646	83900.5	83902.6	2.14271	Cardiac Vascular Intensive Care Unit (CVICU)	Cardiac Vascular Intensive Care Unit (CVICU)	M	83941	1	89	0	2129/9/4 19:28	2129/9/25 14:22	40.5405	WHITE	Medicare	MARRIED				61.9607	kg	75	bpm	112	mmHg	50	mmHg	11	insp/min	37	Deg.C	100	%	11.6	K/uL	2.06	K/uL	77.1	%	89	K/uL	6.9	g/dL	16.9	%
13542670	993	1	24058475	38177203	79998.5	80003.8	5.28392	Cardiac Vascular Intensive Care Unit (CVICU)	Cardiac Vascular Intensive Care Unit (CVICU)	M		0	82	0	2119/1/7 13:43	2119/1/16 17:00		WHITE	Medicare					100.289	kg	84	bpm	112	mmHg	45	mmHg	16	insp/min	35.2778	Deg.C	100	%	16.6	K/uL	18.1	%	77.9	%	170	K/uL	7.5	g/dL	14.8	%
13556244	994	1	20235620	30229303	80860	80878.4	18.4303	Coronary Care Unit (CCU)	Coronary Care Unit (CCU)	F	80863	1	40	1	2121/5/20 0:13	2121/5/22 17:30	2.9876	WHITE	Medicaid	SINGLE				52.4	kg	61	bpm	133	mmHg	68	mmHg	17	insp/min			100	%	18.3	K/uL	6.3	%	79.9	%	162	K/uL	11.4	g/dL	15.9	%
13562596	995	2	25001667	30420528	91287	91288	1.03137	Surgical Intensive Care Unit (SICU)	Coronary Care Unit (CCU)	F	93044	1	69	0	2149/12/5 23:44	2149/12/9 16:19	1757.01	BLACK/AFRICAN AMERICAN	Medicare	MARRIED				70.7	kg	119	bpm	144	mmHg	57	mmHg	24	insp/min	37.1667	Deg.C	98	%	12.2	K/uL					217	K/uL	11.5	g/dL	13.5	%
13582085	996	2	29120927	34957932	83663.6	83669.8	6.20597	Medical/Surgical Intensive Care Unit (MICU/SICU)	Medical/Surgical Intensive Care Unit (MICU/SICU)	F		0	45	0	2129/1/21 9:46	2129/2/3 14:24		BLACK/AFRICAN AMERICAN	Medicaid	MARRIED				129.8	kg	79	bpm	133	mmHg	79	mmHg	26	insp/min	36.5556	Deg.C	81	%	13.8	K/uL	13.6	%	80.5	%	230	K/uL	13.2	g/dL	16.1	%
13590974	997	4	29465095	34634701	99310	99313.5	3.47876	Medical Intensive Care Unit (MICU)	Medical Intensive Care Unit (MICU)	F		0	48	0	2171/11/23 23:20	2171/12/16 19:34		UNKNOWN	Other					118.75	kg	73	bpm	144	mmHg	84	mmHg		insp/min	36.9444	Deg.C	93	%	18.4	K/uL					184	K/uL	9.7	g/dL	16.9	%
13596963	998	1	24677969	33466585	107518	107520	2.01851	Cardiac Vascular Intensive Care Unit (CVICU)	Cardiac Vascular Intensive Care Unit (CVICU)	M		0	37	0	2194/5/14 13:50	2194/5/25 12:30		HISPANIC/LATINO - GUATEMALAN	Other	MARRIED				77.8365	kg	109	bpm	94	mmHg	49	mmHg	25	insp/min	37.4444	Deg.C	100	%	12.9	K/uL	3.89	K/uL	65.1	%	119	K/uL	10.3	g/dL	12.7	%
13603320	999	1	27331467	34595338	85182.4	85184.7	2.20814	Cardiac Vascular Intensive Care Unit (CVICU)	Cardiac Vascular Intensive Care Unit (CVICU)	M		0	62	0	2133/3/16 19:53	2133/3/24 23:15		WHITE	Other	SINGLE				109.588	kg	79	bpm	99	mmHg	62	mmHg	16	insp/min	36.3889	Deg.C	100	%	10.6	K/uL	16.2	%	80.7	%	163	K/uL	11.3	g/dL	13.2	%
13604004	1000	1	22164776	39904982	97214.4	97215.6	1.145	Cardiac Vascular Intensive Care Unit (CVICU)	Cardiac Vascular Intensive Care Unit (CVICU)	M		0	60	0	2166/2/20 16:21	2166/3/4 17:37		WHITE	Other	DIVORCED				81.8281	kg	71	bpm	113	mmHg	57	mmHg	23	insp/min	36.5	Deg.C	100	%	15	K/uL	3.1	K/uL	71.6	%	178	K/uL	10.7	g/dL	11.4	%
13625861	1001	1	24726069	30050033	86234.1	86235.6	1.52894	Medical/Surgical Intensive Care Unit (MICU/SICU)	Medical/Surgical Intensive Care Unit (MICU/SICU)	F	86236	1	56	1	2136/2/3 12:35	2136/2/6 11:15	1.8897	WHITE	Other	MARRIED	2136/2/6 11:15			70.3522	kg	129	bpm	101	mmHg	59	mmHg	18	insp/min	36.6111	Deg.C	92	%	1	K/uL	7	%	89	%	32	K/uL	7.2	g/dL	15.4	%
13627462	1002	1	29174388	35335196	81717.6	81719.9	2.28432	Cardiac Vascular Intensive Care Unit (CVICU)	Cardiac Vascular Intensive Care Unit (CVICU)	M		0	83	0	2123/9/18 21:32	2123/9/29 17:05		HISPANIC/LATINO - DOMINICAN	Medicare	MARRIED				71.849	kg	58	bpm	135	mmHg	59	mmHg	15	insp/min	36.3889	Deg.C	100	%	6.9	K/uL	14.2	%	78.1	%	163	K/uL	7	g/dL	14.8	%
13629788	1003	1	24804652	31212680	77923.4	77924.6	1.18809	Cardiac Vascular Intensive Care Unit (CVICU)	Cardiac Vascular Intensive Care Unit (CVICU)	M		0	84	0	2113/4/27 17:06	2113/5/9 18:03		WHITE	Medicare	MARRIED				107.774	kg	80	bpm	100	mmHg	48	mmHg	16	insp/min	36.3889	Deg.C	100	%	10.1	K/uL					78	K/uL	8	g/dL	12.8	%
13637327	1004	1	24759604	39139102	91446.4	91449.7	3.28898	Cardiac Vascular Intensive Care Unit (CVICU)	Cardiac Vascular Intensive Care Unit (CVICU)	M		0	76	0	2150/5/12 10:30	2150/5/25 15:30		WHITE	Medicare	MARRIED		185.42	cm	89.1	kg	106	bpm	123	mmHg	51	mmHg		insp/min	36.6667	Deg.C	100	%	10.2	K/uL	15.3	%	80.6	%	157	K/uL	6.8	g/dL	18	%
13651712	1005	1	26103463	31913662	96620.4	96621.6	1.2274	Cardiac Vascular Intensive Care Unit (CVICU)	Cardiac Vascular Intensive Care Unit (CVICU)	M		0	65	0	2164/7/11 14:37	2164/7/19 13:30		WHITE	Other	SINGLE				109.769	kg	80	bpm	114	mmHg	56	mmHg	16	insp/min	36.6111	Deg.C	100	%	12.9	K/uL	3.69	K/uL	61.3	%	158	K/uL	8.6	g/dL	13.3	%
13660053	1006	1	23073718	39125686	100091	100099	7.33913	Cardiac Vascular Intensive Care Unit (CVICU)	Cardiac Vascular Intensive Care Unit (CVICU)	F	100667	1	74	0	2174/1/6 18:24	2174/1/24 17:41	575.655	ASIAN	Other	SINGLE				57.6969	kg	80	bpm	101	mmHg	46	mmHg	6	insp/min	36.3889	Deg.C	100	%	10.9	K/uL	12.5	%	80.3	%	128	K/uL	6.4	g/dL	15.9	%
13660391	1007	1	25211068	31978419	110017	110019	1.15921	Cardiac Vascular Intensive Care Unit (CVICU)	Cardiac Vascular Intensive Care Unit (CVICU)	M		0	59	0	2201/3/15 14:02	2201/3/30 18:09		BLACK/AFRICAN AMERICAN	Medicare	MARRIED				78.8344	kg	109	bpm	96	mmHg	49	mmHg	15	insp/min	36.2	Deg.C	99	%	16	K/uL	2.6	K/uL	77.1	%	192	K/uL	10.7	g/dL	15.3	%
13670977	1008	3	26908370	37689463	92283.5	92289.1	5.57844	Coronary Care Unit (CCU)	Coronary Care Unit (CCU)	M	92290	1	59	1	2152/8/28 12:08	2152/9/3 20:59	6.4921	WHITE	Other	SINGLE	2152/9/3 20:59					87	bpm	178	mmHg	109	mmHg	31	insp/min	35.0556	Deg.C	99	%	19.9	K/uL	6.7	%	89.5	%	350	K/uL	15.4	g/dL	13.4	%
13672645	1009	1	22805145	37593663	101839	101848	8.24529	Cardiac Vascular Intensive Care Unit (CVICU)	Cardiac Vascular Intensive Care Unit (CVICU)	M	101927	1	76	0	2178/10/21 17:33	2178/11/7 14:00	87.5722	WHITE	Other	MARRIED				82.5085	kg	72	bpm	168	mmHg	68	mmHg	16	insp/min			100	%	13.5	K/uL					124	K/uL	8.7	g/dL	14.1	%
13722867	1010	1	25597802	37981886	103028	103030	1.16178	Cardiac Vascular Intensive Care Unit (CVICU)	Cardiac Vascular Intensive Care Unit (CVICU)	F		0	70	0	2182/1/22 16:11	2182/2/1 15:22		WHITE	Medicare	MARRIED				59.6928	kg	71	bpm	92	mmHg	53	mmHg	14	insp/min	34.2	Deg.C	99	%	6.2	K/uL					91	K/uL	8.7	g/dL	13.4	%
13751531	1011	1	21204980	36220729	88736.3	88738.7	2.36427	Cardiac Vascular Intensive Care Unit (CVICU)	Cardiac Vascular Intensive Care Unit (CVICU)	M		0	64	0	2142/12/11 21:52	2142/12/16 14:38		UNKNOWN	Other	MARRIED				102.194	kg	81	bpm	121	mmHg	70	mmHg	23	insp/min	37.2222	Deg.C	96	%	17.3	K/uL					145	K/uL	13.1	g/dL	12.9	%
13772495	1012	1	24349829	33927389	80993.5	81005.6	12.1008	Cardiac Vascular Intensive Care Unit (CVICU)	Cardiac Vascular Intensive Care Unit (CVICU)	M		0	75	0	2121/9/28 14:00	2121/10/12 13:50		WHITE	Other	MARRIED				134.717	kg	79	bpm	97	mmHg	62	mmHg	16	insp/min			98	%	10.6	K/uL					63	K/uL	11.2	g/dL	15.4	%
13773609	1013	1	23747300	32598881	110745	110748	2.99097	Cardiac Vascular Intensive Care Unit (CVICU)	Cardiac Vascular Intensive Care Unit (CVICU)	M		0	76	0	2203/3/8 21:35	2203/3/22 18:04		WHITE - RUSSIAN	Medicare	MARRIED				88.8134	kg	73	bpm	83	mmHg	42	mmHg	18	insp/min	36.5	Deg.C	99	%	20	K/uL	1.2	K/uL	85	%	192	K/uL	9.6	g/dL	12.9	%
13797952	1014	1	28337522	36699427	97329.5	97334.8	5.32505	Cardiac Vascular Intensive Care Unit (CVICU)	Cardiac Vascular Intensive Care Unit (CVICU)	F	97830	1	67	0	2166/6/15 18:23	2166/7/3 14:01	500.481	WHITE	Medicare	WIDOWED				67.8574	kg	88	bpm	87	mmHg	40	mmHg	14	insp/min			98	%	32.5	K/uL					238	K/uL	9.5	g/dL	18.1	%
13801091	1015	1	23240221	31943636	84633.5	84635.5	2.01914	Cardiac Vascular Intensive Care Unit (CVICU)	Cardiac Vascular Intensive Care Unit (CVICU)	M		0	68	0	2131/9/10 19:03	2131/9/24 14:15		WHITE - RUSSIAN	Medicare	WIDOWED				108.771	kg	89	bpm	109	mmHg	64	mmHg	14	insp/min	36.5	Deg.C	100	%	8.3	K/uL					142	K/uL	12.1	g/dL	14.8	%
13812880	1016	1	22016286	33857636	86482.4	86483.6	1.20324	Cardiac Vascular Intensive Care Unit (CVICU)	Cardiac Vascular Intensive Care Unit (CVICU)	M		0	66	0	2136/10/8 18:10	2136/10/14 18:40		UNKNOWN	Medicare	DIVORCED				78.8344	kg	74	bpm	114	mmHg	52	mmHg	16	insp/min	36.8333	Deg.C	100	%	14.1	K/uL	17.8	%	74.8	%	147	K/uL	9.6	g/dL	12.8	%
13818699	1017	2	23683892	34519213	110054	110060	5.53876	Medical Intensive Care Unit (MICU)	Medical Intensive Care Unit (MICU)	F		0	46	0	2201/4/25 10:43	2201/5/12 17:42		WHITE - OTHER EUROPEAN	Other	SINGLE				82.5085	kg	130	bpm	111	mmHg	51	mmHg	20	insp/min	37.5	Deg.C	100	%	10.3	K/uL	1.96	K/uL	70	%	160	K/uL	7.5	g/dL	22.6	%
13833897	1018	2	21974450	30470702	102690	102706	16.0964	Surgical Intensive Care Unit (SICU)	Surgical Intensive Care Unit (SICU)	F		0	56	0	2181/2/23 10:30	2181/3/23 18:15		UNKNOWN	Medicare					49.8952	kg	117	bpm	95	mmHg	63	mmHg	19	insp/min	36.7778	Deg.C	94	%	3.2	K/uL					82	K/uL	10.4	g/dL	27.1	%
13845196	1019	1	22015838	38938212	98694.4	98695.6	1.16144	Cardiac Vascular Intensive Care Unit (CVICU)	Cardiac Vascular Intensive Care Unit (CVICU)	F		0	78	0	2170/3/14 18:04	2170/3/22 14:17		WHITE	Medicare	SINGLE				84.8218	kg	81	bpm	104	mmHg	47	mmHg	16	insp/min	36.5	Deg.C	100	%	6.3	K/uL	20.1	%	74.6	%	119	K/uL	7.6	g/dL	12.5	%
13871099	1020	1	21485977	36013428	99582.5	99584.5	1.99209	Cardiac Vascular Intensive Care Unit (CVICU)	Cardiac Vascular Intensive Care Unit (CVICU)	M		0	73	0	2172/8/16 1:22	2172/8/27 14:15		WHITE	Other	SINGLE				97.7945	kg	80	bpm	125	mmHg	58	mmHg	16	insp/min	35.6	Deg.C	100	%	8.5	K/uL	18.8	%	77.9	%	145	K/uL	7.5	g/dL	13.4	%
13890284	1021	1	22719691	34713445	103353	103358	4.18745	Cardiac Vascular Intensive Care Unit (CVICU)	Cardiac Vascular Intensive Care Unit (CVICU)	M		0	51	0	2182/12/13 15:34	2182/12/26 16:10		WHITE	Medicare	SINGLE				101.786	kg	80	bpm	104	mmHg	82	mmHg	8	insp/min	36.3889	Deg.C	100	%	10.5	K/uL	14.1	%	78.5	%	142	K/uL	9.7	g/dL	13.9	%
13891700	1022	4	27831725	37221346	104822	104843	20.8947	Trauma SICU (TSICU)	Trauma SICU (TSICU)	M	104844	1	50	1	2186/12/27 4:25	2187/1/17 0:00	21.8044	ASIAN - CHINESE	Other	MARRIED	2187/1/17 0:00			85.9	kg	97	bpm	160	mmHg	95	mmHg	20	insp/min	36.8333	Deg.C	95	%	23.6	K/uL					180	K/uL	13.2	g/dL	14.5	%
13893039	1023	1	29134588	31442944	88157.6	88159.7	2.08343	Cardiac Vascular Intensive Care Unit (CVICU)	Cardiac Vascular Intensive Care Unit (CVICU)	M		0	73	0	2141/5/6 22:06	2141/5/21 11:42		WHITE	Medicare	MARRIED				64.8637	kg	93	bpm	92	mmHg	38	mmHg		insp/min	35.9	Deg.C	100	%	16.2	K/uL	22.8	%	69	%	166	K/uL	6.8	g/dL	15	%
13896515	1024	1	23887276	30382223	98336.4	98341.7	5.24484	Cardiac Vascular Intensive Care Unit (CVICU)	Cardiac Vascular Intensive Care Unit (CVICU)	M	100365	1	71	0	2169/3/19 15:14	2169/3/31 17:22	2028.55	WHITE	Medicare	MARRIED				118.342	kg	65	bpm	100	mmHg	49	mmHg	13	insp/min			88	%	7.5	K/uL					149	K/uL	6.7	g/dL	16.6	%
13899151	1025	1	26556670	34746120	87990.6	87991.8	1.19707	Trauma SICU (TSICU)	Trauma SICU (TSICU)	M	88266	1	64	0	2140/11/26 7:15	2140/12/15 14:50	275.387	OTHER	Other	MARRIED				93.1225	kg	66	bpm	146	mmHg	53	mmHg	18	insp/min	37	Deg.C	100	%	8.3	K/uL					173	K/uL	12.7	g/dL	12.7	%
13941822	1026	1	21332990	34722616	96030.9	96038.1	7.10317	Medical/Surgical Intensive Care Unit (MICU/SICU)	Medical/Surgical Intensive Care Unit (MICU/SICU)	F	96058	1	64	0	2162/12/1 20:47	2162/12/11 14:10	27.0563	UNKNOWN	Medicare					92.7143	kg	82	bpm	135	mmHg	44	mmHg	26	insp/min	36.5556	Deg.C	100	%	9.5	K/uL					42	K/uL	8.5	g/dL	17.1	%
13975682	1027	3	20910806	33012529	85487.3	85488.9	1.69441	Medical Intensive Care Unit (MICU)	Medical Intensive Care Unit (MICU)	F		0	71	0	2134/1/19 5:06	2134/1/22 17:30		WHITE	Medicare	SINGLE				149.685	kg	105	bpm	158	mmHg	49	mmHg	18	insp/min	36.6667	Deg.C	95	%	13.4	K/uL	6.5	%	86.6	%	200	K/uL	13.3	g/dL	14.5	%
13979505	1028	4	20257167	38373470	94046.1	94051.8	5.78029	Coronary Care Unit (CCU)	Coronary Care Unit (CCU)	F	94052	1	63	1	2157/6/25 0:00	2157/7/1 18:30	5.9375	WHITE	Medicare	MARRIED	2157/7/1 18:30			90.9906	kg	110	bpm	186	mmHg	89	mmHg	12	insp/min			100	%	25.3	K/uL					440	K/uL	11.7	g/dL	18.1	%
13983282	1029	3	24000537	39402549	108583	108586	2.94834	Medical/Surgical Intensive Care Unit (MICU/SICU)	Medical/Surgical Intensive Care Unit (MICU/SICU)	F	109224	1	65	0	2197/4/13 18:51	2197/5/16 16:59	641.091	BLACK/AFRICAN AMERICAN	Medicare	DIVORCED				76.0221	kg	88	bpm	146	mmHg	83	mmHg	22	insp/min	37.2778	Deg.C	93	%	15.7	K/uL					193	K/uL	9.3	g/dL	14.1	%
13985157	1030	2	22266688	31772872	104710	104732	22.5873	Coronary Care Unit (CCU)	Medical Intensive Care Unit (MICU)	M		0	75	0	2186/9/5 20:12	2186/9/28 10:00		WHITE	Other	WIDOWED				99.7903	kg	62	bpm	129	mmHg	55	mmHg	20	insp/min	33.2222	Deg.C	96	%	1.4	K/uL	5	%	65	%	85	K/uL	11.4	g/dL	17.3	%
13994704	1031	1	26678183	38542040	86888.5	86889.8	1.29113	Cardiac Vascular Intensive Care Unit (CVICU)	Cardiac Vascular Intensive Care Unit (CVICU)	M		0	68	0	2137/11/20 12:15	2137/11/24 15:00		BLACK/CARIBBEAN ISLAND	Other	MARRIED		173	cm	78	kg	80	bpm	112	mmHg	54	mmHg		insp/min	35.8889	Deg.C	100	%	8.8	K/uL					170	K/uL	7.5	g/dL	14.8	%
13999026	1032	1	22652673	34236854	87986.7	87989.8	3.10381	Surgical Intensive Care Unit (SICU)	Surgical Intensive Care Unit (SICU)	M		0	59	0	2140/11/17 23:10	2140/12/22 16:10		BLACK/AFRICAN AMERICAN	Other	MARRIED				64.5462	kg	63	bpm	123	mmHg	62	mmHg	27	insp/min	36.5	Deg.C	98	%	4.6	K/uL					168	K/uL	7.8	g/dL	16.8	%
14006765	1033	1	26502754	39939586	84270.5	84272.7	2.1283	Cardiac Vascular Intensive Care Unit (CVICU)	Cardiac Vascular Intensive Care Unit (CVICU)	F		0	65	0	2130/9/16 18:40	2130/10/2 13:58		WHITE	Medicare	SINGLE				84.8218	kg	100	bpm	94	mmHg	53	mmHg	12	insp/min	36	Deg.C	99	%	15.1	K/uL					258	K/uL	12.6	g/dL	16.3	%
14010784	1034	1	22844807	31583889	110070	110072	1.45102	Coronary Care Unit (CCU)	Coronary Care Unit (CCU)	M	111428	1	70	0	2201/5/10 14:00	2201/5/15 14:00	1357.62	WHITE	Other	MARRIED				71.214	kg	70	bpm	136	mmHg	49	mmHg	13	insp/min	35.6111	Deg.C	99	%	11.4	K/uL					128	K/uL	14	g/dL	14.8	%
14021217	1035	1	22461270	30798940	84472.4	84478.9	6.50168	Surgical Intensive Care Unit (SICU)	Coronary Care Unit (CCU)	M	84479	1	56	1	2131/4/9 17:21	2131/4/16 19:00	6.5472	WHITE	Other	MARRIED	2131/4/16 19:00			95.8894	kg	94	bpm	100	mmHg	57	mmHg	22	insp/min	36.6111	Deg.C	95	%	33.4	K/uL	2	%	76	%	100	K/uL	8.3	g/dL	14.2	%
14050349	1036	2	28565011	36339938	112660	112663	3.48383	Medical Intensive Care Unit (MICU)	Medical Intensive Care Unit (MICU)	M	112664	1	66	1	2208/6/12 21:28	2208/6/16 3:30	4.0438	HISPANIC/LATINO - PUERTO RICAN	Medicare	SINGLE	2208/6/16 3:30			84.6403	kg	91	bpm	104	mmHg	75	mmHg	15	insp/min	36.4444	Deg.C	100	%	8.9	K/uL					166	K/uL	9.9	g/dL	13.3	%
14061805	1037	1	27874316	33073910	86650.4	86657.6	7.23719	Cardiac Vascular Intensive Care Unit (CVICU)	Cardiac Vascular Intensive Care Unit (CVICU)	F		0	84	0	2137/3/23 18:05	2137/4/24 15:05		WHITE	Other	WIDOWED				92.2153	kg	72	bpm	86	mmHg	56	mmHg	14	insp/min	35.9	Deg.C	100	%	13.9	K/uL	19.8	%	77.3	%	142	K/uL	5.4	g/dL	15.9	%
14062930	1038	1	21967364	32936383	77972.4	77978.6	6.17399	Cardiac Vascular Intensive Care Unit (CVICU)	Cardiac Vascular Intensive Care Unit (CVICU)	F		0	71	0	2113/6/19 19:12	2113/7/5 16:23		WHITE	Medicare	DIVORCED				95.209	kg	83	bpm	107	mmHg	55	mmHg	18	insp/min	35.5	Deg.C	100	%	22.8	K/uL	19.1	%	78.2	%	180	K/uL	7.8	g/dL	15.8	%
14074419	1039	1	23848868	31406445	96791.4	96794.5	3.03652	Cardiac Vascular Intensive Care Unit (CVICU)	Cardiac Vascular Intensive Care Unit (CVICU)	M		0	82	0	2164/12/30 7:22	2165/1/10 14:30		WHITE	Medicare	WIDOWED				99.6089	kg	82	bpm	101	mmHg	46	mmHg	12	insp/min	35.9	Deg.C	99	%	11.9	K/uL	8	%	86	%	137	K/uL	9.1	g/dL	13.7	%
14077750	1040	1	29343780	38067700	103536	103538	2.40913	Medical Intensive Care Unit (MICU)	Medical Intensive Care Unit (MICU)	M	103545	1	81	0	2183/6/19 12:02	2183/6/25 21:28	9.4222	WHITE	Other	WIDOWED				64.8637	kg	80	bpm	95	mmHg	50	mmHg	26	insp/min	34.6	Deg.C	88	%	11	K/uL					131	K/uL	8.2	g/dL	14	%
14091380	1041	1	24162794	39806898	88892.4	88926.8	34.3566	Cardiac Vascular Intensive Care Unit (CVICU)	Cardiac Vascular Intensive Care Unit (CVICU)	F		0	68	0	2143/5/12 15:13	2143/7/1 16:00		UNKNOWN	Other					51.2106	kg	94	bpm	88	mmHg	47	mmHg		insp/min	36.7	Deg.C	100	%	12.2	K/uL	15.8	%	79.8	%	116	K/uL	6.7	g/dL	14.1	%
14092719	1042	1	26234972	32927151	90928.5	90929.6	1.05332	Cardiac Vascular Intensive Care Unit (CVICU)	Cardiac Vascular Intensive Care Unit (CVICU)	M		0	55	0	2148/12/6 17:34	2148/12/17 16:55		PATIENT DECLINED TO ANSWER	Medicaid	SINGLE				83.0074	kg	80	bpm	111	mmHg	47	mmHg	16	insp/min	36.6667	Deg.C	100	%	9.1	K/uL	22.8	%	69	%	130	K/uL	9.9	g/dL	15.2	%
14111088	1043	2	27003807	37870234	92296.8	92298	1.24453	Medical Intensive Care Unit (MICU)	Medical Intensive Care Unit (MICU)	M		0	56	0	2152/9/10 17:39	2152/9/18 17:40		WHITE - OTHER EUROPEAN	Medicaid					116	kg	90	bpm	173	mmHg	109	mmHg	26	insp/min	37.0556	Deg.C	95	%	16.3	K/uL					106	K/uL	14.3	g/dL	15.8	%
14134389	1044	1	28440079	35801021	100615	100616	1.25737	Cardiac Vascular Intensive Care Unit (CVICU)	Cardiac Vascular Intensive Care Unit (CVICU)	M		0	72	0	2175/6/13 17:51	2175/6/26 13:25		WHITE	Medicare	MARRIED				104.78	kg	89	bpm	108	mmHg	56	mmHg		insp/min	36.5	Deg.C	100	%	25	K/uL	7	%	87.8	%	149	K/uL	9.3	g/dL	13.5	%
14187451	1045	2	23974344	38455035	94060.4	94062.9	2.44043	Medical/Surgical Intensive Care Unit (MICU/SICU)	Medical Intensive Care Unit (MICU)	F	94295	1	53	0	2157/7/10 9:52	2157/7/17 18:00	234.587	BLACK/AFRICAN AMERICAN	Medicaid	SINGLE				84.3	kg	57	bpm	103	mmHg	81	mmHg	18	insp/min	33.8	Deg.C	99	%	10.7	K/uL					224	K/uL	8.8	g/dL	15.7	%
14212075	1046	4	21776214	38990028	105781	105787	6.62104	Coronary Care Unit (CCU)	Coronary Care Unit (CCU)	F	105788	1	67	1	2189/8/11 16:58	2189/8/18 8:18	7.1882	WHITE	Other	SINGLE	2189/8/18 8:18			85.5022	kg	113	bpm	134	mmHg	36	mmHg	30	insp/min			100	%	23.9	K/uL	0.24	K/uL	87	%	121	K/uL	8.8	g/dL	13.9	%
14222237	1047	1	28065913	33576026	83276.4	83277.9	1.53601	Cardiac Vascular Intensive Care Unit (CVICU)	Cardiac Vascular Intensive Care Unit (CVICU)	F		0	68	0	2127/12/27 22:36	2128/1/5 17:30		WHITE	Medicare	MARRIED				62.8679	kg	71	bpm	107	mmHg	64	mmHg	16	insp/min	36.4444	Deg.C	100	%	4.9	K/uL	1.5	K/uL	59.4	%	153	K/uL	8.8	g/dL	12.8	%
14224977	1048	2	21576841	38943673	86856.4	86859.9	3.47699	Cardiac Vascular Intensive Care Unit (CVICU)	Cardiac Vascular Intensive Care Unit (CVICU)	M		0	57	0	2137/10/16 4:24	2137/10/24 19:00		ASIAN	Other	MARRIED				76.8385	kg	104	bpm	113	mmHg	61	mmHg	16	insp/min	36.3889	Deg.C	100	%	17	K/uL	30.3	%	65	%	140	K/uL	9.6	g/dL	13.4	%
14230741	1049	1	20947071	30355683	83220.6	83226.6	6.01851	Medical Intensive Care Unit (MICU)	Surgical Intensive Care Unit (SICU)	F	83227	1	85	1	2127/11/5 15:02	2127/11/11 15:00	6.3724	UNKNOWN	Other		2127/11/11 15:00			76.8385	kg	128	bpm	86	mmHg	60	mmHg	16	insp/min	36.4444	Deg.C	94	%	4.5	K/uL	0.27	K/uL	53	%	58	K/uL	7.3	g/dL	16.3	%
14234821	1050	2	24687673	38721723	96933.8	96938	4.194	Medical Intensive Care Unit (MICU)	Medical Intensive Care Unit (MICU)	F	96938	1	72	1	2165/5/22 19:03	2165/5/26 21:01	4.1688	UNKNOWN	Medicare	MARRIED	2165/5/26 21:01			102.784	kg	83	bpm	126	mmHg	97	mmHg	18	insp/min	36.8333	Deg.C	98	%	20.6	K/uL	4.4	%	86.7	%	292	K/uL	10.5	g/dL	14.6	%
14248949	1051	1	25145156	32730130	84466.5	84467.6	1.11492	Cardiac Vascular Intensive Care Unit (CVICU)	Cardiac Vascular Intensive Care Unit (CVICU)	M		0	53	0	2131/3/31 22:12	2131/4/8 17:42		WHITE	Other	MARRIED				112.763	kg	71	bpm	110	mmHg	53	mmHg		insp/min	36.4444	Deg.C	100	%	22.8	K/uL	3.9	K/uL	73.8	%	148	K/uL	9.8	g/dL	12.9	%
14260898	1052	3	22249768	33828762	89626.4	89630.2	3.76573	Coronary Care Unit (CCU)	Coronary Care Unit (CCU)	F	89631	1	87	1	2145/5/20 9:52	2145/5/24 0:08	4.5873	BLACK/AFRICAN AMERICAN	Medicare	WIDOWED	2145/5/24 0:08			77.1107	kg	88	bpm	124	mmHg	31	mmHg	20	insp/min	33.8333	Deg.C	100	%	6.9	K/uL	40.6	%	56.4	%	169	K/uL	8.3	g/dL	16.2	%
14268874	1053	1	29555263	31651145	81491.4	81494.5	3.04242	Cardiac Vascular Intensive Care Unit (CVICU)	Cardiac Vascular Intensive Care Unit (CVICU)	M		0	59	0	2123/2/3 20:04	2123/2/17 16:35		OTHER	Medicare	MARRIED				101.786	kg	93	bpm	141	mmHg	63	mmHg	20	insp/min	35.7	Deg.C	100	%	15.7	K/uL					193	K/uL	8.5	g/dL	15.1	%
14290075	1054	1	27959224	35929140	99760.6	99762.8	2.13317	Coronary Care Unit (CCU)	Coronary Care Unit (CCU)	M	99990	1	58	0	2173/2/2 22:11	2173/2/26 17:40	229.359	WHITE	Medicare	DIVORCED				109.769	kg	93	bpm	110	mmHg	51	mmHg	19	insp/min	36.8333	Deg.C	97	%	11	K/uL	0.66	K/uL	88.9	%	216	K/uL	8.5	g/dL	21.2	%
14314703	1055	1	22017011	31365995	102401	102403	1.18514	Cardiac Vascular Intensive Care Unit (CVICU)	Cardiac Vascular Intensive Care Unit (CVICU)	M		0	62	0	2180/5/8 16:14	2180/5/16 16:56		WHITE	Medicare	MARRIED				109.769	kg	110	bpm	123	mmHg	50	mmHg	18	insp/min	37.2	Deg.C	98	%	7.1	K/uL	17.3	%	79.5	%	161	K/uL	10.3	g/dL	13.5	%
14317403	1056	1	29332946	32322615	93046.6	93050.8	4.18762	Cardiac Vascular Intensive Care Unit (CVICU)	Cardiac Vascular Intensive Care Unit (CVICU)	M		0	54	0	2154/9/22 13:12	2154/10/6 14:45		WHITE	Other	MARRIED				121.744	kg	74	bpm	103	mmHg	55	mmHg	14	insp/min	36.4444	Deg.C	98	%	22.8	K/uL	21.9	%	73.9	%	232	K/uL	12.2	g/dL	13.9	%
14345885	1057	1	22849803	31598554	91468.5	91469.7	1.28289	Cardiac Vascular Intensive Care Unit (CVICU)	Cardiac Vascular Intensive Care Unit (CVICU)	M		0	76	0	2150/6/1 18:03	2150/6/12 14:20		WHITE	Medicare	MARRIED				92.805	kg	74	bpm	125	mmHg	52	mmHg	16	insp/min	36.3889	Deg.C	100	%	12	K/uL	0.54	K/uL	88.4	%	139	K/uL	10.2	g/dL	13.1	%
14360149	1058	2	25834248	37906915	101139	101160	21.4877	Trauma SICU (TSICU)	Trauma SICU (TSICU)	M	101161	1	68	1	2176/11/25 17:13	2176/12/17 0:00	22.2788	BLACK/AFRICAN AMERICAN	Medicare		2176/12/17 0:00			107.774	kg	134	bpm	121	mmHg	60	mmHg	24	insp/min	36.5	Deg.C	100	%	10.5	K/uL	14	%	78	%	92	K/uL	5.9	g/dL	17.9	%
14369294	1059	1	23784727	30601518	90770.5	90774.5	3.98051	Cardiac Vascular Intensive Care Unit (CVICU)	Cardiac Vascular Intensive Care Unit (CVICU)	M		0	76	0	2148/6/26 3:58	2148/7/19 16:37		WHITE	Medicare	WIDOWED				80.8302	kg	86	bpm	116	mmHg	54	mmHg		insp/min	35.5	Deg.C	100	%	19.2	K/uL	1.73	K/uL	83.2	%	144	K/uL	7.1	g/dL	13.9	%
14369602	1060	2	24717946	37941980	91915.4	91920.8	5.33432	Medical Intensive Care Unit (MICU)	Medical Intensive Care Unit (MICU)	M		0	21	0	2151/8/26 8:06	2151/9/14 16:25		UNKNOWN	Other					96.7	kg	84	bpm	102	mmHg	84	mmHg	12	insp/min	36.1111	Deg.C	98	%	27.9	K/uL					272	K/uL	15	g/dL	12.9	%
14377487	1061	1	29411157	38559819	88441.4	88442.7	1.22977	Cardiac Vascular Intensive Care Unit (CVICU)	Cardiac Vascular Intensive Care Unit (CVICU)	M		0	80	0	2142/2/17 14:59	2142/2/25 13:37		WHITE	Medicare	MARRIED				85.8197	kg	71	bpm	133	mmHg	73	mmHg		insp/min	35.6	Deg.C	100	%	27.2	K/uL					335	K/uL	8.9	g/dL	14.3	%
14385035	1062	1	20480421	39838991	76756.6	76758.9	2.30185	Medical Intensive Care Unit (MICU)	Medical Intensive Care Unit (MICU)	M		0	80	0	2110/2/23 14:28	2110/3/11 17:29		WHITE	Medicare	MARRIED				92.6	kg	80	bpm	91	mmHg	37	mmHg	20	insp/min	36.7222	Deg.C	100	%	14.9	K/uL	11.4	%	79.9	%	304	K/uL	6.1	g/dL	16.8	%
14397898	1063	1	28283044	31382344	83771.6	83772.7	1.11154	Cardiac Vascular Intensive Care Unit (CVICU)	Cardiac Vascular Intensive Care Unit (CVICU)	F		0	69	0	2129/5/2 16:19	2129/5/14 14:20		UNKNOWN	Medicare	MARRIED				78.6529	kg	80	bpm	98	mmHg	58	mmHg	14	insp/min	36.3	Deg.C	99	%	12.3	K/uL					220	K/uL	7.1	g/dL	14.1	%
14426956	1064	1	22339958	38832919	93726.9	93729.8	2.87716	Medical Intensive Care Unit (MICU)	Medical Intensive Care Unit (MICU)	M		0	63	0	2156/8/1 20:26	2156/8/19 14:56		WHITE	Other	MARRIED				99.7903	kg	76	bpm	149	mmHg	72	mmHg	22	insp/min	36.5	Deg.C	99	%	7.5	K/uL					208	K/uL	10.6	g/dL	15.4	%
14446098	1065	1	24741992	34915990	100887	100889	1.42091	Cardiac Vascular Intensive Care Unit (CVICU)	Cardiac Vascular Intensive Care Unit (CVICU)	F		0	59	0	2176/3/18 16:00	2176/3/25 16:54		WHITE	Other	MARRIED				113.171	kg	81	bpm	109	mmHg	56	mmHg	14	insp/min	35.3	Deg.C	99	%	6.9	K/uL	8.8	%	86.4	%	201	K/uL	6.5	g/dL	17.1	%
14450610	1066	4	21627627	30622597	87558.2	87559.6	1.39095	Medical Intensive Care Unit (MICU)	Medical Intensive Care Unit (MICU)	F	87560	1	61	1	2139/9/21 2:25	2139/9/22 13:36	1.8208	WHITE	Medicaid	SINGLE	2139/9/22 13:36			91.9885	kg	96	bpm	87	mmHg	59	mmHg	23	insp/min	36.0556	Deg.C	100	%	10.7	K/uL					211	K/uL	9.7	g/dL	14.7	%
14489942	1067	1	21849147	31174378	77691.4	77693.6	2.20051	Cardiac Vascular Intensive Care Unit (CVICU)	Cardiac Vascular Intensive Care Unit (CVICU)	M	77894	1	60	0	2112/9/11 19:42	2112/9/19 14:17	202.554	WHITE	Medicare	SINGLE		170	cm	105.5	kg	74	bpm	147	mmHg	71	mmHg	16	insp/min	36.4444	Deg.C	100	%	13.8	K/uL					133	K/uL	7.1	g/dL	14	%
14496767	1068	3	23990012	37552584	91649.2	91651.9	2.7574	Medical/Surgical Intensive Care Unit (MICU/SICU)	Medical/Surgical Intensive Care Unit (MICU/SICU)	M	92152	1	43	0	2150/12/3 2:35	2150/12/7 11:36	502.808	WHITE	Medicare	SINGLE				56.8805	kg	116	bpm	144	mmHg	62	mmHg	17	insp/min	37.0556	Deg.C	98	%	18.1	K/uL	2.3	%	90.6	%	470	K/uL	6.2	g/dL	14.5	%
14500983	1069	1	21758846	37643981	90915.7	90916.7	1.00375	Medical/Surgical Intensive Care Unit (MICU/SICU)	Medical/Surgical Intensive Care Unit (MICU/SICU)	F	90918	1	79	0	2148/11/29 15:23	2148/11/30 16:54	2.2979	HISPANIC/LATINO - GUATEMALAN	Medicare	WIDOWED				32.5226	kg	94	bpm	139	mmHg	72	mmHg	22	insp/min	36.3889	Deg.C	99	%	4	K/uL					58	K/uL	8.3	g/dL	18.6	%
14530333	1070	1	22625515	33814520	95940.9	95946.2	5.37118	Coronary Care Unit (CCU)	Coronary Care Unit (CCU)	M	95947	1	80	1	2162/9/2 20:03	2162/9/8 2:18	6.1174	WHITE	Other	WIDOWED	2162/9/8 2:18			87.2258	kg	83	bpm	94	mmHg	44	mmHg	24	insp/min	36.6111	Deg.C	99	%	18.9	K/uL					321	K/uL	9.3	g/dL	15.9	%
14531057	1071	1	28042822	35065311	86026.4	86027.4	1.02865	Cardiac Vascular Intensive Care Unit (CVICU)	Cardiac Vascular Intensive Care Unit (CVICU)	M		0	59	0	2135/7/10 17:20	2135/7/17 15:28		WHITE	Other	SINGLE				113.761	kg	104	bpm	162	mmHg	73	mmHg	14	insp/min	36.8889	Deg.C	98	%	16.4	K/uL	16	%	80.5	%	145	K/uL	11.2	g/dL	14.6	%
14533062	1072	1	26715646	39933268	79790.6	79792.7	2.12589	Surgical Intensive Care Unit (SICU)	Coronary Care Unit (CCU)	F	79793	1	73	1	2118/6/14 17:29	2118/6/17 11:15	2.4162	UNKNOWN	Medicare	SINGLE	2118/6/17 11:15			91.4	kg	83	bpm	73	mmHg	40	mmHg	18	insp/min	36.5	Deg.C	99	%	11.7	K/uL					441	K/uL	7.1	g/dL	24.6	%
14536480	1073	1	28677507	36679472	95803.5	95836.7	33.2579	Cardiac Vascular Intensive Care Unit (CVICU)	Cardiac Vascular Intensive Care Unit (CVICU)	M	96000	1	74	0	2162/4/17 20:19	2162/5/21 16:30	196.521	WHITE	Other	WIDOWED				95.2544	kg	90	bpm	104	mmHg	50	mmHg	10	insp/min			87	%	27.4	K/uL					271	K/uL	11.1	g/dL	14.1	%
14539351	1074	1	21502552	34379501	84749.6	84757.5	7.90168	Cardiac Vascular Intensive Care Unit (CVICU)	Cardiac Vascular Intensive Care Unit (CVICU)	F		0	65	0	2132/1/12 10:36	2132/1/24 14:50		WHITE	Medicare	MARRIED				105.778	kg	88	bpm	153	mmHg	30	mmHg		insp/min	37.3889	Deg.C	100	%	18.5	K/uL	5	%	88	%	229	K/uL	6.1	g/dL	15.6	%
14562173	1075	1	26039561	38056753	79706.4	79709.8	3.32712	Cardiac Vascular Intensive Care Unit (CVICU)	Cardiac Vascular Intensive Care Unit (CVICU)	F		0	53	0	2118/3/16 15:09	2118/3/27 17:45		WHITE	Other	SINGLE				75.8406	kg	80	bpm	118	mmHg	62	mmHg	12	insp/min	36.8	Deg.C	99	%	11.5	K/uL	2.37	K/uL	70.2	%	176	K/uL	8.9	g/dL	15.4	%
14567773	1076	4	27494253	33494608	80928.8	80931.8	2.96292	Coronary Care Unit (CCU)	Coronary Care Unit (CCU)	M	80932	1	46	1	2121/7/27 16:39	2121/7/30 17:00	3.1814	HISPANIC OR LATINO	Other	SINGLE	2121/7/30 17:00			69.8532	kg	122	bpm	100	mmHg	63	mmHg	11	insp/min	35.9	Deg.C	96	%	11.1	K/uL	7.7	%	87.8	%	132	K/uL	9.1	g/dL	15.6	%
14601818	1077	2	21063846	37276540	80572.8	80575.8	2.98285	Medical Intensive Care Unit (MICU)	Medical Intensive Care Unit (MICU)	M	80576	1	71	1	2120/8/4 16:05	2120/8/8 16:30	3.1749	HISPANIC/LATINO - PUERTO RICAN	Other	SINGLE	2120/8/8 16:30			77.3	kg	89	bpm	144	mmHg	81	mmHg	27	insp/min	36.2222	Deg.C	98	%	16.4	K/uL	6.3	%	86	%	231	K/uL	11.1	g/dL	14.3	%
14626096	1078	1	28812487	36321263	93524.4	93527.6	3.20668	Cardiac Vascular Intensive Care Unit (CVICU)	Cardiac Vascular Intensive Care Unit (CVICU)	F	96221	1	70	0	2156/1/17 16:48	2156/1/27 11:35	2696.59	WHITE	Other	WIDOWED				117.571	kg	80	bpm	120	mmHg	55	mmHg	14	insp/min	36.3889	Deg.C	98	%	6.5	K/uL	20	%	63	%	133	K/uL	6.7	g/dL	14.3	%
14628457	1079	1	20089573	34613400	90155.5	90162.9	7.38742	Cardiac Vascular Intensive Care Unit (CVICU)	Cardiac Vascular Intensive Care Unit (CVICU)	M		0	76	0	2146/10/21 20:44	2146/11/9 13:10		WHITE	Other	MARRIED				95.4	kg	84	bpm	101	mmHg	47	mmHg	8	insp/min			94	%	16.9	K/uL	14.5	%	80.7	%	111	K/uL	9.6	g/dL	14.5	%
14636748	1080	2	22993351	31404511	91292	91298.9	6.9606	Medical Intensive Care Unit (MICU)	Medical Intensive Care Unit (MICU)	M	91555	1	67	0	2149/12/10 21:27	2150/1/8 15:39	263.04	WHITE	Medicare	MARRIED				129.138	kg	106	bpm	121	mmHg	80	mmHg	24	insp/min	36.4444	Deg.C	95	%	8.4	K/uL					89	K/uL	11.3	g/dL	14.1	%
14645012	1081	1	29765581	39062936	101531	101535	3.12867	Cardiac Vascular Intensive Care Unit (CVICU)	Cardiac Vascular Intensive Care Unit (CVICU)	F		0	37	0	2177/12/21 18:02	2177/12/28 16:23		UNKNOWN	Other					115.575	kg	89	bpm	141	mmHg	70	mmHg	21	insp/min	37	Deg.C	98	%	21.1	K/uL	10.5	%	85.7	%	236	K/uL	7.8	g/dL	15.6	%
14716717	1082	1	29163036	38529778	104625	104627	1.51978	Cardiac Vascular Intensive Care Unit (CVICU)	Cardiac Vascular Intensive Care Unit (CVICU)	M		0	61	0	2186/6/9 15:57	2186/6/24 14:30		WHITE	Other	MARRIED				86.2279	kg	80	bpm	89	mmHg	55	mmHg	12	insp/min	37.1667	Deg.C	100	%	14.4	K/uL	17.9	%	76.6	%	130	K/uL	8.1	g/dL	13.2	%
14722153	1083	1	28372489	31663641	88329.4	88333.6	4.17856	Cardiac Vascular Intensive Care Unit (CVICU)	Cardiac Vascular Intensive Care Unit (CVICU)	F	88370	1	82	0	2141/10/24 21:47	2141/11/7 18:12	40.5732	WHITE	Medicare	MARRIED				58.967	kg	92	bpm	125	mmHg	47	mmHg		insp/min	35.4	Deg.C	100	%	12.5	K/uL	15.4	%	81.7	%	76	K/uL	9.8	g/dL	21.5	%
14741393	1084	1	28655460	34684875	84752.5	84755.4	2.92388	Cardiac Vascular Intensive Care Unit (CVICU)	Cardiac Vascular Intensive Care Unit (CVICU)	M		0	64	0	2132/1/14 21:35	2132/1/20 15:39		WHITE	Other	DIVORCED				107.774	kg	85	bpm	104	mmHg	58	mmHg		insp/min	36.6111	Deg.C	100	%	15.5	K/uL	23.7	%	72.1	%	120	K/uL	12.9	g/dL	12.5	%
14742114	1085	1	25496824	33619685	88659.5	88664.6	5.11426	Cardiac Vascular Intensive Care Unit (CVICU)	Cardiac Vascular Intensive Care Unit (CVICU)	M		0	78	0	2142/9/22 7:50	2142/10/4 11:51		WHITE	Medicare	MARRIED				103.6	kg	82	bpm	113	mmHg	52	mmHg	14	insp/min	36.6	Deg.C	100	%	9.4	K/uL					108	K/uL	8.2	g/dL	14.2	%
14757759	1086	2	29083878	34865302	102673	102685	11.9476	Coronary Care Unit (CCU)	Medical Intensive Care Unit (MICU)	F	103701	1	66	0	2181/2/6 18:04	2181/2/18 16:30	1028.25	WHITE	Medicare	SINGLE				61.6886	kg	67	bpm	141	mmHg	65	mmHg	16	insp/min	37.6667	Deg.C	94	%	21.1	K/uL	2	%	75	%	223	K/uL	9.6	g/dL	15.6	%
14762451	1087	1	26731777	35557559	83439.5	83463.5	23.9672	Coronary Care Unit (CCU)	Cardiac Vascular Intensive Care Unit (CVICU)	F	83486	1	73	0	2128/6/11 11:46	2128/7/5 10:40	46.5087	UNABLE TO OBTAIN	Medicare	MARRIED				76.2489	kg	92	bpm	100	mmHg	78	mmHg	23	insp/min			94	%	24.5	K/uL	8	%	83	%	268	K/uL	12.1	g/dL	14.4	%
14775807	1088	1	24991153	30643006	99460.8	99462.8	2.05212	Cardiac Vascular Intensive Care Unit (CVICU)	Cardiac Vascular Intensive Care Unit (CVICU)	F		0	64	0	2172/4/19 18:23	2172/4/29 16:50		WHITE	Other	MARRIED				80.8302	kg	70	bpm	127	mmHg	51	mmHg	16	insp/min	35.1	Deg.C	100	%	14.9	K/uL	4.22	K/uL	64.6	%	71	K/uL	8.5	g/dL	14.4	%
14785922	1089	1	27672488	30287814	95744.5	95746.4	1.90881	Cardiac Vascular Intensive Care Unit (CVICU)	Cardiac Vascular Intensive Care Unit (CVICU)	M		0	73	0	2162/2/10 17:39	2162/2/25 13:30		WHITE	Other	MARRIED				90.1288	kg	88	bpm	125	mmHg	65	mmHg		insp/min	36.1	Deg.C	100	%	14.2	K/uL					174	K/uL	14.6	g/dL	14	%
14786549	1090	1	25084300	33385967	104513	104519	6.01051	Medical Intensive Care Unit (MICU)	Medical Intensive Care Unit (MICU)	M	104743	1	51	0	2186/2/20 17:07	2186/3/9 16:51	230.226	WHITE	Other	DIVORCED				87.634	kg	93	bpm	110	mmHg	63	mmHg	32	insp/min	38.3	Deg.C	98	%	6.5	K/uL	4.2	%	85.9	%	123	K/uL	11.5	g/dL	16.3	%
14808791	1091	1	24056128	35671131	91328.5	91332.5	3.97863	Cardiac Vascular Intensive Care Unit (CVICU)	Cardiac Vascular Intensive Care Unit (CVICU)	F	92431	1	84	0	2150/1/13 20:05	2150/1/23 11:25	1102.52	WHITE	Medicare	WIDOWED				70.2615	kg	83	bpm	139	mmHg	68	mmHg	11	insp/min	35.7	Deg.C	100	%	5.1	K/uL	22.1	%	73.7	%	157	K/uL	7.3	g/dL	15	%
14812394	1092	1	26631081	30922523	100253	100254	1.17801	Cardiac Vascular Intensive Care Unit (CVICU)	Cardiac Vascular Intensive Care Unit (CVICU)	M		0	53	0	2174/6/17 17:44	2174/6/27 16:00		HISPANIC/LATINO - CUBAN	Other	MARRIED				79.6508	kg	70	bpm	108	mmHg	57	mmHg	8	insp/min	36.2778	Deg.C	100	%	18.7	K/uL	19.6	%	75.8	%	183	K/uL	9.7	g/dL	13.7	%
14815101	1093	1	28386948	37821446	103677	103678	1.03836	Cardiac Vascular Intensive Care Unit (CVICU)	Cardiac Vascular Intensive Care Unit (CVICU)	M		0	52	0	2183/11/7 11:15	2183/11/14 10:05		OTHER	Other	DIVORCED				103.782	kg	80	bpm	88	mmHg	48	mmHg	20	insp/min	36.7222	Deg.C	100	%	19.8	K/uL	18.9	%	74.3	%	263	K/uL	10.3	g/dL	12.2	%
14851010	1094	2	26337877	31121872	80203.7	80205.5	1.77443	Coronary Care Unit (CCU)	Coronary Care Unit (CCU)	M	80206	1	62	1	2119/8/2 17:50	2119/8/4 8:24	2.2555	WHITE	Other	SINGLE	2119/8/4 8:24			121.744	kg	77	bpm	123	mmHg	76	mmHg	19	insp/min	34.8	Deg.C	94	%	26.1	K/uL					407	K/uL	15.1	g/dL	13.4	%
14866589	1095	3	20066152	33060916	87533	87534.7	1.66575	Coronary Care Unit (CCU)	Coronary Care Unit (CCU)	F	88895	1	33	0	2139/8/27 0:24	2139/8/30 17:23	1361.98	WHITE	Other	MARRIED				53.3	kg	94	bpm	159	mmHg	80	mmHg	23	insp/min	36.7778	Deg.C	94	%	13.8	K/uL					240	K/uL	6.3	g/dL	16.6	%
14872672	1096	1	29294271	38976285	93102.5	93112.5	10.0255	Cardiac Vascular Intensive Care Unit (CVICU)	Cardiac Vascular Intensive Care Unit (CVICU)	F	93233	1	71	0	2154/11/17 0:00	2154/12/7 18:00	130.498	BLACK/AFRICAN	Medicare	SINGLE				84.2321	kg	80	bpm	84	mmHg	54	mmHg		insp/min			100	%	12.8	K/uL	22	%	72	%	51	K/uL	8.6	g/dL	19.3	%
14881043	1097	1	25713063	39636934	105777	105779	1.38652	Cardiac Vascular Intensive Care Unit (CVICU)	Cardiac Vascular Intensive Care Unit (CVICU)	M		0	50	0	2189/8/4 20:10	2189/8/16 15:30		WHITE	Other	MARRIED				98.7924	kg	88	bpm	119	mmHg	62	mmHg	18	insp/min	36.5556	Deg.C	100	%	17.2	K/uL	9	%	80	%	205	K/uL	8.6	g/dL	12.5	%
14889011	1098	1	21962207	38597052	82340.8	82346.3	5.4833	Neuro Surgical Intensive Care Unit (Neuro SICU)	Neuro Surgical Intensive Care Unit (Neuro SICU)	M	82346	1	48	1	2125/6/8 18:20	2125/6/13 18:29	5.1883	BLACK/AFRICAN AMERICAN	Other		2125/6/13 18:29					95	bpm	129	mmHg	83	mmHg	22	insp/min	37.0556	Deg.C	94	%	11.2	K/uL	15.5	%	73.2	%	278	K/uL	11.5	g/dL	19.7	%
14899107	1099	1	23995295	32476242	91259.9	91264.6	4.66834	Cardiac Vascular Intensive Care Unit (CVICU)	Cardiac Vascular Intensive Care Unit (CVICU)	F	91280	1	73	1	2149/11/8 7:15	2149/11/28 20:40	20.1198	WHITE	Medicare	WIDOWED	2149/11/28 20:40			62.8679	kg	70	bpm	169	mmHg	60	mmHg	16	insp/min	35.8889	Deg.C	100	%	5.2	K/uL					131	K/uL	10	g/dL	18.4	%
14918161	1100	4	20862939	35585072	99705.8	99707.9	2.07194	Neuro Surgical Intensive Care Unit (Neuro SICU)	Neuro Surgical Intensive Care Unit (Neuro SICU)	F		0	64	0	2172/12/23 18:45	2172/12/30 14:10		WHITE	Medicare	WIDOWED				65.3	kg	113	bpm	118	mmHg	79	mmHg	23	insp/min	36.8333	Deg.C	93	%	17.9	K/uL					262	K/uL	9.1	g/dL	12.7	%
14927306	1101	1	23724398	33567039	96382.5	96394.8	12.3276	Cardiac Vascular Intensive Care Unit (CVICU)	Cardiac Vascular Intensive Care Unit (CVICU)	F	98608	1	77	0	2163/11/14 13:43	2163/12/7 14:10	2225.54	HISPANIC OR LATINO	Other	DIVORCED				55.8826	kg	86	bpm	120	mmHg	56	mmHg	18	insp/min	36.3	Deg.C	100	%	13.5	K/uL	8.5	%	85.6	%	174	K/uL	6.3	g/dL	14.2	%
14936002	1102	1	23388312	31218733	86347.5	86348.8	1.24694	Cardiac Vascular Intensive Care Unit (CVICU)	Cardiac Vascular Intensive Care Unit (CVICU)	M	87805	1	71	0	2136/5/28 13:15	2136/6/1 15:20	1457.49	WHITE	Medicare	SINGLE				81.4198	kg	64	bpm	100	mmHg	46	mmHg	11	insp/min	35.4	Deg.C	100	%	6.9	K/uL					48	K/uL	6.6	g/dL	13.6	%
14960593	1103	2	29450181	35718523	104827	104829	2.13671	Coronary Care Unit (CCU)	Coronary Care Unit (CCU)	F	104829	1	67	1	2186/12/31 13:06	2187/1/2 15:30	2.4382	WHITE	Other	DIVORCED	2187/1/2 15:30			76.8385	kg	54	bpm	135	mmHg	112	mmHg	24	insp/min	35.6111	Deg.C	100	%	36.1	K/uL	1.97	K/uL	78.7	%	250	K/uL	10.2	g/dL	14	%
14963888	1104	2	23794244	35458562	91278.5	91280.1	1.59994	Coronary Care Unit (CCU)	Coronary Care Unit (CCU)	M	91280	1	79	1	2149/11/27 11:14	2149/11/28 20:18	1.53	WHITE	Other	MARRIED	2149/11/28 20:18			75.8406	kg	99	bpm	96	mmHg	54	mmHg	20	insp/min	37.5556	Deg.C	90	%	14.9	K/uL	7.1	%	89.3	%	177	K/uL	10.1	g/dL	16.2	%
14990224	1105	1	20000147	30503572	80962.7	80963.9	1.2055	Coronary Care Unit (CCU)	Cardiac Vascular Intensive Care Unit (CVICU)	M		0	71	0	2121/8/30 16:33	2121/9/3 15:45		WHITE - OTHER EUROPEAN	Medicare	MARRIED				83.8239	kg	95	bpm	125	mmHg	72	mmHg	16	insp/min	36.4444	Deg.C	98	%	9.2	K/uL	1.56	K/uL	74.7	%	286	K/uL	13.2	g/dL	12.3	%
15013121	1106	2	20021932	34209530	101934	101938	3.7678	Coronary Care Unit (CCU)	Coronary Care Unit (CCU)	F		0	74	0	2179/1/29 19:11	2179/2/4 17:46		UNKNOWN	Medicare					79.8323	kg	59	bpm	144	mmHg	63	mmHg	22	insp/min	37.1667	Deg.C	100	%	8.7	K/uL					158	K/uL	9.8	g/dL	14.3	%
15013421	1107	1	28302300	35515546	100430	100453	22.1266	Cardiac Vascular Intensive Care Unit (CVICU)	Cardiac Vascular Intensive Care Unit (CVICU)	F	101559	1	70	0	2174/12/10 16:15	2175/1/9 14:03	1128.54	WHITE	Medicare	MARRIED				92.9864	kg	87	bpm	104	mmHg	51	mmHg	14	insp/min			98	%	32.4	K/uL	16	%	77	%	345	K/uL	7.4	g/dL	13.7	%
15017391	1108	1	22729873	30154772	104955	104961	5.76348	Coronary Care Unit (CCU)	Coronary Care Unit (CCU)	F	104982	1	83	0	2187/5/8 22:54	2187/5/16 16:45	27.0069	WHITE	Medicare	WIDOWED				61.8	kg	73	bpm	129	mmHg	50	mmHg	18	insp/min	36.4444	Deg.C	97	%	20.4	K/uL					373	K/uL	9.5	g/dL	13.7	%
15020653	1109	1	26207847	35576152	104424	104426	1.3915	Trauma SICU (TSICU)	Trauma SICU (TSICU)	F		0	45	0	2185/11/21 1:32	2185/11/28 18:15		WHITE	Other	MARRIED				66.1791	kg	84	bpm	126	mmHg	55	mmHg	22	insp/min	37.1667	Deg.C	98	%	8.3	K/uL	0.08	K/uL	92	%	253	K/uL	7.6	g/dL	16.3	%
15021508	1110	2	21471846	31474741	92154.6	92156.9	2.3473	Medical Intensive Care Unit (MICU)	Medical Intensive Care Unit (MICU)	M	92438	1	71	0	2152/4/19 9:12	2152/4/27 17:20	283.435	WHITE	Other	DIVORCED		183	cm	160	kg	81	bpm	80	mmHg	49	mmHg	29	insp/min	36.8889	Deg.C	90	%	32.5	K/uL					379	K/uL	9.1	g/dL	19.7	%
15032392	1111	2	22592769	36163085	103248	103257	9.24252	Surgical Intensive Care Unit (SICU)	Surgical Intensive Care Unit (SICU)	F	103310	1	56	0	2182/8/21 21:46	2182/11/4 19:30	62.45	WHITE	Medicare	SINGLE				87.1	kg	76	bpm	154	mmHg	72	mmHg	17	insp/min	36.1667	Deg.C	100	%	12.9	K/uL					90	K/uL	9.2	g/dL	18.4	%
15055212	1112	1	26086221	31923459	99490.4	99492.7	2.29032	Cardiac Vascular Intensive Care Unit (CVICU)	Cardiac Vascular Intensive Care Unit (CVICU)	F		0	57	0	2172/5/20 0:47	2172/5/27 15:00		UNKNOWN	Medicare	SINGLE				82.2363	kg	80	bpm	118	mmHg	53	mmHg	16	insp/min	36.4444	Deg.C	100	%	21.2	K/uL	26	%	64	%	139	K/uL	12.6	g/dL	14.3	%
15073709	1113	1	26678638	34358328	92487.4	92488.9	1.51903	Cardiac Vascular Intensive Care Unit (CVICU)	Cardiac Vascular Intensive Care Unit (CVICU)	F		0	77	0	2153/3/15 21:48	2153/3/24 13:45		UNKNOWN	Other	DIVORCED				50.8931	kg	75	bpm	111	mmHg	55	mmHg	17	insp/min	36.4444	Deg.C	100	%	28.3	K/uL	4.9	K/uL	77.9	%	139	K/uL	5.8	g/dL	13.2	%
15089390	1114	1	20591260	34990789	92245.4	92246.5	1.07912	Cardiac Vascular Intensive Care Unit (CVICU)	Cardiac Vascular Intensive Care Unit (CVICU)	F		0	65	0	2152/7/4 14:46	2152/7/25 16:00		WHITE	Other	MARRIED				103.782	kg	87	bpm	135	mmHg	66	mmHg	15	insp/min	36.6111	Deg.C	99	%	17.8	K/uL					279	K/uL	8.2	g/dL	12.6	%
15108846	1115	1	27524285	32411337	83704.5	83705.7	1.25895	Cardiac Vascular Intensive Care Unit (CVICU)	Cardiac Vascular Intensive Care Unit (CVICU)	M		0	58	0	2129/2/27 17:48	2129/3/7 13:15		WHITE	Other	MARRIED				103.782	kg	100	bpm	106	mmHg	71	mmHg	16	insp/min	37.1	Deg.C	99	%	22	K/uL					124	K/uL	12.5	g/dL	13.3	%
15109122	1116	1	22433105	30323725	82425.4	82433.7	8.29885	Cardiac Vascular Intensive Care Unit (CVICU)	Cardiac Vascular Intensive Care Unit (CVICU)	M	82651	1	80	0	2125/8/25 14:16	2125/9/11 17:06	225.553	WHITE	Medicare	WIDOWED				80.0137	kg	84	bpm	107	mmHg	46	mmHg		insp/min			99	%	16.7	K/uL					103	K/uL	6.9	g/dL	16.6	%
15114944	1117	1	28743550	31575927	101257	101259	1.2326	Cardiac Vascular Intensive Care Unit (CVICU)	Cardiac Vascular Intensive Care Unit (CVICU)	F		0	61	0	2177/3/18 20:49	2177/3/28 16:28		BLACK/AFRICAN AMERICAN	Medicare	DIVORCED				53.8868	kg	81	bpm	109	mmHg	66	mmHg		insp/min	36.2	Deg.C	100	%	11.2	K/uL					123	K/uL	7.9	g/dL	14.6	%
15115186	1118	1	25760265	30249993	100243	100250	6.30152	Cardiac Vascular Intensive Care Unit (CVICU)	Cardiac Vascular Intensive Care Unit (CVICU)	F		0	82	0	2174/6/12 16:09	2174/6/29 14:30		WHITE	Medicare	SINGLE				59.8742	kg	92	bpm	123	mmHg	57	mmHg	10	insp/min	37.2222	Deg.C	100	%	10.5	K/uL					158	K/uL	7.4	g/dL	14.1	%
15149410	1119	1	23158991	37464945	104457	104459	1.6547	Coronary Care Unit (CCU)	Cardiac Vascular Intensive Care Unit (CVICU)	M		0	60	0	2185/12/27 1:44	2186/1/1 16:24		WHITE	Other	MARRIED				93.6215	kg	99	bpm	131	mmHg	86	mmHg	21	insp/min	36.9444	Deg.C	100	%	9.4	K/uL					236	K/uL	14.8	g/dL	12.7	%
15159033	1120	1	28324288	37309010	90743.6	90762.5	18.9464	Cardiac Vascular Intensive Care Unit (CVICU)	Cardiac Vascular Intensive Care Unit (CVICU)	M		0	51	0	2148/6/10 13:19	2148/6/29 12:00		UNKNOWN	Other	MARRIED				102.965	kg	93	bpm	87	mmHg	69	mmHg	15	insp/min	37.8333	Deg.C	95	%	7.7	K/uL	18.9	%	74.3	%	210	K/uL	13.9	g/dL	13.4	%
15163819	1121	3	21513555	39208721	103081	103083	2.45803	Medical/Surgical Intensive Care Unit (MICU/SICU)	Medical/Surgical Intensive Care Unit (MICU/SICU)	M		0	64	0	2182/3/21 18:32	2182/3/30 14:56		BLACK/AFRICAN AMERICAN	Medicare	MARRIED				82.6	kg	86	bpm	132	mmHg	68	mmHg	20	insp/min	37.7778	Deg.C	98	%	11.7	K/uL					111	K/uL	12.7	g/dL	13.7	%
15166228	1122	2	23070511	39571806	104917	104929	11.5785	Surgical Intensive Care Unit (SICU)	Surgical Intensive Care Unit (SICU)	M		0	44	0	2187/4/1 7:28	2187/5/2 14:55		HISPANIC/LATINO - PUERTO RICAN	Other	SINGLE				80.1498	kg	63	bpm	136	mmHg	79	mmHg	20	insp/min	37.7778	Deg.C	96	%	10	K/uL					197	K/uL	12.4	g/dL	12.3	%
15168800	1123	2	21134140	36835147	85706.5	85720.6	14.0056	Cardiac Vascular Intensive Care Unit (CVICU)	Cardiac Vascular Intensive Care Unit (CVICU)	F		0	63	0	2134/8/22 18:51	2134/9/13 19:30		WHITE	Other	MARRIED				93.8029	kg	116	bpm	101	mmHg	61	mmHg		insp/min	36.5556	Deg.C	100	%	12.7	K/uL	15.4	%	80.1	%	102	K/uL	12.9	g/dL	14.9	%
15169534	1124	2	25674116	34728659	98906.9	98913.8	6.94105	Medical Intensive Care Unit (MICU)	Medical Intensive Care Unit (MICU)	F		0	57	0	2170/10/16 19:24	2170/10/26 13:17		WHITE	Other	DIVORCED				117.8	kg	89	bpm	121	mmHg	60	mmHg	22	insp/min	33.3	Deg.C	100	%	24.1	K/uL	7	%	82	%	507	K/uL	10.9	g/dL	15.7	%
15172008	1125	3	26590603	35534668	98516.9	98520.8	3.85402	Coronary Care Unit (CCU)	Coronary Care Unit (CCU)	M	99443	1	72	0	2169/9/21 22:13	2169/10/4 18:20	926.073	WHITE	Medicare	MARRIED				114.85	kg	98	bpm	113	mmHg	53	mmHg	26	insp/min	37.5	Deg.C	95	%	15	K/uL	1.05	K/uL	87	%	86	K/uL	10.4	g/dL	15.7	%
15174548	1126	1	25623191	39367126	108093	108096	2.7881	Cardiac Vascular Intensive Care Unit (CVICU)	Cardiac Vascular Intensive Care Unit (CVICU)	M	108096	1	64	1	2195/12/10 12:10	2195/12/13 12:24	3.0919	WHITE	Medicare	MARRIED	2195/12/13 12:24			102.784	kg	128	bpm	107	mmHg	72	mmHg	20	insp/min	36.3333	Deg.C	79	%	11	K/uL					89	K/uL	10.8	g/dL	17.5	%
15196209	1127	1	25587395	37068826	81809.4	81815.6	6.2074	Cardiac Vascular Intensive Care Unit (CVICU)	Cardiac Vascular Intensive Care Unit (CVICU)	M		0	72	0	2123/12/23 0:00	2123/12/31 12:30		UNKNOWN	Medicare	MARRIED				99.7903	kg	89	bpm	94	mmHg	48	mmHg		insp/min			99	%	21	K/uL					217	K/uL	6.5	g/dL	14.2	%
15199857	1128	1	23726032	33389313	100208	100212	4.06243	Cardiac Vascular Intensive Care Unit (CVICU)	Cardiac Vascular Intensive Care Unit (CVICU)	F		0	85	0	2174/5/6 23:37	2174/5/16 14:39		WHITE	Medicare	WIDOWED				57.8784	kg	70	bpm	101	mmHg	38	mmHg	18	insp/min	36.7778	Deg.C	100	%	12.5	K/uL	2.13	K/uL	77	%	144	K/uL	5.8	g/dL	14.5	%
15216748	1129	2	22636805	38184215	87372.4	87376.8	4.34433	Cardiac Vascular Intensive Care Unit (CVICU)	Cardiac Vascular Intensive Care Unit (CVICU)	M		0	79	0	2139/3/11 22:34	2139/3/26 17:33		WHITE	Medicare	MARRIED				139.706	kg	87	bpm	127	mmHg	64	mmHg	16	insp/min			98	%	12.3	K/uL	10	%	84.9	%	172	K/uL	8.6	g/dL	13	%
15230667	1130	1	28248924	32082711	84022.5	84039.8	17.2709	Cardiac Vascular Intensive Care Unit (CVICU)	Cardiac Vascular Intensive Care Unit (CVICU)	M		0	68	0	2130/1/14 18:53	2130/2/5 19:30		UNKNOWN	Medicare					126.144	kg	80	bpm	132	mmHg	61	mmHg	14	insp/min	36.3889	Deg.C	98	%	19.1	K/uL	13.3	%	79.4	%	136	K/uL	14.2	g/dL	14.5	%
15279326	1131	1	27358144	36600393	87593.8	87597.6	3.79066	Coronary Care Unit (CCU)	Cardiac Vascular Intensive Care Unit (CVICU)	F		0	86	0	2139/10/26 18:35	2139/11/1 14:45		UNKNOWN	Medicare	WIDOWED				62.8679	kg	61	bpm	132	mmHg	34	mmHg	11	insp/min	36.4444	Deg.C	98	%	8.6	K/uL					138	K/uL	11.7	g/dL	13.9	%
15312343	1132	1	20947756	33258084	80881.4	80882.9	1.47983	Cardiac Vascular Intensive Care Unit (CVICU)	Cardiac Vascular Intensive Care Unit (CVICU)	M		0	61	0	2121/6/8 21:25	2121/6/15 14:59		UNKNOWN	Medicare					94.8008	kg	80	bpm	104	mmHg	56	mmHg	18	insp/min	36.7778	Deg.C	100	%	17.2	K/uL	17	%	77	%	136	K/uL	10	g/dL	14.1	%
15341255	1133	1	29962466	30231678	95071.4	95074.8	3.43251	Cardiac Vascular Intensive Care Unit (CVICU)	Cardiac Vascular Intensive Care Unit (CVICU)	M		0	70	0	2160/4/12 13:35	2160/4/27 16:20		WHITE	Other	WIDOWED				86.0011	kg	80	bpm	83	mmHg	53	mmHg	16	insp/min	36.6111	Deg.C	100	%	8.3	K/uL	9.5	%	87	%	114	K/uL	9.7	g/dL	13.4	%
15352059	1134	1	20653346	30933712	94219.6	94220.9	1.39179	Cardiac Vascular Intensive Care Unit (CVICU)	Cardiac Vascular Intensive Care Unit (CVICU)	M		0	65	0	2157/12/5 19:30	2157/12/20 14:35		WHITE	Medicare	SINGLE				77.8365	kg	96	bpm	124	mmHg	62	mmHg	14	insp/min	36.4444	Deg.C	100	%	22.7	K/uL	6	%	83	%	319	K/uL	7.6	g/dL	14.6	%
15356016	1135	1	27472737	31949055	103260	103262	2.01934	Cardiac Vascular Intensive Care Unit (CVICU)	Cardiac Vascular Intensive Care Unit (CVICU)	M		0	74	0	2182/9/10 13:13	2182/9/24 12:49		WHITE	Medicare	MARRIED				91.8071	kg	79	bpm	101	mmHg	56	mmHg	12	insp/min	37	Deg.C	100	%	21.8	K/uL	4	%	87	%	137	K/uL	8	g/dL	13.8	%
15379667	1136	1	21193689	33944929	103078	103091	12.9924	Medical/Surgical Intensive Care Unit (MICU/SICU)	Medical/Surgical Intensive Care Unit (MICU/SICU)	M	103092	1	76	1	2182/3/19 6:44	2182/4/1 8:12	13.5681	WHITE	Medicare	SINGLE	2182/4/1 8:12			112.672	kg	112	bpm	66	mmHg	54	mmHg	30	insp/min	36.6667	Deg.C	93	%	17.4	K/uL	4	%	67	%	255	K/uL	11.7	g/dL	17.1	%
15381471	1137	1	23153332	37040127	83819.5	83821.5	2.05133	Cardiac Vascular Intensive Care Unit (CVICU)	Cardiac Vascular Intensive Care Unit (CVICU)	M		0	84	0	2129/6/16 19:23	2129/6/30 14:00		UNKNOWN	Medicare	MARRIED				68.8553	kg	99	bpm	143	mmHg	61	mmHg		insp/min	36.9444	Deg.C	100	%	8.7	K/uL	16.3	%	79.3	%	124	K/uL	8.7	g/dL	16.9	%
15382744	1138	1	21871079	33756560	92711.6	92717.7	6.10742	Neuro Surgical Intensive Care Unit (Neuro SICU)	Neuro Intermediate	M		0	49	0	2153/10/30 14:30	2153/11/7 13:40		WHITE	Other	MARRIED				100	kg	63	bpm	141	mmHg	77	mmHg	24	insp/min	37.7222	Deg.C	97	%	14.9	K/uL	1.7	K/uL	73.7	%	224	K/uL	14.3	g/dL	12.7	%
15383635	1139	1	21211762	35128473	82608.4	82610	1.61811	Cardiac Vascular Intensive Care Unit (CVICU)	Cardiac Vascular Intensive Care Unit (CVICU)	M		0	61	0	2126/3/1 1:03	2126/3/8 16:15		WHITE	Other	MARRIED				102.693	kg	80	bpm	91	mmHg	56	mmHg		insp/min	36.4444	Deg.C	100	%	5.6	K/uL	12.9	%	83.5	%	128	K/uL	7.7	g/dL	14.5	%
15396759	1140	1	22333232	32096933	82379.5	82380.5	1.00023	Cardiac Vascular Intensive Care Unit (CVICU)	Cardiac Vascular Intensive Care Unit (CVICU)	M		0	76	0	2125/7/13 17:29	2125/7/24 14:00		UNKNOWN	Other	MARRIED				64.274	kg	82	bpm	120	mmHg	59	mmHg	15	insp/min	36.2	Deg.C	100	%	17.7	K/uL					252	K/uL	7.1	g/dL	14.3	%
15399244	1141	1	22821404	34005742	103701	103707	6.23065	Cardiac Vascular Intensive Care Unit (CVICU)	Cardiac Vascular Intensive Care Unit (CVICU)	M		0	74	0	2183/11/27 18:13	2183/12/10 12:23		WHITE	Medicare	MARRIED				63.8658	kg	80	bpm	109	mmHg	57	mmHg		insp/min	36.3889	Deg.C	100	%	15.2	K/uL	21	%	75	%	276	K/uL	7.4	g/dL	17.6	%
15408699	1142	1	23482508	36314280	103512	103514	1.28388	Cardiac Vascular Intensive Care Unit (CVICU)	Cardiac Vascular Intensive Care Unit (CVICU)	M		0	52	0	2183/5/23 21:35	2183/5/31 16:45		UNKNOWN	Other	MARRIED				94.3019	kg	85	bpm	102	mmHg	60	mmHg	13	insp/min	36.8333	Deg.C	100	%	10.2	K/uL	26.1	%	68.1	%	129	K/uL	9	g/dL	13.1	%
15410047	1143	4	28454855	33443159	94687	94689.6	2.61699	Medical/Surgical Intensive Care Unit (MICU/SICU)	Medical/Surgical Intensive Care Unit (MICU/SICU)	M		0	55	0	2159/3/28 21:31	2159/4/4 16:45		HISPANIC/LATINO - CENTRAL AMERICAN	Other	SINGLE				85.9104	kg	119	bpm	182	mmHg	83	mmHg	34	insp/min	37.1111	Deg.C	96	%	11.5	K/uL	0.98	K/uL	82.3	%	119	K/uL	13.3	g/dL	15.2	%
15420371	1144	3	29598220	30272002	99189	99199.9	10.9605	Surgical Intensive Care Unit (SICU)	Surgical Intensive Care Unit (SICU)	M		0	74	0	2171/7/25 23:31	2171/8/13 17:28		WHITE	Medicare	MARRIED				122.7	kg	118	bpm	109	mmHg	49	mmHg	24	insp/min	37.7778	Deg.C	99	%	13	K/uL					390	K/uL	10.9	g/dL	14.5	%
15421218	1145	1	28574253	34510269	95938.4	95941.3	2.85293	Cardiac Vascular Intensive Care Unit (CVICU)	Cardiac Vascular Intensive Care Unit (CVICU)	M		0	70	0	2162/8/29 19:36	2162/9/5 12:45		WHITE	Medicare	SINGLE				91.4896	kg	78	bpm	122	mmHg	52	mmHg	14	insp/min	36.5	Deg.C	100	%	15.6	K/uL					135	K/uL	12.2	g/dL	14	%
15446294	1146	1	26175717	31953314	88893.4	88896.5	3.10066	Cardiac Vascular Intensive Care Unit (CVICU)	Cardiac Vascular Intensive Care Unit (CVICU)	M		0	73	0	2143/5/11 14:12	2143/5/22 17:45		HISPANIC/LATINO - PUERTO RICAN	Other	MARRIED				71.3501	kg	82	bpm	96	mmHg	59	mmHg	16	insp/min	35.5	Deg.C	100	%	17	K/uL	14.7	%	77	%	147	K/uL	10	g/dL	12.6	%
15446359	1147	1	25945371	30199001	85986.4	85991.4	4.98854	Coronary Care Unit (CCU)	Coronary Care Unit (CCU)	M		0	88	0	2135/6/1 14:00	2135/6/9 18:29		WHITE	Other	MARRIED				87.3165	kg	63	bpm	112	mmHg	21	mmHg	14	insp/min	36.3889	Deg.C	100	%	8.2	K/uL	10.9	%	82.9	%	148	K/uL	10	g/dL	17.2	%
15472771	1148	1	29875917	36965533	103968	103972	4.08514	Cardiac Vascular Intensive Care Unit (CVICU)	Cardiac Vascular Intensive Care Unit (CVICU)	M		0	62	0	2184/8/24 15:29	2184/9/3 17:05		WHITE	Other					108.862	kg	85	bpm	134	mmHg	78	mmHg	21	insp/min	36.5	Deg.C	97	%	14.5	K/uL	21.3	%	74	%	190	K/uL	14.1	g/dL	13.7	%
15481564	1149	1	20172244	34509683	82722.4	82725.6	3.17991	Cardiac Vascular Intensive Care Unit (CVICU)	Cardiac Vascular Intensive Care Unit (CVICU)	M		0	78	0	2126/6/22 17:15	2126/7/1 13:00		WHITE	Medicare	MARRIED				83.8239	kg	80	bpm	129	mmHg	67	mmHg	16	insp/min	36.6	Deg.C	100	%	9.9	K/uL	14	%	81.3	%	128	K/uL	10	g/dL	14.7	%
15487547	1150	3	26435311	36290711	92937.5	92942.6	5.09102	Cardiac Vascular Intensive Care Unit (CVICU)	Cardiac Vascular Intensive Care Unit (CVICU)	F		0	72	0	2154/6/10 21:15	2154/6/21 13:40		WHITE	Medicare	WIDOWED				67.676	kg	120	bpm	88	mmHg	46	mmHg	14	insp/min	36.6667	Deg.C	100	%	13.5	K/uL					151	K/uL	5.4	g/dL	13.8	%
15508006	1151	1	22622777	36747716	103182	103185	3.06363	Cardiac Vascular Intensive Care Unit (CVICU)	Cardiac Vascular Intensive Care Unit (CVICU)	M		0	55	0	2182/6/25 18:34	2182/7/7 20:33		WHITE	Other	MARRIED				91.8071	kg	73	bpm	118	mmHg	49	mmHg		insp/min	36.7222	Deg.C	95	%	8.6	K/uL	20	%	72	%	135	K/uL	12.1	g/dL	13.2	%
15516997	1152	3	25540889	36006454	82789	82795.6	6.67855	Coronary Care Unit (CCU)	Coronary Care Unit (CCU)	M	82796	1	82	1	2126/8/30 23:13	2126/9/6 12:59	7.0313	WHITE	Other	MARRIED	2126/9/6 12:59			86.8176	kg	80	bpm	111	mmHg	76	mmHg	19	insp/min	36.2778	Deg.C	84	%	19.4	K/uL					159	K/uL	12.7	g/dL	13.8	%
15522643	1153	3	29250562	35730200	79724.7	79730.6	5.92626	Cardiac Vascular Intensive Care Unit (CVICU)	Cardiac Vascular Intensive Care Unit (CVICU)	M		0	70	0	2118/4/10 17:27	2118/4/20 14:00		WHITE	Other	MARRIED				65.7709	kg	95	bpm	155	mmHg	81	mmHg	17	insp/min	36.1111	Deg.C	98	%	9.1	K/uL					288	K/uL	12.4	g/dL	13	%
15563723	1154	1	24568377	30024912	89604.4	89605.6	1.14353	Cardiac Vascular Intensive Care Unit (CVICU)	Cardiac Vascular Intensive Care Unit (CVICU)	M		0	58	0	2145/4/24 15:54	2145/5/2 18:00		WHITE	Other	SINGLE				81.4198	kg	80	bpm	120	mmHg	64	mmHg	18	insp/min	35.9	Deg.C	100	%	15.6	K/uL	16.4	%	76.5	%	200	K/uL	11.1	g/dL	14.6	%
15568901	1155	1	24358333	33616900	88597.3	88598.7	1.34957	Cardiac Vascular Intensive Care Unit (CVICU)	Cardiac Vascular Intensive Care Unit (CVICU)	F		0	78	0	2142/7/20 20:55	2142/8/5 14:00		UNKNOWN	Medicare	SINGLE		168	cm	94	kg	85	bpm	101	mmHg	53	mmHg	16	insp/min	36.5556	Deg.C	99	%	8	K/uL	34.7	%	61.1	%	170	K/uL	12.4	g/dL	12.3	%
15570773	1156	1	21887132	34949591	96083.4	96084.8	1.36257	Cardiac Vascular Intensive Care Unit (CVICU)	Cardiac Vascular Intensive Care Unit (CVICU)	F		0	66	0	2163/1/16 20:14	2163/1/28 16:23		BLACK/AFRICAN AMERICAN	Medicare	SINGLE				48.8065	kg	80	bpm	108	mmHg	41	mmHg	15	insp/min	34.5556	Deg.C	100	%	9.2	K/uL	17.9	%	74.8	%	113	K/uL	6.3	g/dL	13	%
15576377	1157	1	29938318	38214672	80058.6	80059.6	1.07601	Cardiac Vascular Intensive Care Unit (CVICU)	Cardiac Vascular Intensive Care Unit (CVICU)	M		0	67	0	2119/3/8 16:04	2119/3/14 14:15		WHITE	Medicare	MARRIED				117.753	kg	93	bpm	155	mmHg	59	mmHg	16	insp/min	36.8333	Deg.C	100	%	24.6	K/uL	2.32	K/uL	83.6	%	117	K/uL	10	g/dL	19.5	%
15589702	1158	1	22905737	39596949	76978.4	76981.7	3.28484	Cardiac Vascular Intensive Care Unit (CVICU)	Cardiac Vascular Intensive Care Unit (CVICU)	F		0	83	0	2110/9/30 9:44	2110/10/8 16:30		WHITE	Medicare	MARRIED				58.8763	kg	74	bpm	122	mmHg	57	mmHg	14	insp/min	36.2778	Deg.C	100	%	7.9	K/uL	16.6	%	74.2	%	129	K/uL	5.4	g/dL	14.1	%
15597179	1159	1	22423611	34211020	103335	103337	1.23755	Cardiac Vascular Intensive Care Unit (CVICU)	Cardiac Vascular Intensive Care Unit (CVICU)	F	103424	1	80	0	2182/11/25 20:14	2182/12/6 13:35	88.5982	WHITE	Medicare	MARRIED				87.8155	kg	80	bpm	118	mmHg	60	mmHg	18	insp/min	36.5	Deg.C	100	%	8.6	K/uL	22.6	%	74.5	%	100	K/uL	6.7	g/dL	13.2	%
15610840	1160	1	25981612	36748878	93759.4	93763.5	4.09894	Cardiac Vascular Intensive Care Unit (CVICU)	Cardiac Vascular Intensive Care Unit (CVICU)	M	95123	1	86	0	2156/9/6 16:38	2156/9/18 16:44	1363.57	UNKNOWN	Other	MARRIED				89.8113	kg	70	bpm	103	mmHg	54	mmHg	14	insp/min			96	%	17.8	K/uL					312	K/uL	11.2	g/dL	14	%
15622128	1161	1	26354646	30178919	104943	104952	9.09751	Cardiac Vascular Intensive Care Unit (CVICU)	Cardiac Vascular Intensive Care Unit (CVICU)	M		0	67	0	2187/4/19 19:31	2187/5/9 13:15		WHITE	Medicare	MARRIED				104.099	kg	99	bpm	113	mmHg	51	mmHg	14	insp/min	36.6	Deg.C	100	%	8.2	K/uL					89	K/uL	9.2	g/dL	13.8	%
15630002	1162	1	20247475	39291330	104440	104445	4.06191	Cardiac Vascular Intensive Care Unit (CVICU)	Cardiac Vascular Intensive Care Unit (CVICU)	F	104665	1	67	0	2185/12/4 16:12	2185/12/20 15:00	224.536	WHITE	Medicare	SINGLE				71.5315	kg	94	bpm	142	mmHg	79	mmHg		insp/min	36.3889	Deg.C	100	%	17.7	K/uL	3.86	K/uL	69.2	%	195	K/uL	14.4	g/dL	13.1	%
15636663	1163	1	28278334	34216019	107128	107132	4.51498	Medical Intensive Care Unit (MICU)	Medical Intensive Care Unit (MICU)	F		0	76	0	2193/4/19 14:32	2193/4/29 14:31		BLACK/CAPE VERDEAN	Other	WIDOWED				63.8658	kg	80	bpm	120	mmHg	74	mmHg	19	insp/min	37.1111	Deg.C	100	%	8.2	K/uL					184	K/uL	10.8	g/dL	20.1	%
15660870	1164	1	21644834	35696855	105235	105236	1.35029	Cardiac Vascular Intensive Care Unit (CVICU)	Cardiac Vascular Intensive Care Unit (CVICU)	M		0	68	0	2188/2/6 17:58	2188/2/17 15:12		UNKNOWN	Medicare	MARRIED				101.786	kg	94	bpm	93	mmHg	53	mmHg		insp/min	36.7	Deg.C	100	%	13.3	K/uL	15.3	%	81.4	%	265	K/uL	9.7	g/dL	13	%
15672432	1165	1	26063006	39488871	96224.4	96225.6	1.183	Cardiac Vascular Intensive Care Unit (CVICU)	Cardiac Vascular Intensive Care Unit (CVICU)	M		0	51	0	2163/6/5 18:11	2163/6/25 16:45		WHITE	Other	SINGLE				104	kg	88	bpm	130	mmHg	65	mmHg		insp/min	35.5	Deg.C	100	%	7.8	K/uL	2.02	K/uL	68.6	%	94	K/uL	11	g/dL	14.6	%
15674609	1166	1	26074139	39715089	94605.5	94608.7	3.22252	Cardiac Vascular Intensive Care Unit (CVICU)	Cardiac Vascular Intensive Care Unit (CVICU)	M	96396	1	64	0	2158/12/31 18:46	2159/1/11 17:00	1790.52	WHITE - OTHER EUROPEAN	Other	DIVORCED				101.5	kg	90	bpm	94	mmHg	58	mmHg	15	insp/min	36.8333	Deg.C	100	%	6.1	K/uL	28	%	65	%	144	K/uL	7.5	g/dL	14.7	%
15679298	1167	3	29905973	39834726	94315.8	94318.9	3.10206	Medical/Surgical Intensive Care Unit (MICU/SICU)	Medical/Surgical Intensive Care Unit (MICU/SICU)	F	96277	1	50	0	2158/3/22 18:39	2158/3/27 15:15	1961.17	WHITE	Other	MARRIED						140	bpm	127	mmHg	53	mmHg	25	insp/min	36.2778	Deg.C	100	%	10.6	K/uL					183	K/uL	10.1	g/dL	13.6	%
15685301	1168	1	25385377	36731910	90384.4	90385.6	1.17311	Cardiac Vascular Intensive Care Unit (CVICU)	Cardiac Vascular Intensive Care Unit (CVICU)	M		0	54	0	2147/6/16 0:00	2147/6/27 18:46		WHITE	Other	SINGLE				69.8532	kg	79	bpm	89	mmHg	51	mmHg	15	insp/min	37	Deg.C	100	%	15.1	K/uL	23.6	%	68	%	137	K/uL	8.6	g/dL	13.1	%
15693812	1169	2	29380023	37165412	77790.4	77791.7	1.31841	Medical Intensive Care Unit (MICU)	Medical Intensive Care Unit (MICU)	M	77796	1	68	1	2112/12/23 7:30	2112/12/28 14:40	5.616	UNKNOWN	Other		2112/12/28 14:40					121	bpm	150	mmHg	127	mmHg	24	insp/min	36.6667	Deg.C	99	%	27.6	K/uL					264	K/uL	12.1	g/dL	15.2	%
15697115	1170	2	23686873	37420982	97913.8	97918	4.16095	Coronary Care Unit (CCU)	Coronary Care Unit (CCU)	M		0	75	0	2168/1/27 17:35	2168/2/5 18:29		WHITE	Medicare	MARRIED				82.826	kg	86	bpm	102	mmHg	55	mmHg	30	insp/min	36.4444	Deg.C	100	%	17.7	K/uL					167	K/uL	14.7	g/dL	14	%
15701008	1171	1	24346691	38346009	93992	93994.6	2.64553	Medical Intensive Care Unit (MICU)	Medical Intensive Care Unit (MICU)	M	93995	1	69	1	2157/5/2 23:07	2157/5/5 12:50	2.9924	WHITE	Other	SINGLE	2157/5/5 12:50					129	bpm	111	mmHg	93	mmHg	21	insp/min	36.5556	Deg.C	93	%	6.3	K/uL	0.95	K/uL	60	%	161	K/uL	11.1	g/dL	16.4	%
15723516	1172	2	21480465	33930243	107197	107202	5.4833	Coronary Care Unit (CCU)	Coronary Care Unit (CCU)	M		0	73	0	2193/6/27 20:04	2193/7/6 16:20		WHITE	Medicare	DIVORCED				78.154	kg	85	bpm	135	mmHg	78	mmHg	15	insp/min	36.5	Deg.C	98	%	11.2	K/uL					267	K/uL	13.1	g/dL	13.6	%
15735432	1173	1	25986813	30134224	81245.5	81248.6	3.12412	Cardiac Vascular Intensive Care Unit (CVICU)	Cardiac Vascular Intensive Care Unit (CVICU)	F		0	66	0	2122/6/7 16:56	2122/6/13 17:48		OTHER	Medicare	SINGLE				51.2106	kg	63	bpm	122	mmHg	68	mmHg		insp/min	35.6	Deg.C	100	%	7.3	K/uL	19.5	%	76.1	%	101	K/uL	12.4	g/dL	12	%
15735569	1174	1	22819126	31246375	84271.5	84277.8	6.29041	Cardiac Vascular Intensive Care Unit (CVICU)	Cardiac Vascular Intensive Care Unit (CVICU)	M		0	81	0	2130/9/7 12:51	2130/9/29 14:20		WHITE	Other	SINGLE				84.6403	kg	81	bpm	131	mmHg	58	mmHg		insp/min	36.0556	Deg.C	100	%	13.2	K/uL					246	K/uL	12	g/dL	13.8	%
15750321	1175	3	20976975	31342132	87703.7	87710.8	7.04884	Coronary Care Unit (CCU)	Coronary Care Unit (CCU)	M	87727	1	73	0	2140/2/13 16:12	2140/2/25 17:29	23.2681	WHITE	Other	MARRIED				69.0368	kg	87	bpm	128	mmHg	67	mmHg	23	insp/min	36.7222	Deg.C	92	%	10.7	K/uL					150	K/uL	9.1	g/dL	14.8	%
15752761	1176	3	28081433	33746945	97288.5	97308.4	19.9025	Medical Intensive Care Unit (MICU)	Medical Intensive Care Unit (MICU)	M	97309	1	66	1	2166/5/12 11:32	2166/6/1 4:05	20.4853	WHITE	Medicare	MARRIED	2166/6/1 4:05			106.186	kg	71	bpm	132	mmHg	106	mmHg	25	insp/min	34.7	Deg.C	96	%	18.9	K/uL					254	K/uL	11.1	g/dL	17.6	%
15781321	1177	2	23466619	36477610	98688.8	98690.5	1.74803	Coronary Care Unit (CCU)	Coronary Care Unit (CCU)	M		0	63	0	2170/3/12 18:51	2170/4/6 13:26		UNKNOWN	Medicaid	MARRIED				99.8	kg	101	bpm	118	mmHg	104	mmHg	19	insp/min	36.2778	Deg.C	95	%	9.6	K/uL	12	%	82.7	%	243	K/uL	13	g/dL	13.4	%
15784035	1178	1	24096846	37528143	86674.4	86675.7	1.30782	Cardiac Vascular Intensive Care Unit (CVICU)	Cardiac Vascular Intensive Care Unit (CVICU)	F		0	74	0	2137/4/17 18:41	2137/4/24 16:14		UNKNOWN	Medicare					82.4177	kg	72	bpm	119	mmHg	58	mmHg	13	insp/min	36.1	Deg.C	100	%	12.8	K/uL	12.2	%	80.2	%	179	K/uL	6.6	g/dL	14.4	%
15785313	1179	3	29065979	38608525	96351.8	96404.6	52.8108	Coronary Care Unit (CCU)	Coronary Care Unit (CCU)	F	96417	1	58	0	2163/10/18 14:55	2163/12/10 13:55	65.2184	WHITE	Medicaid	MARRIED				92	kg	80	bpm	87	mmHg	43	mmHg	18	insp/min	35.4	Deg.C	86	%	10.7	K/uL	11	%	86.1	%	240	K/uL	8.3	g/dL	15.4	%
15805208	1180	1	23229516	34854758	92256.5	92270.9	14.4066	Cardiac Vascular Intensive Care Unit (CVICU)	Cardiac Vascular Intensive Care Unit (CVICU)	M		0	76	0	2152/7/19 20:09	2152/8/26 13:14		WHITE	Medicare	SINGLE				120.928	kg	120	bpm	114	mmHg	44	mmHg	18	insp/min			100	%	25.3	K/uL	3.19	K/uL	80.4	%	276	K/uL	12.4	g/dL	15.3	%
15854157	1181	2	21837312	32850865	85375.8	85390.7	14.9377	Cardiac Vascular Intensive Care Unit (CVICU)	Trauma SICU (TSICU)	F	85391	1	84	1	2133/9/29 13:24	2133/10/14 14:30	15.2031	WHITE	Other	MARRIED	2133/10/14 14:30			57.6	kg	56	bpm	155	mmHg	62	mmHg	16	insp/min	36.6667	Deg.C	100	%	15	K/uL					230	K/uL	11.1	g/dL	15.1	%
15865327	1182	1	26074264	33694304	89974.7	89987.7	13.0014	Cardiac Vascular Intensive Care Unit (CVICU)	Cardiac Vascular Intensive Care Unit (CVICU)	M		0	75	0	2146/5/3 17:12	2146/5/29 18:48		HISPANIC/LATINO - DOMINICAN	Medicare					69.3543	kg	100	bpm	151	mmHg	85	mmHg	34	insp/min	36.5	Deg.C	95	%	11	K/uL	6.2	%	86.7	%	362	K/uL	8.8	g/dL	20.2	%
15866889	1183	1	27003786	32495714	80898.8	80908.5	9.73412	Coronary Care Unit (CCU)	Coronary Care Unit (CCU)	M		0	58	0	2121/6/18 15:47	2121/7/15 16:10		UNABLE TO OBTAIN	Other	MARRIED				98.9739	kg	116	bpm	96	mmHg	44	mmHg	16	insp/min	36.5	Deg.C	100	%	8.7	K/uL	13.3	%	82.5	%	304	K/uL	10.7	g/dL	14	%
15899736	1184	1	27875668	33863829	85485.6	85486.7	1.08878	Cardiac Vascular Intensive Care Unit (CVICU)	Cardiac Vascular Intensive Care Unit (CVICU)	M		0	58	0	2134/1/9 17:58	2134/1/22 16:14		UNKNOWN	Other					82.826	kg	80	bpm	91	mmHg	58	mmHg	15	insp/min	36.3889	Deg.C	92	%	5.1	K/uL	1.42	K/uL	67.1	%	104	K/uL	9	g/dL	12.5	%
15907476	1185	1	25976257	36978608	96714.4	96716.8	2.33613	Cardiac Vascular Intensive Care Unit (CVICU)	Cardiac Vascular Intensive Care Unit (CVICU)	M		0	62	0	2164/10/15 0:00	2164/10/20 15:45		UNKNOWN	Other			167.64	cm	106	kg	87	bpm	102	mmHg	44	mmHg		insp/min	36.7222	Deg.C	98	%	27.2	K/uL	3.83	K/uL	79.3	%	229	K/uL	15.8	g/dL	12.7	%
15913582	1186	1	23683809	30306125	87827.5	87828.5	1.07914	Cardiac Vascular Intensive Care Unit (CVICU)	Cardiac Vascular Intensive Care Unit (CVICU)	M		0	62	0	2140/6/11 12:37	2140/6/20 4:36		WHITE	Other	MARRIED				79.8323	kg	73	bpm	113	mmHg	58	mmHg	14	insp/min	36.6111	Deg.C	100	%	9.3	K/uL	30.2	%	63.7	%	137	K/uL	10.4	g/dL	14.4	%
15935519	1187	1	20477752	35930629	85673.5	85676.9	3.40564	Cardiac Vascular Intensive Care Unit (CVICU)	Cardiac Vascular Intensive Care Unit (CVICU)	M		0	70	0	2134/7/23 20:16	2134/8/1 12:04		UNKNOWN	Medicare					60.3731	kg	88	bpm	89	mmHg	49	mmHg	13	insp/min	36.6667	Deg.C	100	%	12.8	K/uL	12.9	%	81.6	%	79	K/uL	12.2	g/dL	12.1	%
15936884	1188	1	29677738	31582758	78868.3	78874.7	6.40459	Cardiac Vascular Intensive Care Unit (CVICU)	Cardiac Vascular Intensive Care Unit (CVICU)	M		0	77	0	2115/12/6 3:15	2115/12/18 17:30		WHITE	Medicare	MARRIED				79.8323	kg	80	bpm	80	mmHg	43	mmHg	13	insp/min			100	%	31.8	K/uL					295	K/uL	9.1	g/dL	14.1	%
15958024	1189	2	20369773	39467073	87428.6	87434.7	6.08133	Cardiac Vascular Intensive Care Unit (CVICU)	Cardiac Vascular Intensive Care Unit (CVICU)	M	89089	1	65	0	2139/5/14 7:15	2139/5/31 16:45	1660.39	WHITE	Medicare	SINGLE				93.8029	kg	68	bpm	123	mmHg	41	mmHg	22	insp/min	37.7778	Deg.C	96	%	16.5	K/uL					462	K/uL	11.4	g/dL	15.2	%
15961067	1190	1	27262602	37929079	99755.7	99759.3	3.57248	Cardiac Vascular Intensive Care Unit (CVICU)	Cardiac Vascular Intensive Care Unit (CVICU)	M		0	78	0	2173/2/6 18:07	2173/2/18 18:08		WHITE	Medicare	MARRIED				96.6152	kg	83	bpm	105	mmHg	52	mmHg	16	insp/min	35.8333	Deg.C	100	%	11.7	K/uL	13	%	77.2	%	213	K/uL	8.3	g/dL	13.5	%
15983437	1191	1	25264025	38037220	104783	104786	2.34148	Cardiac Vascular Intensive Care Unit (CVICU)	Cardiac Vascular Intensive Care Unit (CVICU)	M		0	84	0	2186/11/11 14:54	2186/11/23 15:30		WHITE	Medicare	MARRIED				96.7966	kg	81	bpm	81	mmHg	48	mmHg	16	insp/min	37.3889	Deg.C	100	%	12.4	K/uL					250	K/uL	9	g/dL	13.5	%
15994532	1192	3	24298308	37775567	82414.4	82418.1	3.74811	Cardiac Vascular Intensive Care Unit (CVICU)	Cardiac Vascular Intensive Care Unit (CVICU)	M	82418	1	74	0	2125/8/21 9:03	2125/8/24 22:50	3.6196	UNKNOWN	Medicare	MARRIED				109.769	kg	70	bpm	76	mmHg	60	mmHg	19	insp/min	36.2	Deg.C	94	%	17.4	K/uL	1.56	K/uL	80.1	%	230	K/uL	12.6	g/dL	12.7	%
16023567	1193	1	24275926	37138875	86451.4	86452.8	1.36017	Cardiac Vascular Intensive Care Unit (CVICU)	Cardiac Vascular Intensive Care Unit (CVICU)	M		0	73	0	2136/9/4 16:25	2136/9/14 19:00		UNKNOWN	Medicaid	MARRIED				62.8679	kg	80	bpm	113	mmHg	52	mmHg	15	insp/min	36.3889	Deg.C	100	%	7.6	K/uL	21.3	%	73.5	%	88	K/uL	5.5	g/dL	13.7	%
16033063	1194	1	24809683	32241708	84900.4	84901.8	1.33719	Cardiac Vascular Intensive Care Unit (CVICU)	Cardiac Vascular Intensive Care Unit (CVICU)	M		0	66	0	2132/6/9 18:47	2132/6/15 15:30		WHITE	Medicare	MARRIED				87.8155	kg	78	bpm	115	mmHg	54	mmHg	18	insp/min	36.3889	Deg.C	99	%	17.5	K/uL	24.9	%	71.8	%	202	K/uL	10.7	g/dL	13.6	%
16039497	1195	1	27492697	34426132	100185	100187	1.30284	Cardiac Vascular Intensive Care Unit (CVICU)	Cardiac Vascular Intensive Care Unit (CVICU)	M		0	56	0	2174/4/14 16:16	2174/4/24 15:10		WHITE	Other	MARRIED				63.8658	kg	62	bpm	138	mmHg	54	mmHg	14	insp/min	36.8333	Deg.C	100	%	6.4	K/uL					134	K/uL	14.6	g/dL	12.4	%
16050606	1196	2	22167542	30993471	78071.9	78082.8	10.848	Medical Intensive Care Unit (MICU)	Cardiac Vascular Intensive Care Unit (CVICU)	M	78298	1	79	0	2113/9/30 21:58	2113/10/21 17:09	226.083	UNKNOWN	Other	MARRIED				97.7945	kg	98	bpm	111	mmHg	61	mmHg	20	insp/min	36.8333	Deg.C	87	%	14	K/uL	7.7	%	82.9	%	223	K/uL	10.4	g/dL	12.1	%
16072014	1197	4	26163487	34923950	83304.9	83312.6	7.72051	Coronary Care Unit (CCU)	Coronary Care Unit (CCU)	M	83315	1	91	0	2128/1/27 23:49	2128/2/5 14:42	10.1068	WHITE	Medicare	MARRIED						68	bpm	145	mmHg	84	mmHg	14	insp/min	36.5556	Deg.C	100	%	11.3	K/uL					144	K/uL	7.6	g/dL	13.1	%
16082037	1198	1	20843064	35375134	100529	100530	1.29102	Cardiac Vascular Intensive Care Unit (CVICU)	Cardiac Vascular Intensive Care Unit (CVICU)	M		0	57	0	2175/3/23 0:00	2175/3/30 16:00		WHITE	Other	MARRIED				96.7966	kg	80	bpm	118	mmHg	62	mmHg		insp/min	36	Deg.C	99	%	19.3	K/uL	10.7	%	79.8	%	108	K/uL	12.1	g/dL	14.6	%
16084174	1199	1	20098814	39876965	98906.5	98908.4	1.94043	Cardiac Vascular Intensive Care Unit (CVICU)	Cardiac Vascular Intensive Care Unit (CVICU)	M		0	64	0	2170/10/11 17:41	2170/10/20 15:00		UNKNOWN	Other	MARRIED				93.3947	kg	84	bpm	120	mmHg	66	mmHg	16	insp/min	36.9444	Deg.C	99	%	15.6	K/uL					196	K/uL	10.9	g/dL	13.1	%
16108447	1200	2	28567644	35677147	94559.5	94560.7	1.17302	Coronary Care Unit (CCU)	Medical Intensive Care Unit (MICU)	M	94561	1	91	1	2158/11/21 8:54	2158/11/22 13:40	1.5076	BLACK/AFRICAN AMERICAN	Medicare	DIVORCED	2158/11/22 13:40			69.8532	kg	66	bpm	141	mmHg	62	mmHg	12	insp/min		Deg.C	98	%	10.8	K/uL	10.1	%	86.2	%	123	K/uL	11.2	g/dL	14.1	%
16115107	1201	3	25941483	34027005	77985.7	77996.9	11.196	Trauma SICU (TSICU)	Trauma SICU (TSICU)	F	77998	1	79	1	2113/7/6 17:27	2113/7/18 3:14	12.2716	WHITE	Medicare	WIDOWED	2113/7/18 3:14			66.8595	kg	73	bpm	130	mmHg	66	mmHg	21	insp/min	36.1667	Deg.C	89	%	11	K/uL					210	K/uL	10	g/dL	16.2	%
16118468	1202	1	22076879	33022373	85005.5	85006.8	1.3086	Cardiac Vascular Intensive Care Unit (CVICU)	Cardiac Vascular Intensive Care Unit (CVICU)	M	87491	1	69	0	2132/9/21 17:33	2132/10/2 13:30	2485.49	UNKNOWN	Medicare	MARRIED				89.8113	kg	68	bpm	89	mmHg	48	mmHg	16	insp/min	36.4	Deg.C	100	%	8.9	K/uL	11.4	%	80.1	%	109	K/uL	9.5	g/dL	14.6	%
16120943	1203	1	28094481	30599577	104229	104237	8.17402	Cardiac Vascular Intensive Care Unit (CVICU)	Cardiac Vascular Intensive Care Unit (CVICU)	M		0	77	0	2185/5/11 13:06	2185/5/25 14:45		WHITE	Medicare	MARRIED				70.9418	kg	95	bpm	153	mmHg	62	mmHg	14	insp/min	36.9444	Deg.C	100	%	6.2	K/uL	36	%	59	%	170	K/uL	11.3	g/dL	15	%
16151224	1204	1	27705759	30426665	81509.4	81512.7	3.29069	Cardiac Vascular Intensive Care Unit (CVICU)	Cardiac Vascular Intensive Care Unit (CVICU)	M	81675	1	61	0	2123/2/25 22:29	2123/3/6 14:45	165.579	WHITE	Medicaid	SINGLE		177.8	cm	67.9	kg	87	bpm	133	mmHg	72	mmHg	14	insp/min	37.7778	Deg.C	100	%	12.8	K/uL					140	K/uL	6.9	g/dL	13.5	%
16155756	1205	1	20770786	36058310	98771.5	98774.8	3.29682	Cardiac Vascular Intensive Care Unit (CVICU)	Cardiac Vascular Intensive Care Unit (CVICU)	M		0	48	0	2170/6/1 23:09	2170/6/11 18:00		UNKNOWN	Other					176.629	kg	55	bpm	77	mmHg	60	mmHg	12	insp/min	35.7222	Deg.C	95	%	17	K/uL	18.5	%	73.2	%	143	K/uL	14	g/dL	12.3	%
16171347	1206	1	20819763	36178670	99464.5	99466.5	2.01729	Cardiac Vascular Intensive Care Unit (CVICU)	Cardiac Vascular Intensive Care Unit (CVICU)	M		0	69	0	2172/4/21 19:11	2172/5/10 16:56		WHITE	Medicare	DIVORCED				96.7966	kg	80	bpm	100	mmHg	50	mmHg	22	insp/min	36.5	Deg.C	99	%	11.8	K/uL	2.87	K/uL	65.8	%	145	K/uL	8.3	g/dL	15.9	%
16175261	1207	2	25113152	36081566	90931.3	90934.1	2.80854	Coronary Care Unit (CCU)	Coronary Care Unit (CCU)	F	90934	1	76	1	2148/12/15 3:21	2148/12/17 19:55	2.7288	WHITE	Medicare	MARRIED	2148/12/17 19:55			74.3438	kg	87	bpm	157	mmHg	91	mmHg	24	insp/min	37.2222	Deg.C	96	%	8	K/uL					230	K/uL	13	g/dL	14.7	%
16189979	1208	1	23115613	35805994	98590.4	98593	2.53758	Cardiac Vascular Intensive Care Unit (CVICU)	Cardiac Vascular Intensive Care Unit (CVICU)	F		0	69	0	2169/11/28 20:06	2169/12/9 13:50		WHITE	Medicare	MARRIED				66	kg	88	bpm	110	mmHg	44	mmHg	19	insp/min	36.7778	Deg.C	100	%	7.9	K/uL					156	K/uL	8.2	g/dL	16.4	%
16204626	1209	1	25418859	31817430	86016.5	86018.7	2.22862	Cardiac Vascular Intensive Care Unit (CVICU)	Cardiac Vascular Intensive Care Unit (CVICU)	F		0	64	0	2135/6/26 4:33	2135/7/6 16:00		UNKNOWN	Other					62.8679	kg	88	bpm	130	mmHg	71	mmHg	15	insp/min	36.5556	Deg.C	100	%	20.1	K/uL	5.27	K/uL	68.6	%	210	K/uL	11.4	g/dL	11.7	%
16209211	1210	1	23844318	33742476	93122.6	93123.7	1.16332	Cardiac Vascular Intensive Care Unit (CVICU)	Cardiac Vascular Intensive Care Unit (CVICU)	M		0	62	0	2154/12/12 18:15	2154/12/20 17:16		MULTIPLE RACE/ETHNICITY	Medicaid	DIVORCED				66.8595	kg	80	bpm	133	mmHg	52	mmHg	12	insp/min	36.2	Deg.C	100	%	8.8	K/uL					118	K/uL	5.9	g/dL	16.6	%
16233305	1211	1	27208429	31848447	77543	77546.7	3.69714	Coronary Care Unit (CCU)	Coronary Care Unit (CCU)	M		0	74	0	2112/4/19 23:52	2112/4/26 18:59		WHITE	Medicare	MARRIED				100.289	kg	55	bpm	140	mmHg	81	mmHg	12	insp/min	36.7778	Deg.C	95	%	7.2	K/uL	0.89	K/uL	77.9	%	146	K/uL	11.6	g/dL	13.5	%
16237480	1212	2	27344963	38401893	84836.9	84841.8	4.96703	Coronary Care Unit (CCU)	Medical Intensive Care Unit (MICU)	M	84842	1	81	1	2132/4/8 19:21	2132/4/13 16:45	5.1486	WHITE	Medicare	SINGLE	2132/4/13 16:45			88.9948	kg	109	bpm	142	mmHg	75	mmHg	20	insp/min	36.8333	Deg.C	96	%	14.8	K/uL	8.6	%	89.3	%	321	K/uL	10.6	g/dL	15.7	%
16239259	1213	1	20499077	35852134	97296.4	97299.7	3.22794	Cardiac Vascular Intensive Care Unit (CVICU)	Cardiac Vascular Intensive Care Unit (CVICU)	M		0	72	0	2166/5/15 12:33	2166/5/29 15:45		WHITE	Medicare	SINGLE				100.471	kg	88	bpm	111	mmHg	49	mmHg	14	insp/min	36.7	Deg.C	100	%	15.4	K/uL					223	K/uL	8.1	g/dL	13.4	%
16252024	1214	1	22084741	33311871	93564.4	93565.7	1.32175	Cardiac Vascular Intensive Care Unit (CVICU)	Cardiac Vascular Intensive Care Unit (CVICU)	M		0	71	0	2156/2/26 18:43	2156/3/6 18:30		WHITE	Medicare					97.7945	kg	66	bpm	113	mmHg	52	mmHg	17	insp/min	36.3889	Deg.C	94	%	11.2	K/uL	20.9	%	71.6	%	120	K/uL	12.4	g/dL	15.1	%
16274419	1215	2	27475306	30566257	79132.9	79146.1	13.135	Medical Intensive Care Unit (MICU)	Medical Intensive Care Unit (MICU)	M	79147	1	73	1	2116/8/26 22:24	2116/9/9 0:00	14.0644	WHITE	Other	MARRIED	2116/9/9 0:19			87.3165	kg	61	bpm	104	mmHg	55	mmHg	22	insp/min	36.4444	Deg.C	100	%	16.4	K/uL	20	%	63.5	%	116	K/uL	12.9	g/dL	19.3	%
16278108	1216	1	26449697	33868788	84846.4	84848	1.57376	Cardiac Vascular Intensive Care Unit (CVICU)	Cardiac Vascular Intensive Care Unit (CVICU)	M		0	54	0	2132/4/13 0:00	2132/4/26 14:55		WHITE	Medicare	SINGLE				99.7903	kg	80	bpm	159	mmHg	86	mmHg	19	insp/min	36.1	Deg.C	100	%	12.1	K/uL	15.9	%	78.8	%	107	K/uL	14.2	g/dL	13.2	%
16282136	1217	1	21912838	39828750	95337.7	95340.7	3.06438	Cardiac Vascular Intensive Care Unit (CVICU)	Cardiac Vascular Intensive Care Unit (CVICU)	M		0	64	0	2161/1/7 16:05	2161/1/12 14:30		WHITE	Other	MARRIED				98.8831	kg	83	bpm	158	mmHg	108	mmHg	16	insp/min	36.7222	Deg.C	98	%	5.1	K/uL	14.4	%	76.9	%	123	K/uL	12.7	g/dL	13.9	%
16283947	1218	1	23698200	33170978	97387.8	97389.7	1.97867	Cardiac Vascular Intensive Care Unit (CVICU)	Cardiac Vascular Intensive Care Unit (CVICU)	M		0	70	0	2166/8/19 18:08	2166/8/24 13:00		WHITE	Medicare	MARRIED				106.776	kg	60	bpm	138	mmHg	77	mmHg	17	insp/min	36.8889	Deg.C	91	%	8.7	K/uL	13.5	%	83	%	256	K/uL	11.4	g/dL	14.8	%
16306432	1219	1	27122392	36239167	92383.4	92385.6	2.14917	Cardiac Vascular Intensive Care Unit (CVICU)	Cardiac Vascular Intensive Care Unit (CVICU)	M		0	54	0	2152/11/29 20:23	2152/12/15 15:05		UNKNOWN	Medicare					104.78	kg	70	bpm	160	mmHg	90	mmHg	14	insp/min	36.5	Deg.C	100	%	6.1	K/uL	1.66	K/uL	65.6	%	77	K/uL	9.4	g/dL	12.4	%
16325303	1220	1	20769072	35823610	99844.8	99846	1.12955	Medical Intensive Care Unit (MICU)	Medical Intensive Care Unit (MICU)	F	100068	1	87	0	2173/5/11 18:08	2173/5/17 14:43	223.167	WHITE	Medicare	MARRIED						57	bpm	139	mmHg	67	mmHg	16	insp/min	35.3333	Deg.C	98	%	9.8	K/uL					186	K/uL	11.1	g/dL	15.7	%
16331109	1221	2	21224034	33734267	100904	100917	13.0838	Medical Intensive Care Unit (MICU)	Cardiac Vascular Intensive Care Unit (CVICU)	F		0	73	0	2176/4/5 6:37	2176/5/2 21:15		WHITE	Other	DIVORCED				93.3947	kg	88	bpm	89	mmHg	68	mmHg	19	insp/min	36.5556	Deg.C	95	%	11.3	K/uL	2.29	K/uL	87.1	%	230	K/uL	8.9	g/dL	15.1	%
16358152	1222	1	28359716	30560788	85253.8	85257.1	3.2769	Cardiac Vascular Intensive Care Unit (CVICU)	Coronary Care Unit (CCU)	M	85258	1	85	1	2133/5/30 19:58	2133/6/3 1:13	4.1662	UNKNOWN	Medicare	MARRIED	2133/6/3 1:13			85.23	kg	65	bpm	106	mmHg	48	mmHg	15	insp/min	36.6667	Deg.C	99	%	12.1	K/uL					129	K/uL	10.4	g/dL	14.5	%
16359591	1223	1	27239124	30234409	99802.4	99804.7	2.24175	Cardiac Vascular Intensive Care Unit (CVICU)	Cardiac Vascular Intensive Care Unit (CVICU)	M	99844	1	89	0	2173/3/26 8:27	2173/4/5 13:35	41.5799	WHITE	Medicare	WIDOWED				62.8679	kg	81	bpm	94	mmHg	40	mmHg	14	insp/min	35.9	Deg.C	100	%	4.1	K/uL					63	K/uL	9.2	g/dL	17.8	%
16381926	1224	4	21196704	35061067	91048	91049.3	1.27836	Medical/Surgical Intensive Care Unit (MICU/SICU)	Medical/Surgical Intensive Care Unit (MICU/SICU)	M	91050	1	80	1	2149/4/11 1:03	2149/4/12 5:46	1.9547	UNKNOWN	Medicare	MARRIED	2149/4/12 5:46			93.2132	kg	101	bpm	137	mmHg	50	mmHg	16	insp/min	35.9444	Deg.C	92	%	22	K/uL	0.88	K/uL	90	%	220	K/uL	9.5	g/dL	13.1	%
16387284	1225	1	21518747	36937553	98938.5	98940.5	1.92832	Cardiac Vascular Intensive Care Unit (CVICU)	Cardiac Vascular Intensive Care Unit (CVICU)	F		0	70	0	2170/11/10 17:19	2170/11/23 17:20		HISPANIC/LATINO - CENTRAL AMERICAN	Other	DIVORCED				74.4345	kg	88	bpm	101	mmHg	52	mmHg	16	insp/min	36.4444	Deg.C	100	%	21.5	K/uL	18	%	79	%	234	K/uL	11.6	g/dL	14.7	%
16393593	1226	1	24668712	37655277	104143	104148	4.87277	Cardiac Vascular Intensive Care Unit (CVICU)	Cardiac Vascular Intensive Care Unit (CVICU)	M	104149	1	73	1	2185/2/14 17:05	2185/2/21 3:25	5.5405	WHITE	Medicare	MARRIED	2185/2/21 3:25			76.8385	kg	59	bpm	105	mmHg	45	mmHg	18	insp/min	36.3889	Deg.C	100	%	6.4	K/uL	4.3	%	73.5	%	300	K/uL	8.1	g/dL	16	%
16403187	1227	1	22497903	36138702	93734.4	93739.4	5.03013	Cardiac Vascular Intensive Care Unit (CVICU)	Cardiac Vascular Intensive Care Unit (CVICU)	F		0	86	0	2156/8/13 6:57	2156/8/25 16:42		WHITE	Other	WIDOWED				71.849	kg	81	bpm	156	mmHg	67	mmHg	18	insp/min	36.3333	Deg.C	99	%	14.6	K/uL	12	%	84	%	93	K/uL	8.4	g/dL	15.7	%
16406600	1228	1	23301725	32847359	101881	101884	2.94416	Cardiac Vascular Intensive Care Unit (CVICU)	Cardiac Vascular Intensive Care Unit (CVICU)	M		0	71	0	2178/12/7 18:40	2178/12/13 14:35		WHITE	Medicare	SINGLE				104.326	kg	94	bpm	143	mmHg	73	mmHg	25	insp/min	36.8889	Deg.C	96	%	10.8	K/uL					206	K/uL	14.1	g/dL	12.4	%
16411405	1229	1	27720757	38770378	92215.4	92218.6	3.26435	Cardiac Vascular Intensive Care Unit (CVICU)	Cardiac Vascular Intensive Care Unit (CVICU)	M		0	52	0	2152/6/18 4:02	2152/6/28 16:06		UNKNOWN	Medicare	MARRIED				107.774	kg	70	bpm	125	mmHg	62	mmHg	16	insp/min	37	Deg.C	100	%	12.3	K/uL	2.56	K/uL	72	%	143	K/uL	11.9	g/dL	13.9	%
16428106	1230	1	23419261	39889183	83784.4	83785.8	1.37325	Cardiac Vascular Intensive Care Unit (CVICU)	Cardiac Vascular Intensive Care Unit (CVICU)	M		0	59	0	2129/5/20 18:00	2129/5/26 17:13		UNKNOWN	Other	MARRIED				89.8113	kg	78	bpm	109	mmHg	63	mmHg	15	insp/min	36.6111	Deg.C	99	%	17.6	K/uL	17.1	%	77	%	149	K/uL	10.2	g/dL	11.4	%
16432498	1231	1	20838771	38677325	100567	100569	1.28022	Cardiac Vascular Intensive Care Unit (CVICU)	Cardiac Vascular Intensive Care Unit (CVICU)	M		0	66	0	2175/4/30 21:21	2175/5/9 14:59		WHITE	Medicare	MARRIED				67.2677	kg	61	bpm	101	mmHg	47	mmHg		insp/min	35.7	Deg.C	100	%	9.2	K/uL	18.3	%	76.7	%	117	K/uL	9	g/dL	13.6	%
16434134	1232	4	23314345	39733507	90569.7	90575.7	6.04111	Coronary Care Unit (CCU)	Coronary Care Unit (CCU)	M		0	67	0	2147/12/19 15:57	2147/12/29 16:27		WHITE	Other	MARRIED				279.413	kg	120	bpm	166	mmHg	82	mmHg	16	insp/min	36.3	Deg.C	92	%	19.1	K/uL	6.4	%	86.8	%	238	K/uL	13.6	g/dL	14.8	%
16447258	1233	1	26648446	30767629	97796.6	97798.6	2.01339	Cardiac Vascular Intensive Care Unit (CVICU)	Cardiac Vascular Intensive Care Unit (CVICU)	M		0	59	0	2167/9/30 16:12	2167/10/8 21:35		OTHER	Other	MARRIED				62.8679	kg	80	bpm	102	mmHg	54	mmHg		insp/min	36.2778	Deg.C	100	%	9.6	K/uL	2.32	K/uL	71.4	%	193	K/uL	5.9	g/dL	20.9	%
16447475	1234	1	20702321	39048334	101141	101144	2.20627	Cardiac Vascular Intensive Care Unit (CVICU)	Cardiac Vascular Intensive Care Unit (CVICU)	F		0	66	0	2176/11/22 20:14	2176/12/5 18:00		WHITE	Other	SINGLE				68.8553	kg	76	bpm	133	mmHg	57	mmHg	16	insp/min	36.6667	Deg.C	100	%	13.5	K/uL	19	%	70	%	175	K/uL	6.7	g/dL	13.1	%
16452823	1235	1	21203362	38678037	83682.7	83686.9	4.25351	Cardiac Vascular Intensive Care Unit (CVICU)	Cardiac Vascular Intensive Care Unit (CVICU)	F	83687	1	84	1	2129/2/8 20:13	2129/2/13 18:26	4.3279	UNKNOWN	Medicare		2129/2/13 18:26			87.8155	kg	103	bpm	98	mmHg	51	mmHg	18	insp/min			100	%	14.2	K/uL	21.9	%	71.4	%	139	K/uL	7.8	g/dL	14.4	%
16475908	1236	1	21066762	38813042	105731	105736	4.42374	Cardiac Vascular Intensive Care Unit (CVICU)	Cardiac Vascular Intensive Care Unit (CVICU)	F		0	78	0	2189/6/19 18:52	2189/6/29 18:50		WHITE	Medicare	MARRIED		66	cm	65	kg	75	bpm	111	mmHg	53	mmHg	14	insp/min	35.6111	Deg.C	100	%	10.3	K/uL	15.9	%	79.3	%	136	K/uL	8.1	g/dL	13.9	%
16494399	1237	2	26672040	38936606	95212.3	95213.9	1.61684	Medical/Surgical Intensive Care Unit (MICU/SICU)	Medical/Surgical Intensive Care Unit (MICU/SICU)	M	95261	1	68	0	2160/9/4 1:54	2160/9/27 16:15	48.7021	WHITE	Other	MARRIED				78.4	kg	101	bpm	109	mmHg	51	mmHg	29	insp/min	37.3889	Deg.C	100	%	1.5	K/uL	12	%	60	%	52	K/uL	5.9	g/dL	18.5	%
16500235	1238	1	21370094	39623186	95339.4	95341.8	2.33156	Cardiac Vascular Intensive Care Unit (CVICU)	Cardiac Vascular Intensive Care Unit (CVICU)	F		0	71	0	2161/1/8 15:26	2161/1/18 16:14		HISPANIC/LATINO - DOMINICAN	Medicaid	MARRIED				75.251	kg	90	bpm	86	mmHg	52	mmHg	20	insp/min	35.7222	Deg.C	100	%	14.4	K/uL					185	K/uL	6.8	g/dL	13.3	%
16506160	1239	1	28712132	34746782	93170.4	93171.7	1.2191	Cardiac Vascular Intensive Care Unit (CVICU)	Cardiac Vascular Intensive Care Unit (CVICU)	F		0	77	0	2155/1/23 13:05	2155/2/6 16:55		WHITE	Medicare	MARRIED				72.348	kg	72	bpm	139	mmHg	69	mmHg	12	insp/min	35.2	Deg.C	100	%	11.8	K/uL					152	K/uL	7.9	g/dL	13.4	%
16508811	1240	1	20398604	39441035	107570	107573	3.03721	Medical/Surgical Intensive Care Unit (MICU/SICU)	Medical/Surgical Intensive Care Unit (MICU/SICU)	M		0	52	0	2194/7/5 19:55	2194/7/20 19:25		WHITE	Other	MARRIED				88.9948	kg	85	bpm	135	mmHg	98	mmHg	25	insp/min	36.7222	Deg.C	98	%	11.4	K/uL					194	K/uL	8.4	g/dL	14.2	%
16523568	1241	2	28525064	38038818	104795	104799	3.98491	Surgical Intensive Care Unit (SICU)	Surgical Intensive Care Unit (SICU)	M	104823	1	64	0	2186/11/29 19:36	2186/12/8 18:10	28.1817	WHITE	Medicare	DIVORCED				87	kg	83	bpm	159	mmHg	81	mmHg	16	insp/min	36.8889	Deg.C	96	%	29.1	K/uL	51.3	%	45.7	%	301	K/uL	10	g/dL	13.2	%
16534814	1242	1	20019875	39586196	89128.6	89131.7	3.17876	Cardiac Vascular Intensive Care Unit (CVICU)	Cardiac Vascular Intensive Care Unit (CVICU)	M	89270	1	83	0	2144/1/7 0:00	2144/1/15 10:30	141.441	WHITE - OTHER EUROPEAN	Medicare	MARRIED				97.7945	kg	80	bpm	117	mmHg	49	mmHg	15	insp/min	36.7	Deg.C	100	%	17.5	K/uL	22.4	%	71	%	132	K/uL	7.3	g/dL	15.6	%
16550112	1243	1	21178124	39294534	99333.4	99334.6	1.15875	Cardiac Vascular Intensive Care Unit (CVICU)	Cardiac Vascular Intensive Care Unit (CVICU)	M		0	68	0	2171/12/11 21:37	2171/12/23 15:00		BLACK/AFRICAN AMERICAN	Other	MARRIED				100.788	kg	94	bpm	125	mmHg	77	mmHg	16	insp/min	36.8889	Deg.C	100	%	8.3	K/uL	2.37	K/uL	60.3	%	91	K/uL	12.1	g/dL	14.2	%
16560053	1244	4	20335173	39732143	109079	109102	22.4411	Cardiac Vascular Intensive Care Unit (CVICU)	Cardiac Vascular Intensive Care Unit (CVICU)	M	109102	1	75	1	2198/8/14 16:43	2198/9/14 17:35	22.5929	WHITE	Medicare	MARRIED	2198/9/14 17:35			82.826	kg	80	bpm	88	mmHg	41	mmHg	15	insp/min			97	%	21.4	K/uL					110	K/uL	6.5	g/dL	17.5	%
16564449	1245	1	20639307	33570924	87613.4	87614.8	1.30083	Cardiac Vascular Intensive Care Unit (CVICU)	Cardiac Vascular Intensive Care Unit (CVICU)	M		0	56	0	2139/11/10 16:06	2139/11/22 16:21		OTHER	Other	MARRIED				94.8008	kg	82	bpm	93	mmHg	49	mmHg		insp/min	35.9	Deg.C	100	%	14	K/uL					144	K/uL	10.6	g/dL	11.7	%
16567881	1246	1	26384255	36208960	99085.4	99087.6	2.13262	Cardiac Vascular Intensive Care Unit (CVICU)	Cardiac Vascular Intensive Care Unit (CVICU)	M		0	63	0	2171/4/10 17:53	2171/4/20 11:25		WHITE	Medicare	MARRIED				93.8029	kg	78	bpm	134	mmHg	67	mmHg	16	insp/min	36.3	Deg.C	100	%	18	K/uL	17.8	%	74.8	%	132	K/uL	12.1	g/dL	14.5	%
16570780	1247	1	22361615	32105227	82522.5	82524.8	2.26628	Cardiac Vascular Intensive Care Unit (CVICU)	Cardiac Vascular Intensive Care Unit (CVICU)	M		0	71	0	2125/11/27 4:52	2125/12/14 15:27		WHITE	Medicare	SINGLE		175	cm	79.8	kg	80	bpm	111	mmHg	49	mmHg	14	insp/min	36.3333	Deg.C	100	%	17.9	K/uL	8.41	K/uL	47	%	115	K/uL	12.9	g/dL	14.2	%
16600921	1248	2	24454322	30053624	91317.3	91318.7	1.45365	Cardiac Vascular Intensive Care Unit (CVICU)	Coronary Care Unit (CCU)	M	91691	1	66	0	2150/1/5 6:15	2150/1/12 15:48	373.738	WHITE	Medicare	MARRIED				69.8532	kg	98	bpm	152	mmHg	61	mmHg	21	insp/min	37.2778	Deg.C	97	%	8	K/uL					79	K/uL	11.5	g/dL	15.5	%
16615107	1249	1	25046863	36218493	94745.5	94749.4	3.91807	Cardiac Vascular Intensive Care Unit (CVICU)	Cardiac Vascular Intensive Care Unit (CVICU)	M		0	69	0	2159/5/24 21:10	2159/6/2 15:45		WHITE	Medicare	MARRIED				102.784	kg	80	bpm	129	mmHg	60	mmHg	16	insp/min	36.5	Deg.C	100	%	15.4	K/uL	14.8	%	79.7	%	208	K/uL	6.9	g/dL	14.7	%
16618116	1250	1	23368912	39920493	99401.5	99403.7	2.18837	Coronary Care Unit (CCU)	Cardiac Vascular Intensive Care Unit (CVICU)	F		0	74	0	2172/2/23 0:00	2172/2/29 16:27		WHITE	Medicare	MARRIED				64.8637	kg	62	bpm	159	mmHg	67	mmHg	14	insp/min	36.7222	Deg.C	100	%	10.1	K/uL	2.27	K/uL	72	%	144	K/uL	11.8	g/dL	12.9	%
16628623	1251	1	28922098	38127944	91371.4	91373.7	2.21838	Cardiac Vascular Intensive Care Unit (CVICU)	Cardiac Vascular Intensive Care Unit (CVICU)	M		0	57	0	2150/2/26 22:00	2150/3/4 17:20		WHITE - OTHER EUROPEAN	Other	MARRIED				114.759	kg	78	bpm	113	mmHg	60	mmHg	12	insp/min	36.4444	Deg.C	99	%	13.7	K/uL	11	%	80.4	%	128	K/uL	10.3	g/dL	13.2	%
16664796	1252	1	20989497	34361194	110962	110968	6.2627	Cardiac Vascular Intensive Care Unit (CVICU)	Cardiac Vascular Intensive Care Unit (CVICU)	F		0	55	0	2203/10/14 0:32	2203/11/1 18:05		WHITE - OTHER EUROPEAN	Other	MARRIED				117.662	kg	66	bpm	110	mmHg	59	mmHg	16	insp/min	37.0556	Deg.C	99	%	21.1	K/uL	1.06	K/uL	91	%	169	K/uL	9.2	g/dL	13.1	%
16693082	1253	1	27123934	33207890	83640.5	83642.5	2.00598	Cardiac Vascular Intensive Care Unit (CVICU)	Cardiac Vascular Intensive Care Unit (CVICU)	M		0	63	0	2128/12/28 21:25	2129/1/3 17:00		WHITE	Medicaid	MARRIED				94.8008	kg	77	bpm	98	mmHg	48	mmHg	12	insp/min	36.9444	Deg.C	97	%	8.2	K/uL	15.5	%	80.4	%	128	K/uL	13.1	g/dL	13.8	%
16693816	1254	1	28189195	33583355	85288.4	85289.7	1.26199	Cardiac Vascular Intensive Care Unit (CVICU)	Cardiac Vascular Intensive Care Unit (CVICU)	M		0	69	0	2133/6/30 19:07	2133/7/9 18:02		WHITE	Other	MARRIED				93.1225	kg	65	bpm	121	mmHg	65	mmHg	12	insp/min	35.1	Deg.C	100	%	7.6	K/uL	2.4	K/uL	63.7	%	56	K/uL	10.7	g/dL	13	%
16701491	1255	1	25344525	31122855	88959.4	88960.9	1.51824	Cardiac Vascular Intensive Care Unit (CVICU)	Cardiac Vascular Intensive Care Unit (CVICU)	M		0	68	0	2143/7/20 5:09	2143/7/27 14:20		WHITE	Medicare	MARRIED				101.786	kg	80	bpm	111	mmHg	56	mmHg	18	insp/min	36.1	Deg.C	95	%	15.2	K/uL	15.7	%	77.4	%	165	K/uL	11	g/dL	13.8	%
16714891	1256	1	23041925	33021222	88374.4	88376.5	2.04059	Cardiac Vascular Intensive Care Unit (CVICU)	Cardiac Vascular Intensive Care Unit (CVICU)	M	90930	1	87	0	2141/12/9 13:30	2141/12/21 15:28	2555.56	WHITE	Medicare	MARRIED				60.4639	kg	82	bpm	137	mmHg	74	mmHg	14	insp/min	35.8	Deg.C	99	%	7.1	K/uL					183	K/uL	8	g/dL	15.6	%
16722520	1257	2	20866663	30419585	98853.4	98856.7	3.32052	Coronary Care Unit (CCU)	Coronary Care Unit (CCU)	F		0	86	0	2170/8/23 18:44	2170/9/3 17:45		WHITE	Other	WIDOWED				54.7032	kg	65	bpm	69	mmHg	44	mmHg	17	insp/min	36.7222	Deg.C	92	%	14.6	K/uL	14.5	%	78.9	%	196	K/uL	10.8	g/dL	13.3	%
16726452	1258	1	24782966	35699008	86655.4	86656.5	1.05988	Cardiac Vascular Intensive Care Unit (CVICU)	Cardiac Vascular Intensive Care Unit (CVICU)	F		0	61	0	2137/3/27 18:24	2137/4/5 21:07		WHITE	Other	MARRIED				76.4303	kg	80	bpm	104	mmHg	54	mmHg	22	insp/min	36.4444	Deg.C	100	%	14	K/uL	20.5	%	73.3	%	109	K/uL	9	g/dL	13.2	%
16738906	1259	1	26542901	33348691	91335.8	91339.4	3.61286	Cardiac Vascular Intensive Care Unit (CVICU)	Cardiac Vascular Intensive Care Unit (CVICU)	F		0	71	0	2150/1/23 20:12	2150/1/29 14:00		UNKNOWN	Medicare					94.8008	kg	96	bpm	154	mmHg	85	mmHg	22	insp/min	36.8889	Deg.C	100	%	6.5	K/uL	37.9	%	51	%	329	K/uL	12	g/dL	14.8	%
16783577	1260	3	26835951	39307365	102582	102627	45.0223	Medical Intensive Care Unit (MICU)	Medical Intensive Care Unit (MICU)	M	102635	1	66	0	2180/11/6 1:42	2180/12/22 15:58	53.356	ASIAN - ASIAN INDIAN	Medicare	MARRIED				71.9	kg	121	bpm	108	mmHg	72	mmHg	25	insp/min	36.5556	Deg.C	72	%	21.6	K/uL	7	%	59	%	152	K/uL	10.5	g/dL	14	%
16788558	1261	1	20301802	36833820	95267.5	95271.7	4.18189	Cardiac Vascular Intensive Care Unit (CVICU)	Cardiac Vascular Intensive Care Unit (CVICU)	F		0	74	0	2160/10/25 0:22	2160/11/6 12:24		HISPANIC/LATINO - DOMINICAN	Medicare	MARRIED				71.849	kg	98	bpm	89	mmHg	45	mmHg		insp/min	36.7222	Deg.C	100	%	8.6	K/uL	2.44	K/uL	65	%	130	K/uL	8.5	g/dL	12.3	%
16800170	1262	2	21622732	38337923	106916	106924	7.98381	Trauma SICU (TSICU)	Trauma SICU (TSICU)	F		0	82	0	2192/9/20 7:20	2192/10/3 19:50		WHITE	Medicare	MARRIED				76.521	kg	88	bpm	129	mmHg	57	mmHg	18	insp/min	36.6667	Deg.C	100	%	2.8	K/uL					145	K/uL	9.2	g/dL	14.7	%
16815101	1263	1	28459007	33092449	89892.5	89893.8	1.25253	Cardiac Vascular Intensive Care Unit (CVICU)	Cardiac Vascular Intensive Care Unit (CVICU)	F		0	58	0	2146/2/5 12:58	2146/2/15 16:15		WHITE	Other	MARRIED				83.8239	kg	106	bpm	119	mmHg	65	mmHg	15	insp/min	36	Deg.C	100	%	13.5	K/uL	6.5	%	92	%	206	K/uL	9.9	g/dL	13.7	%
16825857	1264	1	24956831	36623881	76898.8	76902.6	3.84537	Coronary Care Unit (CCU)	Coronary Care Unit (CCU)	F	76923	1	91	0	2110/7/15 15:37	2110/7/25 17:32	24.2407	WHITE	Medicare	MARRIED				44.9056	kg	90	bpm	122	mmHg	49	mmHg	16	insp/min	36.4444	Deg.C	98	%	14.9	K/uL					228	K/uL	11.4	g/dL	14.2	%
16828280	1265	1	22369507	30007565	88215.1	88233.9	18.8053	Coronary Care Unit (CCU)	Coronary Care Unit (CCU)	M		0	84	0	2141/7/9 0:17	2141/7/29 15:00		UNKNOWN	Other					106.2	kg	90	bpm	139	mmHg	78	mmHg	20	insp/min	34.4444	Deg.C	93	%	7.8	K/uL	8.2	%	86.5	%	263	K/uL	12.1	g/dL	14.8	%
16833885	1266	1	21413379	34872161	101947	101950	2.29166	Cardiac Vascular Intensive Care Unit (CVICU)	Cardiac Vascular Intensive Care Unit (CVICU)	F		0	63	0	2179/2/6 5:18	2179/2/16 19:00		WHITE	Other	MARRIED				66.043	kg	80	bpm	133	mmHg	65	mmHg	14	insp/min	36.2778	Deg.C	100	%	10.6	K/uL	1.56	K/uL	75.2	%	146	K/uL	9.1	g/dL	13.8	%
16841586	1267	1	25196083	33152191	77865.4	77866.7	1.24309	Cardiac Vascular Intensive Care Unit (CVICU)	Cardiac Vascular Intensive Care Unit (CVICU)	M		0	87	0	2113/3/4 18:54	2113/3/18 14:04		OTHER	Medicaid	MARRIED				68.8553	kg	60	bpm	106	mmHg	50	mmHg	14	insp/min	36.2	Deg.C	100	%	10.1	K/uL					83	K/uL	9.6	g/dL	13.3	%
16856749	1268	1	22439712	37107820	96181.9	96187.9	5.93944	Coronary Care Unit (CCU)	Coronary Care Unit (CCU)	M	99606	1	84	0	2163/5/1 22:24	2163/5/9 18:08	3424.07	UNKNOWN	Other	SINGLE				86.3186	kg	99	bpm	123	mmHg	57	mmHg	17	insp/min	35.2778	Deg.C	97	%	13.6	K/uL	5.6	%	90.8	%	184	K/uL	12.7	g/dL	16.2	%
16875792	1269	1	20539499	38831799	102788	102790	1.14275	Cardiac Vascular Intensive Care Unit (CVICU)	Cardiac Vascular Intensive Care Unit (CVICU)	M		0	63	0	2181/5/23 16:49	2181/6/7 17:30		WHITE	Medicare	MARRIED				84.2321	kg	80	bpm	102	mmHg	60	mmHg	16	insp/min	36.4	Deg.C	100	%	13	K/uL					113	K/uL	7	g/dL	14	%
16878717	1270	1	20838215	32373545	93968.1	93970.9	2.72043	Medical Intensive Care Unit (MICU)	Medical Intensive Care Unit (MICU)	M		0	75	0	2157/4/8 22:20	2157/4/14 15:00		BLACK/AFRICAN AMERICAN	Medicare	MARRIED				77.02	kg	70	bpm	119	mmHg	62	mmHg	19	insp/min	37.1667	Deg.C	98	%	5.7	K/uL	20.7	%	74.1	%	213	K/uL	11	g/dL	14.5	%
16889414	1271	2	27000721	34394784	102476	102480	4.096	Medical/Surgical Intensive Care Unit (MICU/SICU)	Medical/Surgical Intensive Care Unit (MICU/SICU)	M		0	79	0	2180/7/24 2:34	2180/7/31 16:05		UNKNOWN	Medicare					82.2	kg	117	bpm	114	mmHg	95	mmHg	22	insp/min	37.1111	Deg.C	94	%	12.7	K/uL					178	K/uL	4.4	g/dL	14.3	%
16894211	1272	1	22583064	33398980	79448.4	79449.5	1.09088	Cardiac Vascular Intensive Care Unit (CVICU)	Cardiac Vascular Intensive Care Unit (CVICU)	M		0	64	0	2117/7/5 15:56	2117/7/13 14:28		UNABLE TO OBTAIN	Medicare	DIVORCED				84.2321	kg	95	bpm	99	mmHg	56	mmHg	14	insp/min	35.8	Deg.C	100	%	3.6	K/uL					80	K/uL	8.3	g/dL	14.5	%
16898525	1273	3	22808792	36120392	105462	105466	3.82951	Coronary Care Unit (CCU)	Coronary Care Unit (CCU)	F	105466	1	77	1	2188/9/26 21:40	2188/9/30 15:19	4.0957	WHITE	Medicare	WIDOWED	2188/9/30 15:19			80	kg	124	bpm	92	mmHg	60	mmHg	21	insp/min	35.7222	Deg.C	100	%	17.1	K/uL	0.46	K/uL	88.9	%	316	K/uL	7.8	g/dL	14.4	%
16899163	1274	2	26227431	39422238	103368	103382	13.9833	Medical Intensive Care Unit (MICU)	Medical Intensive Care Unit (MICU)	M	103565	1	66	0	2183/1/2 20:27	2183/2/2 14:46	197.058	BLACK/CARIBBEAN ISLAND	Medicare	SINGLE				67.676	kg	165	bpm	105	mmHg	78	mmHg	19	insp/min	40.1	Deg.C	100	%	14.4	K/uL	6.9	%	89.5	%	173	K/uL	14.3	g/dL	15.7	%
16925477	1275	2	22913278	34454967	92187.8	92199.4	11.6352	Medical Intensive Care Unit (MICU)	Coronary Care Unit (CCU)	F		0	71	0	2152/5/24 19:38	2152/6/29 18:04		WHITE	Medicare	MARRIED				47.4	kg	119	bpm	137	mmHg	111	mmHg	28	insp/min	37	Deg.C	94	%	15.1	K/uL					264	K/uL	11.7	g/dL	16.7	%
16930541	1276	1	27791218	35610976	95904.6	95931.2	26.5885	Cardiac Vascular Intensive Care Unit (CVICU)	Cardiac Vascular Intensive Care Unit (CVICU)	M	95931	1	85	1	2162/7/26 20:28	2162/8/23 5:08	26.3734	WHITE	Other	MARRIED	2162/8/23 22:40			89.8113	kg	86	bpm	110	mmHg	45	mmHg	16	insp/min	35.5	Deg.C	98	%	15.8	K/uL	2.18	K/uL	77.5	%	109	K/uL	9.6	g/dL	13.6	%
16947391	1277	1	25281219	32322009	100180	100184	3.29211	Cardiac Vascular Intensive Care Unit (CVICU)	Cardiac Vascular Intensive Care Unit (CVICU)	M		0	67	0	2174/4/10 20:25	2174/4/16 19:01		WHITE	Other	MARRIED				96.7966	kg	88	bpm	97	mmHg	55	mmHg	12	insp/min	36.5	Deg.C	98	%	10.6	K/uL	1.84	K/uL	76.3	%	153	K/uL	10.5	g/dL	12.3	%
17014959	1278	1	21764011	36517330	88125	88127.8	2.80127	Medical Intensive Care Unit (MICU)	Medical Intensive Care Unit (MICU)	F	88148	1	66	0	2141/4/9 22:03	2141/4/12 18:45	23.0132	UNKNOWN	Medicaid							77	bpm	90	mmHg	41	mmHg	14	insp/min	37.2222	Deg.C	100	%	23.2	K/uL					257	K/uL	13	g/dL	18.7	%
17037392	1279	3	23438047	30125337	110226	110227	1.4945	Medical/Surgical Intensive Care Unit (MICU/SICU)	Medical/Surgical Intensive Care Unit (MICU/SICU)	M		0	50	0	2201/10/13 14:41	2201/10/17 18:33		BLACK/AFRICAN AMERICAN	Other	SINGLE				123.241	kg	100	bpm	154	mmHg	121	mmHg	20	insp/min	36.6667	Deg.C	95	%	12.1	K/uL					323	K/uL	17.3	g/dL	14.3	%
17038060	1280	1	20005241	30969401	101565	101567	1.27169	Cardiac Vascular Intensive Care Unit (CVICU)	Cardiac Vascular Intensive Care Unit (CVICU)	F		0	80	0	2178/1/22 15:51	2178/1/31 15:13		WHITE	Medicare	MARRIED				64.8637	kg	93	bpm	129	mmHg	74	mmHg	8	insp/min	36.3889	Deg.C	100	%	6	K/uL					168	K/uL	9.7	g/dL	15.1	%
17043206	1281	1	29064860	36250369	88790.4	88793.6	3.21648	Cardiac Vascular Intensive Care Unit (CVICU)	Cardiac Vascular Intensive Care Unit (CVICU)	M		0	55	0	2143/1/29 19:42	2143/2/12 15:23		WHITE	Other	SINGLE				98.2027	kg	93	bpm	121	mmHg	66	mmHg	16	insp/min	36.7222	Deg.C	100	%	8.7	K/uL	9.4	%	82.5	%	134	K/uL	7.7	g/dL	14.6	%
17051918	1282	1	24609927	35352772	86817.6	86818.7	1.07751	Cardiac Vascular Intensive Care Unit (CVICU)	Cardiac Vascular Intensive Care Unit (CVICU)	M		0	73	0	2137/9/2 0:00	2137/9/15 15:50		WHITE	Medicare	MARRIED				83.4156	kg	79	bpm	103	mmHg	44	mmHg	13	insp/min	36.7222	Deg.C	98	%	19.8	K/uL	17	%	72	%	95	K/uL	11	g/dL	13.8	%
17081004	1283	2	27498451	32575327	89223.4	89229.6	6.14825	Cardiac Vascular Intensive Care Unit (CVICU)	Cardiac Vascular Intensive Care Unit (CVICU)	M		0	46	0	2144/4/6 22:02	2144/4/21 13:49		WHITE	Other	MARRIED				145.694	kg	65	bpm	107	mmHg	59	mmHg		insp/min	37.1111	Deg.C	100	%	10	K/uL	1.19	K/uL	81.7	%	144	K/uL	9.1	g/dL	14	%
17096102	1284	3	20953238	34077199	86119.5	86127.7	8.22744	Medical/Surgical Intensive Care Unit (MICU/SICU)	Medical/Surgical Intensive Care Unit (MICU/SICU)	M	86434	1	66	0	2135/10/13 11:40	2135/10/26 15:46	314.512	WHITE	Medicare	SINGLE				72.1665	kg	90	bpm	117	mmHg	82	mmHg	25	insp/min	35	Deg.C	89	%	13.8	K/uL					256	K/uL	11	g/dL	14.9	%
17103624	1285	3	29062020	32958619	97597.5	97600.6	3.11197	Coronary Care Unit (CCU)	Coronary Care Unit (CCU)	F	97896	1	76	0	2167/3/17 11:26	2167/3/23 17:00	298.504	WHITE	Medicare	MARRIED						71	bpm	141	mmHg	107	mmHg	16	insp/min	36.7778	Deg.C	100	%	9.6	K/uL	0.56	K/uL	83.8	%	45	K/uL	8.9	g/dL	17.1	%
17115608	1286	1	20106574	31887159	104472	104476	4.18388	Cardiac Vascular Intensive Care Unit (CVICU)	Cardiac Vascular Intensive Care Unit (CVICU)	M		0	70	0	2186/1/7 20:31	2186/1/17 18:30		WHITE	Medicare	MARRIED				88.8134	kg	83	bpm	85	mmHg	46	mmHg	14	insp/min	36.4444	Deg.C	100	%	9.5	K/uL	0.34	K/uL	91.7	%	146	K/uL	8.9	g/dL	14.9	%
17122647	1287	1	20086792	31028329	105275	105278	2.06124	Cardiac Vascular Intensive Care Unit (CVICU)	Cardiac Vascular Intensive Care Unit (CVICU)	F		0	73	0	2188/3/17 16:58	2188/3/28 16:50		WHITE - OTHER EUROPEAN	Other	MARRIED				94.8008	kg	88	bpm	117	mmHg	61	mmHg	17	insp/min	35.2222	Deg.C	100	%	18.2	K/uL	19.5	%	73.8	%	131	K/uL	10.3	g/dL	13.2	%
17135986	1288	1	28787818	39593918	92808.5	92809.8	1.33032	Cardiac Vascular Intensive Care Unit (CVICU)	Cardiac Vascular Intensive Care Unit (CVICU)	M		0	77	0	2154/1/27 12:26	2154/2/9 13:00		WHITE	Medicare	DIVORCED				102.058	kg	79	bpm	106	mmHg	47	mmHg	12	insp/min	36.9444	Deg.C	100	%	7.8	K/uL					144	K/uL	6.3	g/dL	15.4	%
17191294	1289	1	24165060	37613278	87208.4	87210.9	2.44376	Cardiac Vascular Intensive Care Unit (CVICU)	Cardiac Vascular Intensive Care Unit (CVICU)	M		0	76	0	2138/10/4 17:49	2138/10/13 15:10		WHITE	Other	MARRIED				96.7966	kg	88	bpm	106	mmHg	65	mmHg	15	insp/min	36.8333	Deg.C	98	%	13.6	K/uL	1.58	K/uL	85.7	%	97	K/uL	13.5	g/dL	12.9	%
17203360	1290	1	25471584	30933276	110465	110468	2.2174	Cardiac Vascular Intensive Care Unit (CVICU)	Cardiac Vascular Intensive Care Unit (CVICU)	F		0	47	0	2202/6/8 17:36	2202/6/15 19:30		WHITE	Medicare	SINGLE				84.6403	kg	89	bpm	82	mmHg	56	mmHg	20	insp/min	36.8	Deg.C	98	%	19.1	K/uL	17.9	%	79.2	%	184	K/uL	7.6	g/dL	12.5	%
17206165	1291	2	23096961	34841361	92276.8	92279.7	2.88498	Trauma SICU (TSICU)	Trauma SICU (TSICU)	M		0	62	0	2152/8/11 17:29	2152/9/22 16:15		HISPANIC/LATINO - PUERTO RICAN	Medicare	MARRIED				78.5	kg	67	bpm	113	mmHg	72	mmHg	22	insp/min	36.8889	Deg.C	98	%	8.6	K/uL					212	K/uL	8.2	g/dL	16.5	%
17207878	1292	2	22982415	39126797	105868	105872	3.8445	Cardiac Vascular Intensive Care Unit (CVICU)	Cardiac Vascular Intensive Care Unit (CVICU)	F		0	67	0	2189/10/31 16:38	2189/11/14 14:55		WHITE	Medicare	MARRIED				69.1728	kg	71	bpm	100	mmHg	85	mmHg	17	insp/min	37	Deg.C	97	%	8.8	K/uL	1.41	K/uL	78.4	%	98	K/uL	7.9	g/dL	15.4	%
17219425	1293	1	28362481	32856939	91577.8	91583.8	6.02752	Coronary Care Unit (CCU)	Coronary Care Unit (CCU)	M	91787	1	82	0	2150/9/22 16:26	2150/9/29 19:19	209.235	WHITE	Medicare	MARRIED				78.0179	kg	89	bpm	130	mmHg	73	mmHg	36	insp/min	37.2222	Deg.C	100	%	17.6	K/uL					262	K/uL	10.5	g/dL	14.4	%
17242269	1294	1	23248860	39453994	78752.6	78755.8	3.15931	Cardiac Vascular Intensive Care Unit (CVICU)	Cardiac Vascular Intensive Care Unit (CVICU)	M	80637	1	75	0	2115/8/4 20:49	2115/8/17 14:35	1884.39	WHITE	Medicare	MARRIED		163	cm	60.8	kg	86	bpm	114	mmHg	52	mmHg	14	insp/min	37.1111	Deg.C	100	%	11.4	K/uL	16.6	%	77	%	107	K/uL	6.4	g/dL	13.6	%
17244693	1295	1	20215424	30004811	87573.4	87575.7	2.21917	Cardiac Vascular Intensive Care Unit (CVICU)	Cardiac Vascular Intensive Care Unit (CVICU)	M		0	66	0	2139/10/1 7:19	2139/10/10 14:35		WHITE	Other	MARRIED				63.3669	kg	80	bpm	124	mmHg	62	mmHg	12	insp/min	37.0556	Deg.C	100	%	5.1	K/uL					104	K/uL	10.4	g/dL	13.5	%
17260849	1296	1	20160410	33084408	93939.4	93940.9	1.47699	Cardiac Vascular Intensive Care Unit (CVICU)	Cardiac Vascular Intensive Care Unit (CVICU)	M		0	74	0	2157/3/4 15:16	2157/3/16 16:55		WHITE	Medicare	MARRIED				93.304	kg	55	bpm	95	mmHg	37	mmHg	12	insp/min	34.6	Deg.C	100	%	3.2	K/uL					172	K/uL	10.9	g/dL	13.5	%
17262173	1297	3	22515541	38939010	106177	106185	8.55407	Cardiac Vascular Intensive Care Unit (CVICU)	Cardiac Vascular Intensive Care Unit (CVICU)	M		0	61	0	2190/9/11 22:25	2190/9/28 14:43		UNKNOWN	Medicare	SINGLE				71.9397	kg	118	bpm	129	mmHg	96	mmHg	36	insp/min	36.9444	Deg.C	95	%	13.8	K/uL	2.24	K/uL	75.3	%	126	K/uL	12.9	g/dL	13.9	%
17264288	1298	1	25517448	38072449	80741.5	80742.8	1.21147	Cardiac Vascular Intensive Care Unit (CVICU)	Cardiac Vascular Intensive Care Unit (CVICU)	M		0	69	0	2121/1/15 19:53	2121/1/25 15:15		UNKNOWN	Medicare	MARRIED				97.2956	kg	72	bpm	130	mmHg	65	mmHg	16	insp/min	36.4	Deg.C	96	%	16.2	K/uL	3.51	K/uL	69.5	%	293	K/uL	13.6	g/dL	13.9	%
17277379	1299	1	22840721	31548781	80467.4	80470.9	3.52635	Cardiac Vascular Intensive Care Unit (CVICU)	Cardiac Vascular Intensive Care Unit (CVICU)	M		0	60	0	2120/4/18 20:04	2120/4/30 12:20		WHITE	Medicare	MARRIED				90.8092	kg	84	bpm	171	mmHg	83	mmHg	12	insp/min	35.6	Deg.C	95	%	10.7	K/uL	16.1	%	80.2	%	191	K/uL	8.7	g/dL	14.1	%
17284711	1300	1	22270973	35763786	79267.4	79268.8	1.36997	Cardiac Vascular Intensive Care Unit (CVICU)	Cardiac Vascular Intensive Care Unit (CVICU)	F		0	61	0	2117/1/7 19:37	2117/1/12 17:47		ASIAN	Other	MARRIED				48.8973	kg	63	bpm	130	mmHg	78	mmHg	18	insp/min	36.2778	Deg.C	100	%	13	K/uL	2.41	K/uL	76.5	%	91	K/uL	5.6	g/dL	12.9	%
17290566	1301	1	28501497	30991625	104488	104494	5.51966	Cardiac Vascular Intensive Care Unit (CVICU)	Cardiac Vascular Intensive Care Unit (CVICU)	M	105955	1	81	0	2186/1/26 16:14	2186/2/9 15:00	1466.91	WHITE	Medicare	WIDOWED				80.8302	kg	87	bpm	94	mmHg	28	mmHg	14	insp/min			98	%	18.4	K/uL	9.7	%	89.2	%	196	K/uL	7	g/dL	12.7	%
17317043	1302	1	26100872	31639276	81233.4	81234.9	1.51747	Cardiac Vascular Intensive Care Unit (CVICU)	Cardiac Vascular Intensive Care Unit (CVICU)	M		0	68	0	2122/5/23 19:33	2122/6/5 17:35		UNKNOWN	Medicare					73.2552	kg	82	bpm	95	mmHg	56	mmHg		insp/min	36.2	Deg.C	100	%	10.3	K/uL	1.14	K/uL	82.8	%	110	K/uL	11	g/dL	12.3	%
17325615	1303	1	27510831	36950666	95384.4	95388.7	4.26847	Cardiac Vascular Intensive Care Unit (CVICU)	Cardiac Vascular Intensive Care Unit (CVICU)	M		0	62	0	2161/2/17 18:53	2161/3/2 15:45		WHITE	Medicare	DIVORCED				72.0305	kg	100	bpm	118	mmHg	55	mmHg	12	insp/min			100	%	25.4	K/uL	9.6	%	84.7	%	146	K/uL	8.3	g/dL	14.3	%
17326446	1304	1	26805308	36706689	88107.3	88109.5	2.18361	Cardiac Vascular Intensive Care Unit (CVICU)	Cardiac Vascular Intensive Care Unit (CVICU)	F		0	61	0	2141/3/17 16:13	2141/3/27 15:50		WHITE	Other	MARRIED				76.8385	kg	67	bpm	104	mmHg	60	mmHg	15	insp/min	36.5	Deg.C	99	%	19.5	K/uL	14.3	%	82.2	%	189	K/uL	11.6	g/dL	13.6	%
17341525	1305	1	23493322	33640425	99199.6	99202.8	3.16427	Cardiac Vascular Intensive Care Unit (CVICU)	Cardiac Vascular Intensive Care Unit (CVICU)	M		0	77	0	2171/8/3 16:34	2171/8/10 16:40		WHITE	Medicare	MARRIED				80.1498	kg	90	bpm	100	mmHg	46	mmHg	16	insp/min	36.7778	Deg.C	99	%	10.6	K/uL	0.6	K/uL	88.8	%	106	K/uL	10.6	g/dL	14.6	%
17344280	1306	3	25790706	34060638	96902.6	96915.4	12.825	Coronary Care Unit (CCU)	Cardiac Vascular Intensive Care Unit (CVICU)	M		0	70	0	2165/4/21 14:51	2165/5/5 17:08		WHITE	Medicare	MARRIED				69.7625	kg	86	bpm	122	mmHg	65	mmHg	22	insp/min	37.0556	Deg.C	97	%	14.4	K/uL					218	K/uL	10	g/dL	16	%
17351798	1307	1	23487223	38060278	96881.8	96904.1	22.3558	Neuro Surgical Intensive Care Unit (Neuro SICU)	Coronary Care Unit (CCU)	F	96904	1	83	1	2165/3/31 18:08	2165/4/22 0:00	22.2424	UNKNOWN	Other	MARRIED	2165/4/22 22:17			89.8113	kg	67	bpm	105	mmHg	61	mmHg	16	insp/min	36.7222	Deg.C	94	%	12	K/uL	2.07	K/uL	78	%	269	K/uL	7	g/dL	14.3	%
17364867	1308	3	29273098	39888253	103856	103860	4.37892	Medical/Surgical Intensive Care Unit (MICU/SICU)	Medical/Surgical Intensive Care Unit (MICU/SICU)	M	103877	1	55	0	2184/5/4 10:45	2184/5/12 15:05	21.3639	HISPANIC/LATINO - CUBAN	Medicare	MARRIED				86.999	kg	147	bpm	125	mmHg	90	mmHg	19	insp/min	37.6111	Deg.C	98	%	7.4	K/uL	2.4	%	95.8	%	191	K/uL	6.8	g/dL	18.1	%
17367578	1309	1	27061301	30473956	90109.4	90116.7	7.27159	Cardiac Vascular Intensive Care Unit (CVICU)	Cardiac Vascular Intensive Care Unit (CVICU)	M		0	77	0	2146/9/15 0:00	2146/9/29 17:05		WHITE	Medicare	DIVORCED				91.3989	kg	60	bpm	99	mmHg	47	mmHg		insp/min	35.6	Deg.C	100	%	14.3	K/uL	3.19	K/uL	71.8	%	125	K/uL	9.3	g/dL	13.7	%
17372569	1310	1	21157219	32600345	105366	105368	1.32959	Surgical Intensive Care Unit (SICU)	Coronary Care Unit (CCU)	F	105387	1	71	0	2188/6/23 1:47	2188/7/6 14:30	20.78	WHITE	Medicare	WIDOWED				71.4	kg	115	bpm	91	mmHg	56	mmHg	17	insp/min	37	Deg.C	98	%	11.8	K/uL	6.5	%	89.5	%	227	K/uL	11.2	g/dL	14.1	%
17401129	1311	1	26583401	35531906	95945.8	95966.8	21.0186	Medical Intensive Care Unit (MICU)	Medical Intensive Care Unit (MICU)	F		0	58	0	2162/9/7 19:47	2162/11/12 15:39		BLACK/CARIBBEAN ISLAND	Other	SINGLE				68.6739	kg	117	bpm	122	mmHg	55	mmHg	23	insp/min	36.8333	Deg.C	97	%	12.7	K/uL	5	%	84	%	131	K/uL	7.5	g/dL	13.7	%
17401131	1312	1	24155985	38931396	87946	87951.8	5.85227	Medical Intensive Care Unit (MICU)	Medical Intensive Care Unit (MICU)	F	87953	1	66	1	2140/10/12 23:31	2140/10/19 0:46	7.0185	UNKNOWN	Medicare	SINGLE	2140/10/19 0:46			106.367	kg	93	bpm	134	mmHg	49	mmHg	15	insp/min	38.2778	Deg.C	94	%	34.9	K/uL	3	%	88	%	90	K/uL	8.1	g/dL	15.7	%
17405903	1313	1	25539124	32628266	103397	103399	1.26809	Cardiac Vascular Intensive Care Unit (CVICU)	Cardiac Vascular Intensive Care Unit (CVICU)	M		0	55	0	2183/2/1 7:15	2183/2/5 15:00		WHITE	Other	DIVORCED				70.7604	kg	91	bpm	137	mmHg	65	mmHg	18	insp/min	36.3	Deg.C	100	%	2.3	K/uL					138	K/uL	8	g/dL	12.9	%
17435326	1314	1	28169320	37273496	94479.6	94481.6	1.96402	Cardiac Vascular Intensive Care Unit (CVICU)	Cardiac Vascular Intensive Care Unit (CVICU)	F		0	74	0	2158/8/26 20:08	2158/9/6 17:50		WHITE	Medicare	WIDOWED		170.18	cm	81.5	kg	82	bpm	131	mmHg	56	mmHg		insp/min	36.1667	Deg.C	100	%	9.7	K/uL					206	K/uL	6.8	g/dL	14.1	%
17458874	1315	1	22772673	34709196	90784.5	90789.7	5.25168	Cardiac Vascular Intensive Care Unit (CVICU)	Cardiac Vascular Intensive Care Unit (CVICU)	M		0	49	0	2148/7/15 19:50	2148/7/28 14:45		WHITE	Medicare	SINGLE				139.117	kg	85	bpm	95	mmHg	52	mmHg	14	insp/min			94	%	20.6	K/uL					253	K/uL	10.4	g/dL	13.2	%
17470224	1316	1	20829228	30514224	91189.7	91191.7	1.97412	Medical/Surgical Intensive Care Unit (MICU/SICU)	Medical/Surgical Intensive Care Unit (MICU/SICU)	M		0	52	0	2149/8/30 14:22	2149/9/2 19:20		BLACK/AFRICAN AMERICAN	Medicaid	SINGLE						78	bpm	108	mmHg	60	mmHg	29	insp/min	36.5556	Deg.C	94	%	6.8	K/uL	25.5	%	56.9	%	121	K/uL	10.5	g/dL	16.4	%
17478540	1317	1	24327857	37226992	88328.2	88329.6	1.38273	Coronary Care Unit (CCU)	Cardiac Vascular Intensive Care Unit (CVICU)	M		0	69	0	2141/10/28 18:42	2141/11/3 15:30		WHITE	Medicare	MARRIED				76.8385	kg	85	bpm	127	mmHg	51	mmHg	16	insp/min	35.9444	Deg.C	95	%	15	K/uL					295	K/uL	11.4	g/dL	13.1	%
17486231	1318	2	22886167	33611415	89155.3	89160.7	5.343	Trauma SICU (TSICU)	Coronary Care Unit (CCU)	M	89197	1	83	0	2144/2/1 0:00	2144/2/18 15:59	41.6598	WHITE	Other	WIDOWED						111	bpm	110	mmHg	98	mmHg	29	insp/min	37.2222	Deg.C	89	%	26.9	K/uL					280	K/uL	8.3	g/dL	14.3	%
17491092	1319	1	27726040	34386561	81431.4	81436.3	4.86374	Cardiac Vascular Intensive Care Unit (CVICU)	Cardiac Vascular Intensive Care Unit (CVICU)	M		0	79	0	2122/12/7 17:35	2122/12/18 15:30		UNKNOWN	Medicare	DIVORCED				93.8029	kg	87	bpm	127	mmHg	53	mmHg	15	insp/min	35.2	Deg.C	100	%	11.5	K/uL					146	K/uL	10	g/dL	14.6	%
17513167	1320	3	24460124	30571652	96245.4	96246.5	1.12422	Medical Intensive Care Unit (MICU)	Medical Intensive Care Unit (MICU)	F		0	72	0	2163/7/4 7:01	2163/7/19 18:16		WHITE	Medicare	MARRIED				76.3396	kg	106	bpm	123	mmHg	58	mmHg	18	insp/min	37.5	Deg.C	98	%	13.6	K/uL					176	K/uL	10.7	g/dL	13.3	%
17529653	1321	1	20607239	32125152	86644.4	86658.7	14.3009	Cardiac Vascular Intensive Care Unit (CVICU)	Cardiac Vascular Intensive Care Unit (CVICU)	M		0	69	0	2137/3/15 21:19	2137/4/7 14:09		HISPANIC OR LATINO	Medicare	SINGLE				67.8574	kg	105	bpm	100	mmHg	61	mmHg	17	insp/min			98	%	16.8	K/uL					121	K/uL	7.5	g/dL	16.1	%
17541754	1322	1	25263686	38194077	82975.4	82977.6	2.15418	Cardiac Vascular Intensive Care Unit (CVICU)	Cardiac Vascular Intensive Care Unit (CVICU)	M	83198	1	73	0	2127/3/4 23:12	2127/3/11 13:09	222.594	WHITE	Medicare	DIVORCED		163	cm	78	kg	105	bpm	129	mmHg	58	mmHg	26	insp/min	37.1111	Deg.C	94	%	9.7	K/uL	4	%	83	%	350	K/uL	10	g/dL	14.2	%
17548133	1323	1	20256390	39605560	87299.7	87300.8	1.14862	Cardiac Vascular Intensive Care Unit (CVICU)	Cardiac Vascular Intensive Care Unit (CVICU)	M	87308	1	76	0	2139/1/5 16:32	2139/1/10 16:26	8.3097	UNKNOWN	Medicare	MARRIED				87.5433	kg	74	bpm	101	mmHg	36	mmHg	17	insp/min	37.3333	Deg.C	97	%	13	K/uL	8	%	89.9	%	200	K/uL	7.2	g/dL	13.1	%
17551799	1324	4	20078746	32204835	93048.6	93055.7	7.16531	Trauma SICU (TSICU)	Medical Intensive Care Unit (MICU)	F	93423	1	71	0	2154/9/20 22:43	2154/10/15 17:53	374.435	BLACK/AFRICAN AMERICAN	Other	SINGLE				63.8658	kg	132	bpm	167	mmHg	110	mmHg	18	insp/min	36.6111	Deg.C	100	%	20.9	K/uL	6	%	87	%	403	K/uL	10.3	g/dL	14.3	%
17558079	1325	1	24666695	36143084	98886.4	98888.5	2.11144	Cardiac Vascular Intensive Care Unit (CVICU)	Cardiac Vascular Intensive Care Unit (CVICU)	M	98944	1	69	0	2170/9/16 12:39	2170/10/19 16:14	57.6123	HISPANIC/LATINO - DOMINICAN	Medicare	WIDOWED				60.8721	kg	80	bpm	112	mmHg	55	mmHg	14	insp/min	35.8	Deg.C	100	%	8.5	K/uL					161	K/uL	5.8	g/dL	15.3	%
17567845	1326	1	29457834	30032853	100130	100132	2.19594	Cardiac Vascular Intensive Care Unit (CVICU)	Cardiac Vascular Intensive Care Unit (CVICU)	M		0	55	0	2174/2/11 16:13	2174/2/24 15:35		WHITE	Other	MARRIED				124.738	kg	80	bpm	107	mmHg	60	mmHg	21	insp/min	35.4	Deg.C	100	%	13.3	K/uL	8	%	86	%	273	K/uL	6	g/dL	13.7	%
17578031	1327	1	27284976	32991795	78751.4	78752.6	1.1261	Cardiac Vascular Intensive Care Unit (CVICU)	Cardiac Vascular Intensive Care Unit (CVICU)	M		0	78	0	2115/8/6 19:53	2115/8/15 16:27		WHITE	Other	MARRIED				75.8406	kg	81	bpm	96	mmHg	55	mmHg	15	insp/min	36	Deg.C	99	%	6.8	K/uL	10.5	%	81.8	%	52	K/uL	11.2	g/dL	13.2	%
17595401	1328	2	25539893	32213722	108243	108256	13.0105	Cardiac Vascular Intensive Care Unit (CVICU)	Cardiac Vascular Intensive Care Unit (CVICU)	F	110536	1	75	0	2196/5/2 12:36	2196/5/23 14:09	2292.56	WHITE	Medicare	MARRIED				97.7038	kg	104	bpm	104	mmHg	35	mmHg	19	insp/min	36.3	Deg.C	95	%	11.6	K/uL					140	K/uL	6.7	g/dL	15	%
17595694	1329	1	23352292	38979301	77607.1	77608.7	1.66237	Coronary Care Unit (CCU)	Coronary Care Unit (CCU)	M		0	69	0	2112/6/23 1:19	2112/6/27 17:10		UNKNOWN	Other					91.8071	kg	86	bpm	139	mmHg	92	mmHg	17	insp/min	36.1111	Deg.C	95	%	11.4	K/uL					209	K/uL	14.8	g/dL	12.5	%
17598348	1330	3	28409501	33014087	81827	81831.5	4.54826	Cardiac Vascular Intensive Care Unit (CVICU)	Cardiac Vascular Intensive Care Unit (CVICU)	F		0	75	0	2124/1/11 23:20	2124/1/18 13:30		UNKNOWN	Other	DIVORCED				59.8742	kg	87	bpm	73	mmHg	37	mmHg	9	insp/min	36.2	Deg.C	100	%	12.1	K/uL	15.4	%	80.7	%	367	K/uL	11.5	g/dL	13.2	%
17599505	1331	1	20740112	30682173	103098	103101	3.24144	Cardiac Vascular Intensive Care Unit (CVICU)	Cardiac Vascular Intensive Care Unit (CVICU)	M		0	55	0	2182/4/5 6:00	2182/4/20 17:46		UNKNOWN	Other	SINGLE				117.435	kg	80	bpm	87	mmHg	53	mmHg	16	insp/min	36.6667	Deg.C	100	%	11.7	K/uL	20.6	%	74.3	%	147	K/uL	10.9	g/dL	12.7	%
17602778	1332	1	25863923	35543323	99402.5	99405.8	3.31228	Cardiac Vascular Intensive Care Unit (CVICU)	Cardiac Vascular Intensive Care Unit (CVICU)	M		0	84	0	2172/2/24 0:00	2172/3/3 13:30		WHITE	Medicare	MARRIED				70.1707	kg	89	bpm	121	mmHg	70	mmHg	23	insp/min	36.8333	Deg.C	91	%	12	K/uL	13.6	%	83.2	%	223	K/uL	9.4	g/dL	13.6	%
17609292	1333	1	24732737	36278470	100018	100020	1.26369	Cardiac Vascular Intensive Care Unit (CVICU)	Cardiac Vascular Intensive Care Unit (CVICU)	F		0	73	0	2173/10/28 0:00	2173/11/5 15:07		UNKNOWN	Medicare	MARRIED				64.3648	kg	61	bpm	87	mmHg	42	mmHg	16	insp/min	36.3889	Deg.C	100	%	10.8	K/uL	20.3	%	70.1	%	139	K/uL	8.7	g/dL	11.8	%
17615066	1334	2	26947710	36944553	97361.4	97362.5	1.09237	Cardiac Vascular Intensive Care Unit (CVICU)	Cardiac Vascular Intensive Care Unit (CVICU)	M		0	68	0	2166/7/18 16:58	2166/7/28 17:46		WHITE	Other	MARRIED				111.448	kg	73	bpm	98	mmHg	52	mmHg	13	insp/min	35.8	Deg.C	99	%	14.1	K/uL					129	K/uL	10.4	g/dL	13.1	%
17629294	1335	1	23644720	31830096	96872.6	96875.8	3.15123	Cardiac Vascular Intensive Care Unit (CVICU)	Cardiac Vascular Intensive Care Unit (CVICU)	M		0	67	0	2165/3/20 0:59	2165/3/27 15:00		WHITE	Medicare	MARRIED				100.788	kg	95	bpm	111	mmHg	65	mmHg	16	insp/min	37.0556	Deg.C	98	%	9.7	K/uL					134	K/uL	9.6	g/dL	13.9	%
17629306	1336	2	22818895	30739786	81402.4	81404.9	2.48848	Cardiac Vascular Intensive Care Unit (CVICU)	Cardiac Vascular Intensive Care Unit (CVICU)	F	81414	1	49	1	2122/11/3 19:41	2122/11/24 0:05	11.6197	WHITE	Medicare	DIVORCED	2122/11/24 0:05			66.8595	kg	87	bpm	157	mmHg	48	mmHg	13	insp/min	36.3889	Deg.C	95	%	18.4	K/uL					294	K/uL	10.9	g/dL	19	%
17636760	1337	1	20449217	39635082	77843.4	77844.9	1.51962	Cardiac Vascular Intensive Care Unit (CVICU)	Cardiac Vascular Intensive Care Unit (CVICU)	F		0	77	0	2113/2/12 15:54	2113/2/20 15:30		UNKNOWN	Other	WIDOWED				79.7415	kg	90	bpm	140	mmHg	69	mmHg	16	insp/min	35	Deg.C	100	%	15	K/uL	2.48	K/uL	74.8	%	152	K/uL	9.3	g/dL	12.9	%
17661648	1338	1	27229484	31856501	81926.4	81928.6	2.21705	Cardiac Vascular Intensive Care Unit (CVICU)	Cardiac Vascular Intensive Care Unit (CVICU)	F		0	56	0	2124/4/14 17:31	2124/4/27 18:10		WHITE	Other	MARRIED		150	cm	57	kg	70	bpm	123	mmHg	61	mmHg	18	insp/min	36.2	Deg.C	100	%	11.4	K/uL	1.68	K/uL	79.5	%	115	K/uL	8	g/dL	13.9	%
17690327	1339	2	26381722	36344012	77549	77554.9	5.8776	Coronary Care Unit (CCU)	Coronary Care Unit (CCU)	M	77558	1	69	1	2112/4/26 0:34	2112/5/4 11:40	8.9708	OTHER	Medicare		2112/5/4 11:40			156.58	kg	70	bpm	123	mmHg	70	mmHg	18	insp/min	36.3333	Deg.C	97	%	13.6	K/uL					225	K/uL	11.3	g/dL	13.4	%
17696123	1340	2	24419127	37771194	108192	108194	1.31554	Medical/Surgical Intensive Care Unit (MICU/SICU)	Medical/Surgical Intensive Care Unit (MICU/SICU)	F		0	48	0	2196/3/19 7:24	2196/3/22 14:00		WHITE	Other	DIVORCED				64	kg	102	bpm	171	mmHg	72	mmHg	14	insp/min	37.0556	Deg.C	98	%	8.2	K/uL					341	K/uL	9.5	g/dL	13.3	%
17709026	1341	1	29184616	30120464	105806	105807	1.10213	Coronary Care Unit (CCU)	Coronary Care Unit (CCU)	M	106125	1	91	0	2189/9/5 16:53	2189/9/9 16:52	319.263	WHITE	Other	WIDOWED				85.8197	kg	84	bpm	112	mmHg	64	mmHg	22	insp/min	36.6667	Deg.C	92	%	10.3	K/uL					125	K/uL	9	g/dL	14.6	%
17718435	1342	3	22573283	39269058	84742.3	84756.9	14.5814	Cardiac Vascular Intensive Care Unit (CVICU)	Coronary Care Unit (CCU)	M		0	83	0	2132/1/5 7:37	2132/1/19 21:30		WHITE	Medicare	MARRIED				89.8113	kg	78	bpm	177	mmHg	98	mmHg		insp/min	36.5	Deg.C	92	%	7.3	K/uL	4	%	86	%	143	K/uL	10.9	g/dL	14.9	%
17773902	1343	1	22707591	30509518	77605.4	77607.7	2.30481	Cardiac Vascular Intensive Care Unit (CVICU)	Cardiac Vascular Intensive Care Unit (CVICU)	F		0	66	0	2112/6/17 11:58	2112/6/26 15:00		WHITE - OTHER EUROPEAN	Other	MARRIED				78.6529	kg	46	bpm	93	mmHg	52	mmHg	18	insp/min	35.2	Deg.C	100	%	9.5	K/uL	1.92	K/uL	75.8	%	173	K/uL	8	g/dL	14.4	%
17783178	1344	1	21988633	39275458	78470.5	78476.3	5.77309	Coronary Care Unit (CCU)	Coronary Care Unit (CCU)	M		0	66	0	2114/10/31 18:27	2114/11/22 16:52		UNKNOWN	Medicare					84.8218	kg	85	bpm	118	mmHg	68	mmHg	20	insp/min	36.3333	Deg.C	98	%	11	K/uL					127	K/uL	9.2	g/dL	14.5	%
17798298	1345	1	24415854	38284405	99508.4	99519.5	11.0682	Cardiac Vascular Intensive Care Unit (CVICU)	Cardiac Vascular Intensive Care Unit (CVICU)	M		0	57	0	2172/6/4 17:47	2172/6/27 15:05		UNKNOWN	Other	MARRIED				91.8071	kg	85	bpm	127	mmHg	77	mmHg	15	insp/min	37.3	Deg.C	95	%	17	K/uL	1.96	K/uL	84.5	%	187	K/uL	11.6	g/dL	14.3	%
17806475	1346	2	25425740	37807704	91291.7	91297.6	5.94366	Medical Intensive Care Unit (MICU)	Medical Intensive Care Unit (MICU)	F		0	59	0	2149/12/10 15:55	2149/12/29 18:39		UNKNOWN	Other					67.8574	kg	75	bpm	99	mmHg	49	mmHg	17	insp/min	36.9444	Deg.C	100	%	13.6	K/uL	12	%	73	%	28	K/uL	8.2	g/dL	14.6	%
17812252	1347	1	26627203	32189301	92759.8	92762.6	2.78701	Medical/Surgical Intensive Care Unit (MICU/SICU)	Medical/Surgical Intensive Care Unit (MICU/SICU)	F	92901	1	81	0	2153/12/17 17:01	2153/12/25 13:32	141.238	WHITE	Medicare	MARRIED				79.5147	kg	80	bpm	165	mmHg	49	mmHg	26	insp/min	36.0556	Deg.C	98	%	16.4	K/uL	4	%	82	%	145	K/uL	11.5	g/dL	16	%
17824713	1348	1	26958856	39678699	81467.6	81468.7	1.09565	Cardiac Vascular Intensive Care Unit (CVICU)	Cardiac Vascular Intensive Care Unit (CVICU)	M	81760	1	74	0	2123/1/12 15:44	2123/1/23 15:00	292.382	UNABLE TO OBTAIN	Medicare			182.88	cm	76.2	kg	89	bpm	116	mmHg	57	mmHg	14	insp/min	36.4	Deg.C	100	%	12.2	K/uL	25	%	66	%	175	K/uL	8.2	g/dL	13.6	%
17840551	1349	1	23125162	38594245	78212	78231.3	19.3739	Medical Intensive Care Unit (MICU)	Medical Intensive Care Unit (MICU)	M	78232	1	41	1	2114/2/17 20:27	2114/3/9 4:17	20.0364	UNKNOWN	Medicaid		2114/3/9 4:17			212.3	kg	122	bpm	93	mmHg	47	mmHg	32	insp/min	38.2778	Deg.C	89	%	18	K/uL					138	K/uL	9.8	g/dL	14.5	%
17844820	1350	3	27820081	37939329	88650.8	88659.9	9.11823	Coronary Care Unit (CCU)	Coronary Care Unit (CCU)	M		0	70	0	2142/9/17 19:31	2142/10/1 17:52		WHITE	Other	MARRIED				90.7185	kg	65	bpm	79	mmHg	44	mmHg	17	insp/min	36.3889	Deg.C	99	%	14.6	K/uL					273	K/uL	11.7	g/dL	13.2	%
17846358	1351	1	26961118	39750906	104364	104368	4.22211	Coronary Care Unit (CCU)	Coronary Care Unit (CCU)	M	104495	1	74	0	2185/9/23 18:38	2185/10/2 16:20	131.487	WHITE	Other	MARRIED				117	kg	99	bpm	131	mmHg	67	mmHg	67	insp/min	36.6111	Deg.C	99	%	11	K/uL					117	K/uL	9.9	g/dL	14.6	%
17866745	1352	1	27003102	39688695	81217.4	81218.7	1.29535	Cardiac Vascular Intensive Care Unit (CVICU)	Cardiac Vascular Intensive Care Unit (CVICU)	M	82960	1	68	0	2122/5/10 22:59	2122/5/16 15:22	1742.59	WHITE	Medicare	MARRIED				72.8469	kg	80	bpm	112	mmHg	58	mmHg	14	insp/min	36.1	Deg.C	100	%	7.1	K/uL	21	%	74	%	188	K/uL	6.5	g/dL	14.3	%
17874073	1353	2	24751437	34998010	102021	102024	2.33939	Medical Intensive Care Unit (MICU)	Medical Intensive Care Unit (MICU)	M		0	88	0	2179/4/27 6:04	2179/5/10 20:24		WHITE	Medicare	MARRIED						87	bpm	95	mmHg	83	mmHg	15	insp/min	37.1111	Deg.C	99	%	20.6	K/uL					143	K/uL	10	g/dL	15.3	%
17885100	1354	1	23392333	31289726	80897.6	80900	2.39574	Cardiac Vascular Intensive Care Unit (CVICU)	Cardiac Vascular Intensive Care Unit (CVICU)	F	81079	1	79	0	2121/6/22 22:47	2121/7/6 19:04	181.417	WHITE	Medicare	SINGLE				71.3	kg	76	bpm	111	mmHg	62	mmHg	20	insp/min	36.8333	Deg.C	95	%	9.2	K/uL	0.74	K/uL	77.3	%	152	K/uL	7.7	g/dL	15.2	%
17902179	1355	1	22043957	30665729	103518	103520	1.35851	Cardiac Vascular Intensive Care Unit (CVICU)	Cardiac Vascular Intensive Care Unit (CVICU)	M		0	75	0	2183/5/30 15:15	2183/6/7 13:52		UNKNOWN	Medicare	SINGLE				81.2384	kg	64	bpm	96	mmHg	38	mmHg		insp/min	36.8889	Deg.C	99	%	8.2	K/uL					192	K/uL	10.1	g/dL	14.1	%
17902737	1356	1	23702281	37371758	88115.4	88116.7	1.28425	Cardiac Vascular Intensive Care Unit (CVICU)	Cardiac Vascular Intensive Care Unit (CVICU)	F		0	59	0	2141/3/19 5:06	2141/4/8 17:15		BLACK/AFRICAN AMERICAN	Other	DIVORCED				68.8553	kg	78	bpm	105	mmHg	49	mmHg	16	insp/min	36.4444	Deg.C	100	%	10	K/uL	30.9	%	63.7	%	145	K/uL	5.3	g/dL	15.8	%
17905654	1357	4	25783910	35054911	85838.8	85841.4	2.59098	Medical Intensive Care Unit (MICU)	Medical Intensive Care Unit (MICU)	M		0	62	0	2135/1/4 18:49	2135/1/10 17:01		WHITE	Other	MARRIED				162.976	kg	127	bpm	140	mmHg	59	mmHg	27	insp/min	36.7222	Deg.C	99	%	15.6	K/uL	2.44	K/uL	73.4	%	257	K/uL	9.2	g/dL	14.9	%
17925279	1358	3	29052335	33479947	96328.7	96366.6	37.8539	Cardiac Vascular Intensive Care Unit (CVICU)	Cardiac Vascular Intensive Care Unit (CVICU)	M	96371	1	73	0	2163/9/25 17:25	2163/11/2 13:50	42.2724	UNKNOWN	Other	MARRIED				96.2977	kg	85	bpm	117	mmHg	56	mmHg	21	insp/min	36.9444	Deg.C	92	%	9.7	K/uL	7.5	%	86.2	%	256	K/uL	11	g/dL	13.3	%
17926392	1359	3	20343752	31869260	109229	109234	5.60669	Coronary Care Unit (CCU)	Coronary Care Unit (CCU)	M	109235	1	73	1	2199/1/19 12:28	2199/1/25 0:30	6.3917	WHITE	Medicare	MARRIED	2199/1/25 0:30			79	kg	81	bpm	153	mmHg	65	mmHg	20	insp/min	36.3889	Deg.C	98	%	21.4	K/uL					334	K/uL	9.5	g/dL	15.7	%
17927500	1360	2	25099721	38826686	79212	79216.8	4.84329	Medical/Surgical Intensive Care Unit (MICU/SICU)	Medical/Surgical Intensive Care Unit (MICU/SICU)	M	79217	1	72	1	2116/11/13 20:39	2116/11/18 16:33	5.0347	PATIENT DECLINED TO ANSWER	Medicare	MARRIED	2116/11/18 16:33			84.3228	kg	121	bpm	85	mmHg	50	mmHg	26	insp/min	38.3333	Deg.C	99	%	95.4	K/uL	7	%	21	%	28	K/uL	10.1	g/dL	16.5	%
17950459	1361	1	20514132	39127322	98907.6	98908.7	1.07595	Cardiac Vascular Intensive Care Unit (CVICU)	Cardiac Vascular Intensive Care Unit (CVICU)	F		0	59	0	2170/10/12 20:30	2170/10/24 18:15		WHITE	Other	SINGLE				84.2321	kg	70	bpm	129	mmHg	72	mmHg	16	insp/min	36.5556	Deg.C	100	%	7.2	K/uL	17	%	62	%	126	K/uL	10.1	g/dL	14.5	%
17951638	1362	1	26161186	30546833	98672.4	98673.9	1.4285	Cardiac Vascular Intensive Care Unit (CVICU)	Cardiac Vascular Intensive Care Unit (CVICU)	F		0	70	0	2170/2/22 0:18	2170/3/1 15:55		OTHER	Other	MARRIED				90.2195	kg	119	bpm	111	mmHg	62	mmHg	16	insp/min	35.8889	Deg.C	100	%	14.4	K/uL	3.49	K/uL	67.9	%	131	K/uL	7.3	g/dL	13.8	%
17953959	1363	3	26534396	38922269	91921.7	91923	1.31668	Trauma SICU (TSICU)	Trauma SICU (TSICU)	M	93164	1	33	0	2151/9/1 15:42	2151/9/15 18:38	1242.31	BLACK/AFRICAN AMERICAN	Other	SINGLE				93.8936	kg	119	bpm	151	mmHg	82	mmHg	18	insp/min	37.1667	Deg.C	94	%	17.8	K/uL					494	K/uL	11.4	g/dL	13.6	%
17959716	1364	1	25708310	37104792	90093	90115.6	22.617	Medical Intensive Care Unit (MICU)	Surgical Intensive Care Unit (SICU)	M	90116	1	66	1	2146/8/28 20:10	2146/9/21 13:57	22.992	WHITE	Medicare	MARRIED	2146/9/21 13:57			144.696	kg	115	bpm	92	mmHg	63	mmHg	22	insp/min	38.2222	Deg.C	93	%	18.5	K/uL					198	K/uL	12.4	g/dL	15.8	%
17968028	1365	1	27132574	33587332	88426.2	88431	4.79806	Cardiac Vascular Intensive Care Unit (CVICU)	Cardiac Vascular Intensive Care Unit (CVICU)	F	89279	1	77	0	2142/2/5 1:49	2142/2/16 17:06	852.842	WHITE - RUSSIAN	Medicare	WIDOWED				105.596	kg	84	bpm	127	mmHg	64	mmHg	19	insp/min	36.6667	Deg.C	100	%	11.8	K/uL					264	K/uL	5.1	g/dL	18.6	%
17977369	1366	1	22906817	32727766	99349.5	99351.8	2.23459	Cardiac Vascular Intensive Care Unit (CVICU)	Cardiac Vascular Intensive Care Unit (CVICU)	F	101944	1	68	0	2171/12/15 17:49	2172/1/7 14:36	2594.47	BLACK/AFRICAN AMERICAN	Medicaid	SINGLE				125.736	kg	83	bpm	139	mmHg	64	mmHg	14	insp/min	35.9	Deg.C	100	%	13.8	K/uL					233	K/uL	7.7	g/dL	16.3	%
17997247	1367	1	25838731	33623519	83210.6	83212.4	1.81863	Cardiac Vascular Intensive Care Unit (CVICU)	Cardiac Vascular Intensive Care Unit (CVICU)	M		0	61	0	2127/10/26 11:15	2127/10/30 16:00		WHITE	Other	MARRIED				76.1128	kg	80	bpm	91	mmHg	50	mmHg	14	insp/min	36.6	Deg.C	100	%	14	K/uL	12.4	%	84.7	%	295	K/uL	9	g/dL	13.9	%
18001932	1368	1	25856948	30794363	101914	101922	8.53722	Coronary Care Unit (CCU)	Medical Intensive Care Unit (MICU)	M	101923	1	70	1	2178/12/29 20:04	2179/1/18 1:45	9.4011	WHITE	Other	SINGLE	2179/1/18 1:45			59.8742	kg	96	bpm	100	mmHg	66	mmHg	31	insp/min	38.5556	Deg.C	96	%	17	K/uL					280	K/uL	8	g/dL	15.3	%
18018996	1369	1	22950894	35682797	88209.5	88210.9	1.38347	Cardiac Vascular Intensive Care Unit (CVICU)	Cardiac Vascular Intensive Care Unit (CVICU)	M	88383	1	40	0	2141/7/2 1:12	2141/7/7 18:33	173.473	HISPANIC/LATINO - PUERTO RICAN	Medicare	MARRIED				118.7	kg	90	bpm	124	mmHg	59	mmHg	16	insp/min	37.0556	Deg.C	100	%	14.6	K/uL	1.24	K/uL	87.5	%	164	K/uL	9	g/dL	14.6	%
18024959	1370	3	23878095	36458196	104561	104562	1.08965	Medical/Surgical Intensive Care Unit (MICU/SICU)	Medical/Surgical Intensive Care Unit (MICU/SICU)	M		0	57	0	2186/4/9 14:33	2186/4/14 18:00		WHITE	Medicare	MARRIED				62.8679	kg	110	bpm	177	mmHg	73	mmHg	15	insp/min	37.5556	Deg.C	98	%	9.3	K/uL					160	K/uL	11.3	g/dL	13.8	%
18032340	1371	1	23678844	38382306	81332.4	81334.6	2.17959	Cardiac Vascular Intensive Care Unit (CVICU)	Cardiac Vascular Intensive Care Unit (CVICU)	F		0	70	0	2122/9/3 18:09	2122/9/9 18:33		WHITE	Medicaid	WIDOWED				89.8113	kg	85	bpm	114	mmHg	49	mmHg	18	insp/min	35.6667	Deg.C	100	%	11.7	K/uL	1.54	K/uL	83.5	%	114	K/uL	10.9	g/dL	14.1	%
18045512	1372	1	28262495	36442287	78549.4	78553.8	4.33222	Cardiac Vascular Intensive Care Unit (CVICU)	Cardiac Vascular Intensive Care Unit (CVICU)	F		0	73	0	2115/1/13 20:10	2115/1/26 16:35		WHITE	Medicare	MARRIED				71.3501	kg	74	bpm	139	mmHg	59	mmHg	14	insp/min	35.8	Deg.C	100	%	19.8	K/uL	15	%	78	%	113	K/uL	7.2	g/dL	15.2	%
18071594	1373	1	25180039	37995469	103544	103546	1.49007	Cardiac Vascular Intensive Care Unit (CVICU)	Cardiac Vascular Intensive Care Unit (CVICU)	M		0	75	0	2183/6/24 22:09	2183/7/5 16:30		WHITE - EASTERN EUROPEAN	Medicare	SINGLE				85.8197	kg	61	bpm	114	mmHg	62	mmHg		insp/min	36	Deg.C	100	%	8.3	K/uL	16.3	%	77.8	%	101	K/uL	10.5	g/dL	13.1	%
18081075	1374	2	29198953	34884983	88812.6	88814.6	2.0748	Surgical Intensive Care Unit (SICU)	Surgical Intensive Care Unit (SICU)	M	92155	1	49	0	2143/2/25 23:05	2143/3/3 19:00	3342.42	BLACK/AFRICAN AMERICAN	Medicare	MARRIED				102.2	kg	75	bpm	268	mmHg	82	mmHg	10	insp/min	37.1667	Deg.C	100	%	17.2	K/uL					269	K/uL	11.3	g/dL	17	%
18084464	1375	1	21603742	32012910	82824.4	82825.7	1.21586	Cardiac Vascular Intensive Care Unit (CVICU)	Cardiac Vascular Intensive Care Unit (CVICU)	M		0	72	0	2126/10/3 12:14	2126/10/13 16:20		WHITE	Medicare	MARRIED				92.4875	kg	88	bpm	104	mmHg	48	mmHg	16	insp/min	36.3889	Deg.C	100	%	19.2	K/uL	8	%	87	%	190	K/uL	7.8	g/dL	17.7	%
18090370	1376	1	21496226	31966651	90903.4	90904.6	1.16528	Cardiac Vascular Intensive Care Unit (CVICU)	Cardiac Vascular Intensive Care Unit (CVICU)	F		0	73	0	2148/11/15 17:00	2148/11/22 16:10		WHITE	Medicare	MARRIED				97.976	kg	80	bpm	98	mmHg	43	mmHg		insp/min	36.4444	Deg.C	97	%	8.4	K/uL	2.2	K/uL	71.7	%	110	K/uL	7.9	g/dL	13.8	%
18103848	1377	1	28423609	31315651	101266	101274	8.04416	Cardiac Vascular Intensive Care Unit (CVICU)	Cardiac Vascular Intensive Care Unit (CVICU)	M	102533	1	72	0	2177/3/25 3:14	2177/4/10 8:10	1267.45	BLACK/AFRICAN AMERICAN	Medicare	WIDOWED				111.175	kg	85	bpm	126	mmHg	55	mmHg	16	insp/min	36.9444	Deg.C	100	%	7.9	K/uL	27.3	%	62.7	%	147	K/uL	11.1	g/dL	14.2	%
18110357	1378	1	24270243	36328416	89542.6	89543.6	1.02612	Coronary Care Unit (CCU)	Coronary Care Unit (CCU)	M	89551	1	64	1	2145/2/24 18:16	2145/3/5 2:53	8.4352	WHITE	Medicaid	MARRIED	2145/3/5 2:53			103.283	kg	93	bpm	122	mmHg	84	mmHg	34	insp/min	36.7778	Deg.C	94	%	9.1	K/uL					274	K/uL	11.1	g/dL	13.4	%
18119847	1379	2	23243341	31455671	79428.5	79430	1.52963	Medical Intensive Care Unit (MICU)	Medical Intensive Care Unit (MICU)	M	79430	1	81	1	2117/6/18 10:52	2117/6/19 0:52	1.4924	WHITE	Medicare	SINGLE	2117/6/19 22:56			91.9885	kg	58	bpm	155	mmHg	62	mmHg	14	insp/min	36.8889	Deg.C	95	%	15.6	K/uL	0.7	K/uL	88	%	130	K/uL	10.5	g/dL	13.7	%
18125451	1380	1	26057550	34421076	89357.5	89358.6	1.13904	Cardiac Vascular Intensive Care Unit (CVICU)	Cardiac Vascular Intensive Care Unit (CVICU)	M	93437	1	65	0	2144/8/19 20:13	2144/8/31 11:00	4079.53	WHITE	Other	MARRIED				83.0074	kg	80	bpm	100	mmHg	48	mmHg	10	insp/min	36.2	Deg.C	100	%	9.3	K/uL					279	K/uL	7.9	g/dL	13	%
18151826	1381	1	24319491	38630946	83528.6	83529.6	1.00178	Cardiac Vascular Intensive Care Unit (CVICU)	Cardiac Vascular Intensive Care Unit (CVICU)	F		0	67	0	2128/9/4 12:49	2128/9/13 18:15		WHITE - OTHER EUROPEAN	Medicare	MARRIED				65.8	kg	78	bpm	130	mmHg	61	mmHg		insp/min	36.3333	Deg.C	100	%	8.3	K/uL	1.87	K/uL	72.6	%	123	K/uL	7.6	g/dL	14.1	%
18157701	1382	1	21414808	36689734	100357	100358	1.7631	Cardiac Vascular Intensive Care Unit (CVICU)	Cardiac Vascular Intensive Care Unit (CVICU)	M		0	70	0	2174/9/28 19:14	2174/10/15 16:15		WHITE	Medicare	MARRIED				85.8197	kg	80	bpm	105	mmHg	52	mmHg	16	insp/min	36	Deg.C	100	%	6.3	K/uL	8.3	%	86.7	%	76	K/uL	8.5	g/dL	13.2	%
18187193	1383	1	21987551	34770530	81598.1	81600.2	2.07751	Trauma SICU (TSICU)	Trauma SICU (TSICU)	F	82387	1	59	0	2123/5/15 22:06	2123/6/30 18:33	788.895	BLACK/AFRICAN	Medicare	DIVORCED				101.968	kg	86	bpm	113	mmHg	56	mmHg	15	insp/min	36.7778	Deg.C	97	%	12.4	K/uL					134	K/uL	8.1	g/dL	22.1	%
18209980	1384	1	29916187	36133106	84548.4	84553.7	5.22637	Cardiac Vascular Intensive Care Unit (CVICU)	Cardiac Vascular Intensive Care Unit (CVICU)	M		0	71	0	2131/6/23 15:48	2131/7/2 14:47		WHITE - OTHER EUROPEAN	Medicare	MARRIED				85.9104	kg	80	bpm	106	mmHg	54	mmHg	11	insp/min	36.8333	Deg.C	100	%	16.6	K/uL	2.72	K/uL	78.4	%	115	K/uL	10.1	g/dL	13.5	%
18221252	1385	2	21596833	39227723	76929.3	76940	10.7081	Coronary Care Unit (CCU)	Medical Intensive Care Unit (MICU)	F		0	53	0	2110/8/15 7:54	2110/9/1 14:02		WHITE	Other	MARRIED																		19.3	K/uL	6	%	72	%	310	K/uL	15.6	g/dL	13.4	%
[truncated: 138 more rows]
[truncated: 57 more columns]
